# Supplementary material for: Structure and biochemistry-guided engineering of an all-RNA system for DNA insertion with R2 retrotransposons
Source: Nat Commun. 2025 Jul 2;16:6079. doi: 10.1038/s41467-025-61321-z (PMC12222951; doi:10.1038/s41467-025-61321-z)
Supplement: Supplementary file 3 — Supplementary Data 1 [file 41467_2025_61321_MOESM3_ESM.xlsx]

## Sheet: Plasmids
ID	Sequence	Description	Purpose	Figure	Supplementary Figure	Note
pGE157	gattcgacattgattattgactagttattaatagtaatcaattacggggtcattagttcatagcccatatatggagttccgcgttacataacttacggtaaatggcccgcctggctgaccgcccaacgacccccgcccattgacgtcaataatgacgtatgttcccatagtaacgccaatagggactttccattgacgtcaatgggtggagtatttacggtaaactgcccacttggcagtacatcaagtgtatcatatgccaagtacgccccctattgacgtcaatgacggtaaatggcccgcctggcattatgcccagtacatgaccttatgggactttcctacttggcagtacatctacgtattagtcatcgctattaccatggtcgaggtgagccc…	R2 element - Tg	PCR template	Fig. 1b
pSR134	TTGAGATCCTTTTTTTCTGCGCGTAATCTGCTGCTTGCAAACAAAAAAACCACCGCTACCAGCGGTGGTTTGTTTGCCGGATCAAGAGCTACCAACTCTTTTTCCGAAGGTAACTGGCTTCAGCAGAGCGCAGATACCAAATACTGTTCTTCTAGTGTAGCCGTAGTTAGGCCACCACTTCAAGAACTCTGTAGCACCGCCTACATACCTCGCTCTGCTAATCCTGTTACCAGTGGCTGCTGCCAGTGGCGATAAGTCGTGTCTTACCGGGTTGGACTCAAGACGATAGTTACCGGATAAGGCGCAGCGGTCGGGCTGAACGGGGGGTTCGTGCACACAGCCCAGCTTGGAGCGAACGACCTACACCGAACTGAGATACCTACAGCGTGAGCTATGAGA…	R2 element - Za	PCR template	Fig. 1b
pSR136	TTGAGATCCTTTTTTTCTGCGCGTAATCTGCTGCTTGCAAACAAAAAAACCACCGCTACCAGCGGTGGTTTGTTTGCCGGATCAAGAGCTACCAACTCTTTTTCCGAAGGTAACTGGCTTCAGCAGAGCGCAGATACCAAATACTGTTCTTCTAGTGTAGCCGTAGTTAGGCCACCACTTCAAGAACTCTGTAGCACCGCCTACATACCTCGCTCTGCTAATCCTGTTACCAGTGGCTGCTGCCAGTGGCGATAAGTCGTGTCTTACCGGGTTGGACTCAAGACGATAGTTACCGGATAAGGCGCAGCGGTCGGGCTGAACGGGGGGTTCGTGCACACAGCCCAGCTTGGAGCGAACGACCTACACCGAACTGAGATACCTACAGCGTGAGCTATGAGA…	R2 element - Tgu	PCR template	Fig. 1b
pSR138	TTGAGATCCTTTTTTTCTGCGCGTAATCTGCTGCTTGCAAACAAAAAAACCACCGCTACCAGCGGTGGTTTGTTTGCCGGATCAAGAGCTACCAACTCTTTTTCCGAAGGTAACTGGCTTCAGCAGAGCGCAGATACCAAATACTGTTCTTCTAGTGTAGCCGTAGTTAGGCCACCACTTCAAGAACTCTGTAGCACCGCCTACATACCTCGCTCTGCTAATCCTGTTACCAGTGGCTGCTGCCAGTGGCGATAAGTCGTGTCTTACCGGGTTGGACTCAAGACGATAGTTACCGGATAAGGCGCAGCGGTCGGGCTGAACGGGGGGTTCGTGCACACAGCCCAGCTTGGAGCGAACGACCTACACCGAACTGAGATACCTACAGCGTGAGCTATGAGA…	R2 element - Pm	PCR template	Fig. 1b
pSR140	TTGAGATCCTTTTTTTCTGCGCGTAATCTGCTGCTTGCAAACAAAAAAACCACCGCTACCAGCGGTGGTTTGTTTGCCGGATCAAGAGCTACCAACTCTTTTTCCGAAGGTAACTGGCTTCAGCAGAGCGCAGATACCAAATACTGTTCTTCTAGTGTAGCCGTAGTTAGGCCACCACTTCAAGAACTCTGTAGCACCGCCTACATACCTCGCTCTGCTAATCCTGTTACCAGTGGCTGCTGCCAGTGGCGATAAGTCGTGTCTTACCGGGTTGGACTCAAGACGATAGTTACCGGATAAGGCGCAGCGGTCGGGCTGAACGGGGGGTTCGTGCACACAGCCCAGCTTGGAGCGAACGACCTACACCGAACTGAGATACCTACAGCGTGAGCTATGAGA…	R2 element - Sm-A	PCR template	Fig. 1b
pSR172	TTGAGATCCTTTTTTTCTGCGCGTAATCTGCTGCTTGCAAACAAAAAAACCACCGCTACCAGCGGTGGTTTGTTTGCCGGATCAAGAGCTACCAACTCTTTTTCCGAAGGTAACTGGCTTCAGCAGAGCGCAGATACCAAATACTGTTCTTCTAGTGTAGCCGTAGTTAGGCCACCACTTCAAGAACTCTGTAGCACCGCCTACATACCTCGCTCTGCTAATCCTGTTACCAGTGGCTGCTGCCAGTGGCGATAAGTCGTGTCTTACCGGGTTGGACTCAAGACGATAGTTACCGGATAAGGCGCAGCGGTCGGGCTGAACGGGGGGTTCGTGCACACAGCCCAGCTTGGAGCGAACGACCTACACCGAACTGAGATACCTACAGCGTGAGCTATGAGA…	R2 element - Perere9	PCR template	Fig. 1b
pSR173	TTGAGATCCTTTTTTTCTGCGCGTAATCTGCTGCTTGCAAACAAAAAAACCACCGCTACCAGCGGTGGTTTGTTTGCCGGATCAAGAGCTACCAACTCTTTTTCCGAAGGTAACTGGCTTCAGCAGAGCGCAGATACCAAATACTGTTCTTCTAGTGTAGCCGTAGTTAGGCCACCACTTCAAGAACTCTGTAGCACCGCCTACATACCTCGCTCTGCTAATCCTGTTACCAGTGGCTGCTGCCAGTGGCGATAAGTCGTGTCTTACCGGGTTGGACTCAAGACGATAGTTACCGGATAAGGCGCAGCGGTCGGGCTGAACGGGGGGTTCGTGCACACAGCCCAGCTTGGAGCGAACGACCTACACCGAACTGAGATACCTACAGCGTGAGCTATGAGA…	R2 element - Gfo	PCR template	Fig. 1b
pSR022	ccgcgttacataacttacggtaaatggcccgcctggctgaccgcccaacgacccccgcccattgacgtcaataatgacgtatgttcccatagtaacgccaatagggactttccattgacgtcaatgggtggagtatttacggtaaactgcccacttggcagtacatcaagtgtatcatatgccaagtacgccccctattgacgtcaatgacggtaaatggcccgcctggcattatgcccagtacatgaccttatgggactttcctacttggcagtacatctacgtattagtcatcgctattaccatggtgatgcggttttggcagtacatcaatgggcgtggatagcggtttgactcacggggatttccaagtctccaccccattgacgtcaatgggag…	R2 element - Bm	PCR template	Fig. 1b
pMW180	GACGAAAGGGCCTCGTGATACGCCTATTTTTATAGGTTAATGTCATGATAATAATGGTTTCTTAATATGATCCAATATCAAAGGAAATGATAGCATTGAAGGATGAGACTAATCCAATTGAGGAGTGGCAGCATATAGAACAGCTAAAGGGTAGTGCTGAAGGAAGCATACGATACCCCGCATGGAATGGGATAATATCACAGGAGGTACTAGACTACCTTTCATCCTACATAAATAGACGCATATAAGTACGCATTTAAGCATAAACACGCACTATGCCGTTCTTCTCATGTATATATATATACAGGCAACACGCAGATATAGGTGCGACGTGAACAGTGAGCTGTATGTGCGCAGCTCGCGTTGCATTTTCGGAAGCGCTCGTTTTCGGAAACGCTT…	R2Tg ORF, codon optimized, with N-terminal GFP	Protein expression in yeast	Fig. 1d-g, Fig. 2
pMW27	CCCGCGCCCACCGGAAGGAGCTGACTGGGTTGAAGGCTCTCAAGGGCATCGGTCGAGATCCCGGTGCCTAATGAGTGAGCTAACTTACATTAATTGCGTTGCGCAAGCTTCTGCAGAATTGTTGACGCGATGTGATTTCTGCCCAGTGCTCTGAATGTCAAAGTGAAGAAATTCAATGAAGCGCGGGTAAACGGCGGGAGTAACTATGACTCTCTTAAGGTAGCCAAATGCCTCGTCATCTAATTAGTGACGCGCATGAATGGATTAACGAGATTCCCACTGTCCCTATCTACTATCTAGCGAAACCACAGCCAAGGGAACTAGCATAACCCCTTGGGGCCTCTAAACGGGTCTTGAGGGGTTTTTTGCTGAAACCTCAGGCATTTGAGAAGCACACGG…	Contains 28S R2 target sequence	PCR template	Fig. 1d-g, Fig. 2
pGE264	ttttcgcagaaacgtggctggcctggttcaccacgcgggaaacggtctgataagagacaccggcatactctgcgacatcgtataacgttactggtttcacattcaccaccctgaattgactctcttccgggcgctatcatgccataccgcgaaaggttttgcgccattcgatggtgtccgggatctcgacgctctcccttatgcgactcctgcattaggaagcagcccagtagtaggttgaggccgttgagcaccgccgccgcaaggaatggtgcatgcaaggagatggcgcccaacagtcccccggccacggggcctgccaccatacccacgccgaaacaagcgctcatgagcccgaagtggcgagcccgatcttccccatcggtgatgtcggcgata…	R2Tg, codon optimized vaxTg	IVT template	Fig. 3b-h, Fig. 4a,b,d-i, Fig. 5b-d,f-j	4a-d,i, 5a,c-e, 6a,c,d, 7b-g, 8, 9b,c, 10a,b,d,f,g	available on Addgene
pGE265	ttttcgcagaaacgtggctggcctggttcaccacgcgggaaacggtctgataagagacaccggcatactctgcgacatcgtataacgttactggtttcacattcaccaccctgaattgactctcttccgggcgctatcatgccataccgcgaaaggttttgcgccattcgatggtgtccgggatctcgacgctctcccttatgcgactcctgcattaggaagcagcccagtagtaggttgaggccgttgagcaccgccgccgcaaggaatggtgcatgcaaggagatggcgcccaacagtcccccggccacggggcctgccaccatacccacgccgaaacaagcgctcatgagcccgaagtggcgagcccgatcttccccatcggtgatgtcggcgata…	RTmut, codon optimized	IVT template	Fig. 3b-h, Fig. 4a,b,d-i, Fig. 5f-j	4a-d,f,i, 5a,c-e, 6c,d, 7c,e-g, 9b,c, 10a,b,d,f,g	available on Addgene
pGE305	ttttcgcagaaacgtggctggcctggttcaccacgcgggaaacggtctgataagagacaccggcatactctgcgacatcgtataacgttactggtttcacattcaccaccctgaattgactctcttccgggcgctatcatgccataccgcgaaaggttttgcgccattcgatggtgtccgggatctcgacgctctcccttatgcgactcctgcattaggaagcagcccagtagtaggttgaggccgttgagcaccgccgccgcaaggaatggtgcatgcaaggagatggcgcccaacagtcccccggccacggggcctgccaccatacccacgccgaaacaagcgctcatgagcccgaagtggcgagcccgatcttccccatcggtgatgtcggcgata…	ENmut, codon optimized	IVT template	Fig. 3b, Fig. 4h	5e, 7c,e-g, 10a
pGE337	ttgagatcctttttttctgcgcgtaatctgctgcttgcaaacaaaaaaaccaccgctaccagcggtggtttgtttgccggatcaagagctaccaactctttttccgaaggtaactggcttcagcagagcgcagataccaaatactgttcttctagtgtagccgtagttaggccaccacttcaagaactctgtagcaccgcctacatacctcgctctgctaatcctgttaccagtggctgctgccagtggcgataagtcgtgtcttaccgggttggactcaagacgatagttaccggataaggcgcagcggtcgggctgaacggggggttcgtgcacacagcccagcttggagcgaacgacctacaccgaactgagatacctacagcgtgagctatgaga…	Tg donor with full UTR, 'native donor'	PCR template	Fig. 3b,c,e, 4e,g	4b
pGE338	ttgagatcctttttttctgcgcgtaatctgctgcttgcaaacaaaaaaaccaccgctaccagcggtggtttgtttgccggatcaagagctaccaactctttttccgaaggtaactggcttcagcagagcgcagataccaaatactgttcttctagtgtagccgtagttaggccaccacttcaagaactctgtagcaccgcctacatacctcgctctgctaatcctgttaccagtggctgctgccagtggcgataagtcgtgtcttaccgggttggactcaagacgatagttaccggataaggcgcagcggtcgggctgaacggggggttcgtgcacacagcccagcttggagcgaacgacctacaccgaactgagatacctacagcgtgagctatgaga…	Tg donor with 175 nt 5′ UTR	PCR template	Fig. 3c, Fig. 4b	4b
pGE333	ttgagatcctttttttctgcgcgtaatctgctgcttgcaaacaaaaaaaccaccgctaccagcggtggtttgtttgccggatcaagagctaccaactctttttccgaaggtaactggcttcagcagagcgcagataccaaatactgttcttctagtgtagccgtagttaggccaccacttcaagaactctgtagcaccgcctacatacctcgctctgctaatcctgttaccagtggctgctgccagtggcgataagtcgtgtcttaccgggttggactcaagacgatagttaccggataaggcgcagcggtcgggctgaacggggggttcgtgcacacagcccagcttggagcgaacgacctacaccgaactgagatacctacagcgtgagctatgaga…	Tg donor with 90 nt 5′ UTR	PCR template	Fig. 3c, Fig. 4b	4b
pGE334	ttgagatcctttttttctgcgcgtaatctgctgcttgcaaacaaaaaaaccaccgctaccagcggtggtttgtttgccggatcaagagctaccaactctttttccgaaggtaactggcttcagcagagcgcagataccaaatactgttcttctagtgtagccgtagttaggccaccacttcaagaactctgtagcaccgcctacatacctcgctctgctaatcctgttaccagtggctgctgccagtggcgataagtcgtgtcttaccgggttggactcaagacgatagttaccggataaggcgcagcggtcgggctgaacggggggttcgtgcacacagcccagcttggagcgaacgacctacaccgaactgagatacctacagcgtgagctatgaga…	Tg donor without 5′ UTR	PCR template	Fig. 3c,d, Fig. 4b	4b,c
pGE335	ttgagatcctttttttctgcgcgtaatctgctgcttgcaaacaaaaaaaccaccgctaccagcggtggtttgtttgccggatcaagagctaccaactctttttccgaaggtaactggcttcagcagagcgcagataccaaatactgttcttctagtgtagccgtagttaggccaccacttcaagaactctgtagcaccgcctacatacctcgctctgctaatcctgttaccagtggctgctgccagtggcgataagtcgtgtcttaccgggttggactcaagacgatagttaccggataaggcgcagcggtcgggctgaacggggggttcgtgcacacagcccagcttggagcgaacgacctacaccgaactgagatacctacagcgtgagctatgaga…	Tg donor with 100 3′ UTR, 'mini donor'	PCR template	Fig. 3d-h, Fig. 4a,d-i, Fig. 5b-d,f-j	4c,d,i, 5a,c,e, 6a,c,d, 8, 9b,c, 10b,d,e	available on Addgene
pGE332	ttgagatcctttttttctgcgcgtaatctgctgcttgcaaacaaaaaaaccaccgctaccagcggtggtttgtttgccggatcaagagctaccaactctttttccgaaggtaactggcttcagcagagcgcagataccaaatactgttcttctagtgtagccgtagttaggccaccacttcaagaactctgtagcaccgcctacatacctcgctctgctaatcctgttaccagtggctgctgccagtggcgataagtcgtgtcttaccgggttggactcaagacgatagttaccggataaggcgcagcggtcgggctgaacggggggttcgtgcacacagcccagcttggagcgaacgacctacaccgaactgagatacctacagcgtgagctatgaga…	Tg donor with 67 3′ UTR	PCR template	Fig. 3d	4c, 7b-g
pGE336	ttgagatcctttttttctgcgcgtaatctgctgcttgcaaacaaaaaaaccaccgctaccagcggtggtttgtttgccggatcaagagctaccaactctttttccgaaggtaactggcttcagcagagcgcagataccaaatactgttcttctagtgtagccgtagttaggccaccacttcaagaactctgtagcaccgcctacatacctcgctctgctaatcctgttaccagtggctgctgccagtggcgataagtcgtgtcttaccgggttggactcaagacgatagttaccggataaggcgcagcggtcgggctgaacggggggttcgtgcacacagcccagcttggagcgaacgacctacaccgaactgagatacctacagcgtgagctatgaga…	Tg donor with 50 3′ UTR	PCR template	Fig. 3d	4c
pGE262	ttttcgcagaaacgtggctggcctggttcaccacgcgggaaacggtctgataagagacaccggcatactctgcgacatcgtataacgttactggtttcacattcaccaccctgaattgactctcttccgggcgctatcatgccataccgcgaaaggttttgcgccattcgatggtgtccgggatctcgacgctctcccttatgcgactcctgcattaggaagcagcccagtagtaggttgaggccgttgagcaccgccgccgcaaggaatggtgcatgcaaggagatggcgcccaacagtcccccggccacggggcctgccaccatacccacgccgaaacaagcgctcatgagcccgaagtggcgagcccgatcttccccatcggtgatgtcggcgata…	fLuc filler	IVT template	Fig. 3h, Fig. 4h	4i, 5e, 7c-e,g
pNV009	TTGAGATCCTTTTTTTCTGCGCGTAATCTGCTGCTTGCAAACAAAAAAACCACCGCTACCAGCGGTGGTTTGTTTGCCGGATCAAGAGCTACCAACTCTTTTTCCGAAGGTAACTGGCTTCAGCAGAGCGCAGATACCAAATACTGTTCTTCTAGTGTAGCCGTAGTTAGGCCACCACTTCAAGAACTCTGTAGCACCGCCTACATACCTCGCTCTGCTAATCCTGTTACCAGTGGCTGCTGCCAGTGGCGATAAGTCGTGTCTTACCGGGTTGGACTCAAGACGATAGTTACCGGATAAGGCGCAGCGGTCGGGCTGAACGGGGGGTTCGTGCACACAGCCCAGCTTGGAGCGAACGACCTACACCGAACTGAGATACCTACAGCGTGAGCTATGAGA…	Tg donor + filler 1, cargo size 2414	PCR template	Fig. 3h	4i
pNV010	TTGAGATCCTTTTTTTCTGCGCGTAATCTGCTGCTTGCAAACAAAAAAACCACCGCTACCAGCGGTGGTTTGTTTGCCGGATCAAGAGCTACCAACTCTTTTTCCGAAGGTAACTGGCTTCAGCAGAGCGCAGATACCAAATACTGTTCTTCTAGTGTAGCCGTAGTTAGGCCACCACTTCAAGAACTCTGTAGCACCGCCTACATACCTCGCTCTGCTAATCCTGTTACCAGTGGCTGCTGCCAGTGGCGATAAGTCGTGTCTTACCGGGTTGGACTCAAGACGATAGTTACCGGATAAGGCGCAGCGGTCGGGCTGAACGGGGGGTTCGTGCACACAGCCCAGCTTGGAGCGAACGACCTACACCGAACTGAGATACCTACAGCGTGAGCTATGAGA…	Tg donor + filler 1, cargo size 2914	PCR template	Fig. 3h	4i
pNV011	TTGAGATCCTTTTTTTCTGCGCGTAATCTGCTGCTTGCAAACAAAAAAACCACCGCTACCAGCGGTGGTTTGTTTGCCGGATCAAGAGCTACCAACTCTTTTTCCGAAGGTAACTGGCTTCAGCAGAGCGCAGATACCAAATACTGTTCTTCTAGTGTAGCCGTAGTTAGGCCACCACTTCAAGAACTCTGTAGCACCGCCTACATACCTCGCTCTGCTAATCCTGTTACCAGTGGCTGCTGCCAGTGGCGATAAGTCGTGTCTTACCGGGTTGGACTCAAGACGATAGTTACCGGATAAGGCGCAGCGGTCGGGCTGAACGGGGGGTTCGTGCACACAGCCCAGCTTGGAGCGAACGACCTACACCGAACTGAGATACCTACAGCGTGAGCTATGAGA…	Tg donor + filler 1, cargo size 3414	PCR template	Fig. 3h	4i
pNV012	TTGAGATCCTTTTTTTCTGCGCGTAATCTGCTGCTTGCAAACAAAAAAACCACCGCTACCAGCGGTGGTTTGTTTGCCGGATCAAGAGCTACCAACTCTTTTTCCGAAGGTAACTGGCTTCAGCAGAGCGCAGATACCAAATACTGTTCTTCTAGTGTAGCCGTAGTTAGGCCACCACTTCAAGAACTCTGTAGCACCGCCTACATACCTCGCTCTGCTAATCCTGTTACCAGTGGCTGCTGCCAGTGGCGATAAGTCGTGTCTTACCGGGTTGGACTCAAGACGATAGTTACCGGATAAGGCGCAGCGGTCGGGCTGAACGGGGGGTTCGTGCACACAGCCCAGCTTGGAGCGAACGACCTACACCGAACTGAGATACCTACAGCGTGAGCTATGAGA…	Tg donor + filler 1, cargo size 4414	PCR template	Fig. 3h
pNV013	TTGAGATCCTTTTTTTCTGCGCGTAATCTGCTGCTTGCAAACAAAAAAACCACCGCTACCAGCGGTGGTTTGTTTGCCGGATCAAGAGCTACCAACTCTTTTTCCGAAGGTAACTGGCTTCAGCAGAGCGCAGATACCAAATACTGTTCTTCTAGTGTAGCCGTAGTTAGGCCACCACTTCAAGAACTCTGTAGCACCGCCTACATACCTCGCTCTGCTAATCCTGTTACCAGTGGCTGCTGCCAGTGGCGATAAGTCGTGTCTTACCGGGTTGGACTCAAGACGATAGTTACCGGATAAGGCGCAGCGGTCGGGCTGAACGGGGGGTTCGTGCACACAGCCCAGCTTGGAGCGAACGACCTACACCGAACTGAGATACCTACAGCGTGAGCTATGAGA…	Tg donor + filler 1, cargo size 5414	PCR template	Fig. 3h
pNV017	TTGAGATCCTTTTTTTCTGCGCGTAATCTGCTGCTTGCAAACAAAAAAACCACCGCTACCAGCGGTGGTTTGTTTGCCGGATCAAGAGCTACCAACTCTTTTTCCGAAGGTAACTGGCTTCAGCAGAGCGCAGATACCAAATACTGTTCTTCTAGTGTAGCCGTAGTTAGGCCACCACTTCAAGAACTCTGTAGCACCGCCTACATACCTCGCTCTGCTAATCCTGTTACCAGTGGCTGCTGCCAGTGGCGATAAGTCGTGTCTTACCGGGTTGGACTCAAGACGATAGTTACCGGATAAGGCGCAGCGGTCGGGCTGAACGGGGGGTTCGTGCACACAGCCCAGCTTGGAGCGAACGACCTACACCGAACTGAGATACCTACAGCGTGAGCTATGAGA…	Tg donor + filler 2, cargo size 2414	PCR template	Fig. 3h	4i
pNV018	TTGAGATCCTTTTTTTCTGCGCGTAATCTGCTGCTTGCAAACAAAAAAACCACCGCTACCAGCGGTGGTTTGTTTGCCGGATCAAGAGCTACCAACTCTTTTTCCGAAGGTAACTGGCTTCAGCAGAGCGCAGATACCAAATACTGTTCTTCTAGTGTAGCCGTAGTTAGGCCACCACTTCAAGAACTCTGTAGCACCGCCTACATACCTCGCTCTGCTAATCCTGTTACCAGTGGCTGCTGCCAGTGGCGATAAGTCGTGTCTTACCGGGTTGGACTCAAGACGATAGTTACCGGATAAGGCGCAGCGGTCGGGCTGAACGGGGGGTTCGTGCACACAGCCCAGCTTGGAGCGAACGACCTACACCGAACTGAGATACCTACAGCGTGAGCTATGAGA…	Tg donor + filler 2, cargo size 2914	PCR template	Fig. 3h	4i
pNV019	TTGAGATCCTTTTTTTCTGCGCGTAATCTGCTGCTTGCAAACAAAAAAACCACCGCTACCAGCGGTGGTTTGTTTGCCGGATCAAGAGCTACCAACTCTTTTTCCGAAGGTAACTGGCTTCAGCAGAGCGCAGATACCAAATACTGTTCTTCTAGTGTAGCCGTAGTTAGGCCACCACTTCAAGAACTCTGTAGCACCGCCTACATACCTCGCTCTGCTAATCCTGTTACCAGTGGCTGCTGCCAGTGGCGATAAGTCGTGTCTTACCGGGTTGGACTCAAGACGATAGTTACCGGATAAGGCGCAGCGGTCGGGCTGAACGGGGGGTTCGTGCACACAGCCCAGCTTGGAGCGAACGACCTACACCGAACTGAGATACCTACAGCGTGAGCTATGAGA…	Tg donor + filler 2, cargo size 3413	PCR template	Fig. 3h	4i
pNV020	TTGAGATCCTTTTTTTCTGCGCGTAATCTGCTGCTTGCAAACAAAAAAACCACCGCTACCAGCGGTGGTTTGTTTGCCGGATCAAGAGCTACCAACTCTTTTTCCGAAGGTAACTGGCTTCAGCAGAGCGCAGATACCAAATACTGTTCTTCTAGTGTAGCCGTAGTTAGGCCACCACTTCAAGAACTCTGTAGCACCGCCTACATACCTCGCTCTGCTAATCCTGTTACCAGTGGCTGCTGCCAGTGGCGATAAGTCGTGTCTTACCGGGTTGGACTCAAGACGATAGTTACCGGATAAGGCGCAGCGGTCGGGCTGAACGGGGGGTTCGTGCACACAGCCCAGCTTGGAGCGAACGACCTACACCGAACTGAGATACCTACAGCGTGAGCTATGAGA…	Tg donor + filler 2, cargo size 4414	PCR template	Fig. 3h
pNV021	TTGAGATCCTTTTTTTCTGCGCGTAATCTGCTGCTTGCAAACAAAAAAACCACCGCTACCAGCGGTGGTTTGTTTGCCGGATCAAGAGCTACCAACTCTTTTTCCGAAGGTAACTGGCTTCAGCAGAGCGCAGATACCAAATACTGTTCTTCTAGTGTAGCCGTAGTTAGGCCACCACTTCAAGAACTCTGTAGCACCGCCTACATACCTCGCTCTGCTAATCCTGTTACCAGTGGCTGCTGCCAGTGGCGATAAGTCGTGTCTTACCGGGTTGGACTCAAGACGATAGTTACCGGATAAGGCGCAGCGGTCGGGCTGAACGGGGGGTTCGTGCACACAGCCCAGCTTGGAGCGAACGACCTACACCGAACTGAGATACCTACAGCGTGAGCTATGAGA…	Tg donor + filler 2, cargo size 5414	PCR template	Fig. 3h
pNV025	TTGAGATCCTTTTTTTCTGCGCGTAATCTGCTGCTTGCAAACAAAAAAACCACCGCTACCAGCGGTGGTTTGTTTGCCGGATCAAGAGCTACCAACTCTTTTTCCGAAGGTAACTGGCTTCAGCAGAGCGCAGATACCAAATACTGTTCTTCTAGTGTAGCCGTAGTTAGGCCACCACTTCAAGAACTCTGTAGCACCGCCTACATACCTCGCTCTGCTAATCCTGTTACCAGTGGCTGCTGCCAGTGGCGATAAGTCGTGTCTTACCGGGTTGGACTCAAGACGATAGTTACCGGATAAGGCGCAGCGGTCGGGCTGAACGGGGGGTTCGTGCACACAGCCCAGCTTGGAGCGAACGACCTACACCGAACTGAGATACCTACAGCGTGAGCTATGAGA…	Tg donor + filler 2, cargo size 1714	PCR template	Fig. 3h
pNV026	TTGAGATCCTTTTTTTCTGCGCGTAATCTGCTGCTTGCAAACAAAAAAACCACCGCTACCAGCGGTGGTTTGTTTGCCGGATCAAGAGCTACCAACTCTTTTTCCGAAGGTAACTGGCTTCAGCAGAGCGCAGATACCAAATACTGTTCTTCTAGTGTAGCCGTAGTTAGGCCACCACTTCAAGAACTCTGTAGCACCGCCTACATACCTCGCTCTGCTAATCCTGTTACCAGTGGCTGCTGCCAGTGGCGATAAGTCGTGTCTTACCGGGTTGGACTCAAGACGATAGTTACCGGATAAGGCGCAGCGGTCGGGCTGAACGGGGGGTTCGTGCACACAGCCCAGCTTGGAGCGAACGACCTACACCGAACTGAGATACCTACAGCGTGAGCTATGAGA…	Tg donor + filler 2, cargo size 1914	PCR template	Fig. 3h
pIVT-H2B-mCh	ttttcgcagaaacgtggctggcctggttcaccacgcgggaaacggtctgataagagacaccggcatactctgcgacatcgtataacgttactggtttcacattcaccaccctgaattgactctcttccgggcgctatcatgccataccgcgaaaggttttgcgccattcgatggtgtccgggatctcgacgctctcccttatgcgactcctgcattaggaagcagcccagtagtaggttgaggccgttgagcaccgccgccgcaaggaatggtgcatgcaaggagatggcgcccaacagtcccccggccacggggcctgccaccatacccacgccgaaacaagcgctcatgagcccgaagtggcgagcccgatcttccccatcggtgatgtcggcgata…	H2B mCherry	IVT template	Fig. 5g,j
pRS316	TCGCGCGTTTCGGTGATGACGGTGAAAACCTCTGACACATGCAGCTCCCGGAGACGGTCACAGCTTGTCTGTAAGCGGATGCCGGGAGCAGACAAGCCCGTCAGGGCGCGTCAGCGGGTGTTGGCGGGTGTCGGGGCTGGCTTAACTATGCGGCATCAGAGCAGATTGTACTGAGAGTGCACCACGCTTTTCAATTCAATTCATCATTTTTTTTTTATTCTTTTTTTTGATTTCGGTTTCTTTGAAATTTTTTTGATTCGGTAATCTCCGAACAGAAGGAAGAACGAAGGAAGGAGCACAGACTTAGATTGGTATATATACGCATATGTAGTGTTGAAGAAACATGAAATTGCCCAGTATTCTTAACCCAACTGCACAGAACAAAAACCTGCAGGAAAC…	Centromeric URA3 plasmid	Protein expression in yeast		1c
pMW183	CCAGCCAGCCAGACGCAGACGCGCCGAGACAGAACTTAATGGGCCCGCTAACAGCGCGATTTGCTGGTGACCCAATGCGACCAGATGCTCCACGCCCAGTCGCGTACCGTCTTCATGGGAGAAAATAATACTGTTGATGGGTGTCTGGTCAGAGACATCAAGAAATAACGCCGGAACATTAGTGCAGGCAGCTTCCACAGCAATGGCATCCTGGTCATCCAGCGGATAGTTAATGATCAGCCCACTGACGCGTTGCGCGAGAAGATTGTGCACCGCCGCTTTACAGGCTTCGACGCCGCTTCGTTCTACCATCGACACCACCACGCTGGCACCCAGTTGATCGGCGCGAGATTTAATCGCCGCGACAATTTGCGACGGCGCGTGCAGGGCCAGACTGGA…	LaG-41 GFP nanobody with NT* tag	Protein expression in E. coli		1c
pGE314	ttgagatcctttttttctgcgcgtaatctgctgcttgcaaacaaaaaaaccaccgctaccagcggtggtttgtttgccggatcaagagctaccaactctttttccgaaggtaactggcttcagcagagcgcagataccaaatactgttcttctagtgtagccgtagttaggccaccacttcaagaactctgtagcaccgcctacatacctcgctctgctaatcctgttaccagtggctgctgccagtggcgataagtcgtgtcttaccgggttggactcaagacgatagttaccggataaggcgcagcggtcgggctgaacggggggttcgtgcacacagcccagcttggagcgaacgacctacaccgaactgagatacctacagcgtgagctatgaga…	Donor, FaRZ Tg 3 ′UTR	PCR template		4a
pGE076	ttgagatcctttttttctgcgcgtaatctgctgcttgcaaacaaaaaaaccaccgctaccagcggtggtttgtttgccggatcaagagctaccaactctttttccgaaggtaactggcttcagcagagcgcagataccaaatactgttcttctagtgtagccgtagttaggccaccacttcaagaactctgtagcaccgcctacatacctcgctctgctaatcctgttaccagtggctgctgccagtggcgataagtcgtgtcttaccgggttggactcaagacgatagttaccggataaggcgcagcggtcgggctgaacggggggttcgtgcacacagcccagcttggagcgaacgacctacaccgaactgagatacctacagcgtgagctatgaga…	pCAG-R2Tg, codon optimized	PCR template, expression vector		4a, 6d
pGE077	ttgagatcctttttttctgcgcgtaatctgctgcttgcaaacaaaaaaaccaccgctaccagcggtggtttgtttgccggatcaagagctaccaactctttttccgaaggtaactggcttcagcagagcgcagataccaaatactgttcttctagtgtagccgtagttaggccaccacttcaagaactctgtagcaccgcctacatacctcgctctgctaatcctgttaccagtggctgctgccagtggcgataagtcgtgtcttaccgggttggactcaagacgatagttaccggataaggcgcagcggtcgggctgaacggggggttcgtgcacacagcccagcttggagcgaacgacctacaccgaactgagatacctacagcgtgagctatgaga…	pCAG-RTmut, codon optimized	PCR template, expression vector		4a
pGE280	ttgagatcctttttttctgcgcgtaatctgctgcttgcaaacaaaaaaaccaccgctaccagcggtggtttgtttgccggatcaagagctaccaactctttttccgaaggtaactggcttcagcagagcgcagataccaaatactgttcttctagtgtagccgtagttaggccaccacttcaagaactctgtagcaccgcctacatacctcgctctgctaatcctgttaccagtggctgctgccagtggcgataagtcgtgtcttaccgggttggactcaagacgatagttaccggataaggcgcagcggtcgggctgaacggggggttcgtgcacacagcccagcttggagcgaacgacctacaccgaactgagatacctacagcgtgagctatgaga…	Donor, NgiRZ Gfo 3′ UTR	PCR template		4f, 5d
pGE294	ttgagatcctttttttctgcgcgtaatctgctgcttgcaaacaaaaaaaccaccgctaccagcggtggtttgtttgccggatcaagagctaccaactctttttccgaaggtaactggcttcagcagagcgcagataccaaatactgttcttctagtgtagccgtagttaggccaccacttcaagaactctgtagcaccgcctacatacctcgctctgctaatcctgttaccagtggctgctgccagtggcgataagtcgtgtcttaccgggttggactcaagacgatagttaccggataaggcgcagcggtcgggctgaacggggggttcgtgcacacagcccagcttggagcgaacgacctacaccgaactgagatacctacagcgtgagctatgaga…	Donor, NgiRZ Tg 3′ UTR	PCR template		4f
pGE296	ttgagatcctttttttctgcgcgtaatctgctgcttgcaaacaaaaaaaccaccgctaccagcggtggtttgtttgccggatcaagagctaccaactctttttccgaaggtaactggcttcagcagagcgcagataccaaatactgttcttctagtgtagccgtagttaggccaccacttcaagaactctgtagcaccgcctacatacctcgctctgctaatcctgttaccagtggctgctgccagtggcgataagtcgtgtcttaccgggttggactcaagacgatagttaccggataaggcgcagcggtcgggctgaacggggggttcgtgcacacagcccagcttggagcgaacgacctacaccgaactgagatacctacagcgtgagctatgaga…	Donor, NgiRZ Za 3′ UTR	PCR template		4f
pGE298	ttgagatcctttttttctgcgcgtaatctgctgcttgcaaacaaaaaaaccaccgctaccagcggtggtttgtttgccggatcaagagctaccaactctttttccgaaggtaactggcttcagcagagcgcagataccaaatactgttcttctagtgtagccgtagttaggccaccacttcaagaactctgtagcaccgcctacatacctcgctctgctaatcctgttaccagtggctgctgccagtggcgataagtcgtgtcttaccgggttggactcaagacgatagttaccggataaggcgcagcggtcgggctgaacggggggttcgtgcacacagcccagcttggagcgaacgacctacaccgaactgagatacctacagcgtgagctatgaga…	Donor, NgiRZ Gfo 100 nt 3′ UTR	PCR template		4f
pGE295	ttgagatcctttttttctgcgcgtaatctgctgcttgcaaacaaaaaaaccaccgctaccagcggtggtttgtttgccggatcaagagctaccaactctttttccgaaggtaactggcttcagcagagcgcagataccaaatactgttcttctagtgtagccgtagttaggccaccacttcaagaactctgtagcaccgcctacatacctcgctctgctaatcctgttaccagtggctgctgccagtggcgataagtcgtgtcttaccgggttggactcaagacgatagttaccggataaggcgcagcggtcgggctgaacggggggttcgtgcacacagcccagcttggagcgaacgacctacaccgaactgagatacctacagcgtgagctatgaga…	Donor, NgiRZ Tg 100 nt 3′ UTR	PCR template		4f
pGE297	ttgagatcctttttttctgcgcgtaatctgctgcttgcaaacaaaaaaaccaccgctaccagcggtggtttgtttgccggatcaagagctaccaactctttttccgaaggtaactggcttcagcagagcgcagataccaaatactgttcttctagtgtagccgtagttaggccaccacttcaagaactctgtagcaccgcctacatacctcgctctgctaatcctgttaccagtggctgctgccagtggcgataagtcgtgtcttaccgggttggactcaagacgatagttaccggataaggcgcagcggtcgggctgaacggggggttcgtgcacacagcccagcttggagcgaacgacctacaccgaactgagatacctacagcgtgagctatgaga…	Donor, NgiRZ Za 100 nt 3′ UTR	PCR template		4f
pGE277	ttttcgcagaaacgtggctggcctggttcaccacgcgggaaacggtctgataagagacaccggcatactctgcgacatcgtataacgttactggtttcacattcaccaccctgaattgactctcttccgggcgctatcatgccataccgcgaaaggttttgcgccattcgatggtgtccgggatctcgacgctctcccttatgcgactcctgcattaggaagcagcccagtagtaggttgaggccgttgagcaccgccgccgcaaggaatggtgcatgcaaggagatggcgcccaacagtcccccggccacggggcctgccaccatacccacgccgaaacaagcgctcatgagcccgaagtggcgagcccgatcttccccatcggtgatgtcggcgata…	R2Tg, L316H+E1027K+Y1174D+Y1242K	IVT template		4f, 10c
pGE379	TTGAGATCCTTTTTTTCTGCGCGTAATCTGCTGCTTGCAAACAAAAAAACCACCGCTACCAGCGGTGGTTTGTTTGCCGGATCAAGAGCTACCAACTCTTTTTCCGAAGGTAACTGGCTTCAGCAGAGCGCAGATACCAAATACTGTTCTTCTAGTGTAGCCGTAGTTAGGCCACCACTTCAAGAACTCTGTAGCACCGCCTACATACCTCGCTCTGCTAATCCTGTTACCAGTGGCTGCTGCCAGTGGCGATAAGTCGTGTCTTACCGGGTTGGACTCAAGACGATAGTTACCGGATAAGGCGCAGCGGTCGGGCTGAACGGGGGGTTCGTGCACACAGCCCAGCTTGGAGCGAACGACCTACACCGAACTGAGATACCTACAGCGTGAGCTATGAGA…	Tg donor + 5′ UTR + filler 1, cargo size 2414	PCR template		4i
pGE380	TTGAGATCCTTTTTTTCTGCGCGTAATCTGCTGCTTGCAAACAAAAAAACCACCGCTACCAGCGGTGGTTTGTTTGCCGGATCAAGAGCTACCAACTCTTTTTCCGAAGGTAACTGGCTTCAGCAGAGCGCAGATACCAAATACTGTTCTTCTAGTGTAGCCGTAGTTAGGCCACCACTTCAAGAACTCTGTAGCACCGCCTACATACCTCGCTCTGCTAATCCTGTTACCAGTGGCTGCTGCCAGTGGCGATAAGTCGTGTCTTACCGGGTTGGACTCAAGACGATAGTTACCGGATAAGGCGCAGCGGTCGGGCTGAACGGGGGGTTCGTGCACACAGCCCAGCTTGGAGCGAACGACCTACACCGAACTGAGATACCTACAGCGTGAGCTATGAGA…	Tg donor + 5′ UTR + filler 1, cargo size 2914	PCR template		4i
pGE381	TTGAGATCCTTTTTTTCTGCGCGTAATCTGCTGCTTGCAAACAAAAAAACCACCGCTACCAGCGGTGGTTTGTTTGCCGGATCAAGAGCTACCAACTCTTTTTCCGAAGGTAACTGGCTTCAGCAGAGCGCAGATACCAAATACTGTTCTTCTAGTGTAGCCGTAGTTAGGCCACCACTTCAAGAACTCTGTAGCACCGCCTACATACCTCGCTCTGCTAATCCTGTTACCAGTGGCTGCTGCCAGTGGCGATAAGTCGTGTCTTACCGGGTTGGACTCAAGACGATAGTTACCGGATAAGGCGCAGCGGTCGGGCTGAACGGGGGGTTCGTGCACACAGCCCAGCTTGGAGCGAACGACCTACACCGAACTGAGATACCTACAGCGTGAGCTATGAGA…	Tg donor + 5′ UTR + filler 1, cargo size 3414	PCR template		4i
pGE382	TTGAGATCCTTTTTTTCTGCGCGTAATCTGCTGCTTGCAAACAAAAAAACCACCGCTACCAGCGGTGGTTTGTTTGCCGGATCAAGAGCTACCAACTCTTTTTCCGAAGGTAACTGGCTTCAGCAGAGCGCAGATACCAAATACTGTTCTTCTAGTGTAGCCGTAGTTAGGCCACCACTTCAAGAACTCTGTAGCACCGCCTACATACCTCGCTCTGCTAATCCTGTTACCAGTGGCTGCTGCCAGTGGCGATAAGTCGTGTCTTACCGGGTTGGACTCAAGACGATAGTTACCGGATAAGGCGCAGCGGTCGGGCTGAACGGGGGGTTCGTGCACACAGCCCAGCTTGGAGCGAACGACCTACACCGAACTGAGATACCTACAGCGTGAGCTATGAGA…	Tg donor + 5′ UTR + filler 2, cargo size 2414	PCR template		4i
pGE383	TTGAGATCCTTTTTTTCTGCGCGTAATCTGCTGCTTGCAAACAAAAAAACCACCGCTACCAGCGGTGGTTTGTTTGCCGGATCAAGAGCTACCAACTCTTTTTCCGAAGGTAACTGGCTTCAGCAGAGCGCAGATACCAAATACTGTTCTTCTAGTGTAGCCGTAGTTAGGCCACCACTTCAAGAACTCTGTAGCACCGCCTACATACCTCGCTCTGCTAATCCTGTTACCAGTGGCTGCTGCCAGTGGCGATAAGTCGTGTCTTACCGGGTTGGACTCAAGACGATAGTTACCGGATAAGGCGCAGCGGTCGGGCTGAACGGGGGGTTCGTGCACACAGCCCAGCTTGGAGCGAACGACCTACACCGAACTGAGATACCTACAGCGTGAGCTATGAGA…	Tg donor + 5′ UTR + filler 2, cargo size 2914	PCR template		4i
pGE384	TTGAGATCCTTTTTTTCTGCGCGTAATCTGCTGCTTGCAAACAAAAAAACCACCGCTACCAGCGGTGGTTTGTTTGCCGGATCAAGAGCTACCAACTCTTTTTCCGAAGGTAACTGGCTTCAGCAGAGCGCAGATACCAAATACTGTTCTTCTAGTGTAGCCGTAGTTAGGCCACCACTTCAAGAACTCTGTAGCACCGCCTACATACCTCGCTCTGCTAATCCTGTTACCAGTGGCTGCTGCCAGTGGCGATAAGTCGTGTCTTACCGGGTTGGACTCAAGACGATAGTTACCGGATAAGGCGCAGCGGTCGGGCTGAACGGGGGGTTCGTGCACACAGCCCAGCTTGGAGCGAACGACCTACACCGAACTGAGATACCTACAGCGTGAGCTATGAGA…	Tg donor + 5′ UTR + filler 2, cargo size 3413	PCR template		4i
pGE385	ttgagatcctttttttctgcgcgtaatctgctgcttgcaaacaaaaaaaccaccgctaccagcggtggtttgtttgccggatcaagagctaccaactctttttccgaaggtaactggcttcagcagagcgcagataccaaatactgttcttctagtgtagccgtagttaggccaccacttcaagaactctgtagcaccgcctacatacctcgctctgctaatcctgttaccagtggctgctgccagtggcgataagtcgtgtcttaccgggttggactcaagacgatagttaccggataaggcgcagcggtcgggctgaacggggggttcgtgcacacagcccagcttggagcgaacgacctacaccgaactgagatacctacagcgtgagctatgaga…	Tg donor + 5′ UTR, cargo size 1402	PCR template		4i
pGE278	ttgagatcctttttttctgcgcgtaatctgctgcttgcaaacaaaaaaaccaccgctaccagcggtggtttgtttgccggatcaagagctaccaactctttttccgaaggtaactggcttcagcagagcgcagataccaaatactgttcttctagtgtagccgtagttaggccaccacttcaagaactctgtagcaccgcctacatacctcgctctgctaatcctgttaccagtggctgctgccagtggcgataagtcgtgtcttaccgggttggactcaagacgatagttaccggataaggcgcagcggtcgggctgaacggggggttcgtgcacacagcccagcttggagcgaacgacctacaccgaactgagatacctacagcgtgagctatgaga…	Donor, TgRZ Gfo 3′ UTR	PCR template		5d
pGE279	ttgagatcctttttttctgcgcgtaatctgctgcttgcaaacaaaaaaaccaccgctaccagcggtggtttgtttgccggatcaagagctaccaactctttttccgaaggtaactggcttcagcagagcgcagataccaaatactgttcttctagtgtagccgtagttaggccaccacttcaagaactctgtagcaccgcctacatacctcgctctgctaatcctgttaccagtggctgctgccagtggcgataagtcgtgtcttaccgggttggactcaagacgatagttaccggataaggcgcagcggtcgggctgaacggggggttcgtgcacacagcccagcttggagcgaacgacctacaccgaactgagatacctacagcgtgagctatgaga…	Donor, BmRZ Gfo 3′ UTR	PCR template		5d
pGE281	ttgagatcctttttttctgcgcgtaatctgctgcttgcaaacaaaaaaaccaccgctaccagcggtggtttgtttgccggatcaagagctaccaactctttttccgaaggtaactggcttcagcagagcgcagataccaaatactgttcttctagtgtagccgtagttaggccaccacttcaagaactctgtagcaccgcctacatacctcgctctgctaatcctgttaccagtggctgctgccagtggcgataagtcgtgtcttaccgggttggactcaagacgatagttaccggataaggcgcagcggtcgggctgaacggggggttcgtgcacacagcccagcttggagcgaacgacctacaccgaactgagatacctacagcgtgagctatgaga…	Donor, AmRZ Gfo 3′ UTR	PCR template		5d
pGE282	ttgagatcctttttttctgcgcgtaatctgctgcttgcaaacaaaaaaaccaccgctaccagcggtggtttgtttgccggatcaagagctaccaactctttttccgaaggtaactggcttcagcagagcgcagataccaaatactgttcttctagtgtagccgtagttaggccaccacttcaagaactctgtagcaccgcctacatacctcgctctgctaatcctgttaccagtggctgctgccagtggcgataagtcgtgtcttaccgggttggactcaagacgatagttaccggataaggcgcagcggtcgggctgaacggggggttcgtgcacacagcccagcttggagcgaacgacctacaccgaactgagatacctacagcgtgagctatgaga…	Donor, LpRZ Gfo 3′ UTR	PCR template		5d
pGE283	ttgagatcctttttttctgcgcgtaatctgctgcttgcaaacaaaaaaaccaccgctaccagcggtggtttgtttgccggatcaagagctaccaactctttttccgaaggtaactggcttcagcagagcgcagataccaaatactgttcttctagtgtagccgtagttaggccaccacttcaagaactctgtagcaccgcctacatacctcgctctgctaatcctgttaccagtggctgctgccagtggcgataagtcgtgtcttaccgggttggactcaagacgatagttaccggataaggcgcagcggtcgggctgaacggggggttcgtgcacacagcccagcttggagcgaacgacctacaccgaactgagatacctacagcgtgagctatgaga…	Donor, RaRZ Gfo 3′ UTR	PCR template		5d
pGE284	ttgagatcctttttttctgcgcgtaatctgctgcttgcaaacaaaaaaaccaccgctaccagcggtggtttgtttgccggatcaagagctaccaactctttttccgaaggtaactggcttcagcagagcgcagataccaaatactgttcttctagtgtagccgtagttaggccaccacttcaagaactctgtagcaccgcctacatacctcgctctgctaatcctgttaccagtggctgctgccagtggcgataagtcgtgtcttaccgggttggactcaagacgatagttaccggataaggcgcagcggtcgggctgaacggggggttcgtgcacacagcccagcttggagcgaacgacctacaccgaactgagatacctacagcgtgagctatgaga…	Donor, NvRZ Gfo 3′ UTR	PCR template		5d
pGE285	ttgagatcctttttttctgcgcgtaatctgctgcttgcaaacaaaaaaaccaccgctaccagcggtggtttgtttgccggatcaagagctaccaactctttttccgaaggtaactggcttcagcagagcgcagataccaaatactgttcttctagtgtagccgtagttaggccaccacttcaagaactctgtagcaccgcctacatacctcgctctgctaatcctgttaccagtggctgctgccagtggcgataagtcgtgtcttaccgggttggactcaagacgatagttaccggataaggcgcagcggtcgggctgaacggggggttcgtgcacacagcccagcttggagcgaacgacctacaccgaactgagatacctacagcgtgagctatgaga…	Donor, TcasRZ Gfo 3′ UTR	PCR template		5d
pGE286	ttgagatcctttttttctgcgcgtaatctgctgcttgcaaacaaaaaaaccaccgctaccagcggtggtttgtttgccggatcaagagctaccaactctttttccgaaggtaactggcttcagcagagcgcagataccaaatactgttcttctagtgtagccgtagttaggccaccacttcaagaactctgtagcaccgcctacatacctcgctctgctaatcctgttaccagtggctgctgccagtggcgataagtcgtgtcttaccgggttggactcaagacgatagttaccggataaggcgcagcggtcgggctgaacggggggttcgtgcacacagcccagcttggagcgaacgacctacaccgaactgagatacctacagcgtgagctatgaga…	Donor, FaRZ Gfo 3′ UTR	PCR template		5d
pGE287	ttgagatcctttttttctgcgcgtaatctgctgcttgcaaacaaaaaaaccaccgctaccagcggtggtttgtttgccggatcaagagctaccaactctttttccgaaggtaactggcttcagcagagcgcagataccaaatactgttcttctagtgtagccgtagttaggccaccacttcaagaactctgtagcaccgcctacatacctcgctctgctaatcctgttaccagtggctgctgccagtggcgataagtcgtgtcttaccgggttggactcaagacgatagttaccggataaggcgcagcggtcgggctgaacggggggttcgtgcacacagcccagcttggagcgaacgacctacaccgaactgagatacctacagcgtgagctatgaga…	Donor, Synthetic Gfo 3′ UTR	PCR template		5d
pGE288	ttgagatcctttttttctgcgcgtaatctgctgcttgcaaacaaaaaaaccaccgctaccagcggtggtttgtttgccggatcaagagctaccaactctttttccgaaggtaactggcttcagcagagcgcagataccaaatactgttcttctagtgtagccgtagttaggccaccacttcaagaactctgtagcaccgcctacatacctcgctctgctaatcctgttaccagtggctgctgccagtggcgataagtcgtgtcttaccgggttggactcaagacgatagttaccggataaggcgcagcggtcgggctgaacggggggttcgtgcacacagcccagcttggagcgaacgacctacaccgaactgagatacctacagcgtgagctatgaga…	Donor, HDV Gfo 3′ UTR	PCR template		5d
pGE290	ttgagatcctttttttctgcgcgtaatctgctgcttgcaaacaaaaaaaccaccgctaccagcggtggtttgtttgccggatcaagagctaccaactctttttccgaaggtaactggcttcagcagagcgcagataccaaatactgttcttctagtgtagccgtagttaggccaccacttcaagaactctgtagcaccgcctacatacctcgctctgctaatcctgttaccagtggctgctgccagtggcgataagtcgtgtcttaccgggttggactcaagacgatagttaccggataaggcgcagcggtcgggctgaacggggggttcgtgcacacagcccagcttggagcgaacgacctacaccgaactgagatacctacagcgtgagctatgaga…	Donor, HH Gfo 3′ UTR	PCR template		5d
pGE201	cgcggaacccctatttgtttatttttctaaatacattcaaatatgtatccgctcatgagacaataaccctgataaatgcttcaataatattgaaaaaggaagagtatgagtattcaacatttccgtgtcgcccttattcccttttttgcggcattttgccttcctgtttttgctcacccagaaacgctggtgaaagtaaaagatgctgaagatcagttgggtgcacgagtgggttacatcgaactggatctcaacagcggtaagatccttgagagttttcgccccgaagaacgttttccaatgatgagcacttttaaagttctgctatgtggcgcggtattatcccgtattgacgccgggcaagagcaactcggtcgccgcatacactattctcagaat…	R2Tg, Y1174D	PCR template		6d
pGE359	ttgagatcctttttttctgcgcgtaatctgctgcttgcaaacaaaaaaaccaccgctaccagcggtggtttgtttgccggatcaagagctaccaactctttttccgaaggtaactggcttcagcagagcgcagataccaaatactgttcttctagtgtagccgtagttaggccaccacttcaagaactctgtagcaccgcctacatacctcgctctgctaatcctgttaccagtggctgctgccagtggcgataagtcgtgtcttaccgggttggactcaagacgatagttaccggataaggcgcagcggtcgggctgaacggggggttcgtgcacacagcccagcttggagcgaacgacctacaccgaactgagatacctacagcgtgagctatgaga…	Donor, nanoLuc	PCR template		10a,f
pGE302	ttgagatcctttttttctgcgcgtaatctgctgcttgcaaacaaaaaaaccaccgctaccagcggtggtttgtttgccggatcaagagctaccaactctttttccgaaggtaactggcttcagcagagcgcagataccaaatactgttcttctagtgtagccgtagttaggccaccacttcaagaactctgtagcaccgcctacatacctcgctctgctaatcctgttaccagtggctgctgccagtggcgataagtcgtgtcttaccgggttggactcaagacgatagttaccggataaggcgcagcggtcgggctgaacggggggttcgtgcacacagcccagcttggagcgaacgacctacaccgaactgagatacctacagcgtgagctatgaga…	Donor, CMV-GFP	PCR template		10c
pGE304	ttgagatcctttttttctgcgcgtaatctgctgcttgcaaacaaaaaaaccaccgctaccagcggtggtttgtttgccggatcaagagctaccaactctttttccgaaggtaactggcttcagcagagcgcagataccaaatactgttcttctagtgtagccgtagttaggccaccacttcaagaactctgtagcaccgcctacatacctcgctctgctaatcctgttaccagtggctgctgccagtggcgataagtcgtgtcttaccgggttggactcaagacgatagttaccggataaggcgcagcggtcgggctgaacggggggttcgtgcacacagcccagcttggagcgaacgacctacaccgaactgagatacctacagcgtgagctatgaga…	Donor, EF1α-GFP	PCR template		10c
pGE307	ttttcgcagaaacgtggctggcctggttcaccacgcgggaaacggtctgataagagacaccggcatactctgcgacatcgtataacgttactggtttcacattcaccaccctgaattgactctcttccgggcgctatcatgccataccgcgaaaggttttgcgccattcgatggtgtccgggatctcgacgctctcccttatgcgactcctgcattaggaagcagcccagtagtaggttgaggccgttgagcaccgccgccgcaaggaatggtgcatgcaaggagatggcgcccaacagtcccccggccacggggcctgccaccatacccacgccgaaacaagcgctcatgagcccgaagtggcgagcccgatcttccccatcggtgatgtcggcgata…	RTmut, L316H+E1027K+Y1174D+Y1242K	IVT template		10c
pGE348	ttgagatcctttttttctgcgcgtaatctgctgcttgcaaacaaaaaaaccaccgctaccagcggtggtttgtttgccggatcaagagctaccaactctttttccgaaggtaactggcttcagcagagcgcagataccaaatactgttcttctagtgtagccgtagttaggccaccacttcaagaactctgtagcaccgcctacatacctcgctctgctaatcctgttaccagtggctgctgccagtggcgataagtcgtgtcttaccgggttggactcaagacgatagttaccggataaggcgcagcggtcgggctgaacggggggttcgtgcacacagcccagcttggagcgaacgacctacaccgaactgagatacctacagcgtgagctatgaga…	Donor, TM-GFP	PCR template		10d
pGE347	ttgagatcctttttttctgcgcgtaatctgctgcttgcaaacaaaaaaaccaccgctaccagcggtggtttgtttgccggatcaagagctaccaactctttttccgaaggtaactggcttcagcagagcgcagataccaaatactgttcttctagtgtagccgtagttaggccaccacttcaagaactctgtagcaccgcctacatacctcgctctgctaatcctgttaccagtggctgctgccagtggcgataagtcgtgtcttaccgggttggactcaagacgatagttaccggataaggcgcagcggtcgggctgaacggggggttcgtgcacacagcccagcttggagcgaacgacctacaccgaactgagatacctacagcgtgagctatgaga…	Donor, mCherry	PCR template		10d,e
pGE349	ttgagatcctttttttctgcgcgtaatctgctgcttgcaaacaaaaaaaccaccgctaccagcggtggtttgtttgccggatcaagagctaccaactctttttccgaaggtaactggcttcagcagagcgcagataccaaatactgttcttctagtgtagccgtagttaggccaccacttcaagaactctgtagcaccgcctacatacctcgctctgctaatcctgttaccagtggctgctgccagtggcgataagtcgtgtcttaccgggttggactcaagacgatagttaccggataaggcgcagcggtcgggctgaacggggggttcgtgcacacagcccagcttggagcgaacgacctacaccgaactgagatacctacagcgtgagctatgaga…	Donor, TM-mCherry	PCR template		10d
pGE357	ttttcgcagaaacgtggctggcctggttcaccacgcgggaaacggtctgataagagacaccggcatactctgcgacatcgtataacgttactggtttcacattcaccaccctgaattgactctcttccgggcgctatcatgccataccgcgaaaggttttgcgccattcgatggtgtccgggatctcgacgctctcccttatgcgactcctgcattaggaagcagcccagtagtaggttgaggccgttgagcaccgccgccgcaaggaatggtgcatgcaaggagatggcgcccaacagtcccccggccacggggcctgccaccatacccacgccgaaacaagcgctcatgagcccgaagtggcgagcccgatcttccccatcggtgatgtcggcgata…	R2Tg, teD	IVT template		10e
pGE375	ttgagatcctttttttctgcgcgtaatctgctgcttgcaaacaaaaaaaccaccgctaccagcggtggtttgtttgccggatcaagagctaccaactctttttccgaaggtaactggcttcagcagagcgcagataccaaatactgttcttctagtgtagccgtagttaggccaccacttcaagaactctgtagcaccgcctacatacctcgctctgctaatcctgttaccagtggctgctgccagtggcgataagtcgtgtcttaccgggttggactcaagacgatagttaccggataaggcgcagcggtcgggctgaacggggggttcgtgcacacagcccagcttggagcgaacgacctacaccgaactgagatacctacagcgtgagctatgaga…	Donor, engineered IscB	PCR template		10g
pHS1603	gttaccagtggctgctgccagtggcgataagtcgtgtcttaccgggttggactcaagacgatagttaccggataaggcgcagcggtcgggctgaacggggggttcgtgcacacagcccagcttggagcgaacgacctacaccgaactgagatacctacagcgtgagctatgagaaagcgccacgcttcccgaagggagaaaggcggacaggtatccggtaagcggcagggtcggaacaggagagcgcacgagggagcttccagggggaaacgcctggtatctttatagtcctgtcgggtttcgccacctctgacttgagcgtcgatttttgtgatgctcgtcaggggggcggagcctatggaaaaacgccagcaacgcggcctttttacggttcctggc…	ωRNA expression vector	expression vector		10g

## Sheet: Oligos
ID	Sequence	Description	Purpose	Figure	Supplementary Figure
oGE770	taggaacagcTaatacgactcactataAGggtaaacGGCGGGAGTAACTATGACTCT	T7-AG and 36 nt 5′ homology	Generate IVT template	Fig. 1b, Fig. 3b-h, Fig. 4a,b,d-g, Fig. 5b,c,h	4a-d,i, 5a, 6a,c,d, 8a, 9b,c, 10d,e
oGE923	TTTTTTTTTTTTTTTTTTTTTTTTTTTTTTGGCTAGGCTAATAACATTTATTTTTAAGTATCAAATTG	Bm	Generate IVT template	Fig. 1b
oGE925	TTTTTTTTTTTTTTTTTTTTTTTTTTTTTTGGCTATTTTCCGAACACATATAATTAATATATGTTCC	Gfo	Generate IVT template	Fig. 1b
oGE926	TTTTTTTTTTTTTTTTTTTTTTTTTTTTTTGGCTATTTCTTTTACTTCCCCGAAAGTT	Pm	Generate IVT template	Fig. 1b
oGE927	TTTTTTTTTTTTTTTTTTTTTTTTTTTTTTGGCTACTATTTAATGAACCTTGCAATTTTACAAG	Tgu	Generate IVT template	Fig. 1b
oGE928	TTTTTTTTTTTTTTTTTTTTTTTTTTTTTTGGCTATATTACGAACACATATAACTATATATGTTCCC	Za	Generate IVT template	Fig. 1b
oGE931	TTTTTTTTTTTTTTTTTTTTTTTTTTTTTTGGCTAATAACATTTATTTTTAAGTATCAAATTGTACAGACCC	Sm-A	Generate IVT template	Fig. 1b
oGE932	TTTTTTTTTTTTTTTTTTTTTTTTTTTTTTggctattttcatcgccggatc	Perere9	Generate IVT template	Fig. 1b
oGE933	TTTTTTTTTTTTTTTTTTTTTTTTTTTTTTggctatttatcgaacacacataaattatatatgttcc	Tg	Generate IVT template	Fig. 1b
oGE281	gtgttgacgcgatgtgatttc	all orthologs	5′ junction and 28S PCR	Fig. 1b, Fig. 3b
oGE287	GAGATCGACTTAGTCACCCTTC	Tg	5′ junction PCR	Fig. 1b, Fig. 3b
oGE294	agctatgcccagttgtaacc	Za	5′ junction PCR	Fig. 1b
oGE936	CAATAGGGCAAGGAGGAACTAC	Tgu	5′ junction PCR	Fig. 1b
oGE938	GCCTTGCATCCCGTGTAG	Pm	5′ junction PCR	Fig. 1b
oGE940	GCACAAGGAATATTTGGAGAATAGA	Sm-A and Perere9	5′ junction PCR	Fig. 1b
oGE943	GCTGGTGAGTCCCATCG	Gfo	5′ junction PCR	Fig. 1b
oGE282	ggtcaccagattaagacgactg	Bm	5′ junction PCR	Fig. 1b
oGE948	AGCTCAACAGGGTCTTCTTTC	all orthologs	3′ junction and 28S PCR	Fig. 1b
oGE288	ACGGGCCACCTTTACTTAAC	Tg and Za	3′ junction PCR	Fig. 1b, Fig. 3b
oGE937	GACTATTCCATCTCGTCCCAAAT	Tgu	3′ junction PCR	Fig. 1b
oGE939	TTTGATGGCAATCTGCCTAGT	Pm	3′ junction PCR	Fig. 1b
oGE941	ACTCCTTTCAGCACACCAATAA	Sm-A	3′ junction PCR	Fig. 1b
oGE942	CTTACAATTCAGTCTAACCGAATATCTCTC	Perere9	3′ junction PCR	Fig. 1b
oGE944	CATCTGACACGGATACCCTTAC	Gfo	3′ junction PCR	Fig. 1b
oGE283	atgatgatccggcgatgaaa	Bm	3′ junction PCR	Fig. 1b
FL_28S_F	/56-FAM/TTTTTCAGCTGGTTGACGCGATGTGATTTCTG	28S F primer, labelled	Generate 211bp substrate	Fig. 1d,e,f,g
Cy5_28S_R	/5Cy5/TTCCCTTGGCTGTGGTTTCG	28S R primer, labelled	Generate 211bp substrate	Fig. 1d,e,f,g, Fig. 2	1b-f
Bio_28S_F	/5Biosg/TTTTTCAGCTGGTTGACGCGATGTGATTTCTG	28S F primer, biotinylated	Generate 211bp substrate	Fig. 2	1b-f
T7_3UTR_0_F	CCGCGAAATTAATACGACTCACTATAGGGTTCAGGTTATTTAGATGCTTAGTTTTTGT	For IVT of 325 nt R2Tg 3UTR	Generate IVT template	Fig. 1d,e,f
T7_3UTR_177_F	CCGCGAAATTAATACGACTCACTATAGGGATAGTAGGTAGGAACAGACT	For IVT of 149 nt R2Tg 3UTR	Generate IVT template	Fig. 1f,g	1b-f
T7_3UTR_236_F	CCGCGAAATTAATACGACTCACTATAGGGACCAATTCACGGGATTTGTC	For IVT of 90 nt R2Tg 3UTR	Generate IVT template	Fig. 1f
T7_3UTR_259_F	CCGCGAAATTAATACGACTCACTATAGGAAGGTGGACGGGCCACC	For IVT of 67 nt R2Tg 3UTR	Generate IVT template	Fig. 1f
T7_3UTR_261_F	CCGCGAAATTAATACGACTCACTATAGGTGGACGGGCCACCTTTAC	For IVT of 65 nt R2Tg 3UTR	Generate IVT template	Fig. 1f
T7_3UTR_268_F	CCGCGAAATTAATACGACTCACTATAGGGCCACCTTTACTTAACCCG	For IVT of 58 nt R2Tg 3UTR	Generate IVT template	Fig. 1f
3UTR_0H_R	TTTATCGAACACACATAAATTAT	For IVT of R2Tg 3'UTR wiith 0 nt 3' homology	Generate IVT template	Fig. 1d
3UTR_5H_R	GGCTATTTATCGAACACACATAAATTAT	For IVT of R2Tg 3'UTR wiith 5 nt 3' homology	Generate IVT template	Fig. 1d
3UTR_20H_R	GATGACGAGGCATTTGGCTATTT	For IVT of R2Tg 3'UTR wiith 20 nt 3' homology	Generate IVT template	Fig. 1d
3UTR_40H_R	TTCATGCGCGTCACTAATTAGATG	For IVT of R2Tg 3'UTR wiith 40 nt 3' homology	Generate IVT template	Fig. 1d,e,f,g	1b-f
oGE289	CTGTGGTTTCGCTGGATAGTAG	28S downstream	3′ junction and 28S PCR	Fig. 3b
oGE846	TTTTTTTTTTTTTTTTTTTTTTTTTTTTTTggctaTttatcgaacacacataaattatatatgttcc	pA30 and 5 nt 3′ homology	Generate IVT template	Fig. 3b-h, Fig. 4a,b,d-g, Fig. 5b,c,h	4b,c,i, 5a, 6a,c,d, 8a, 9b,c, 10d,e
oGE869	taggaacagcTaatacgactcactataAGgtattcaacatttccgtgtcgcc	T7-AG filler	Generate IVT template	Fig. 3c-e, Fig. 4b
oGE870	ttaccaatgcttaatcagtgaggcacc	rev filler	Generate IVT template	Fig. 3c-e, Fig. 4b
oGE915	taggaacagcTaatacgactcactataAgaagaaattcaatgaagcgcgggtaaac	T7-AG and 56 nt 5′ homology	Generate IVT template	Fig. 3f
oGE911	taggaacagcTaatacgactcactataAgaagcgcgggtaaacggcg	T7-AG and 43 nt 5′ homology	Generate IVT template	Fig. 3f
oGE852	taggaacagcTaatacgactcactataAGgcgggagtaactatgactctcttaagg	T7-AG and 28 nt 5′ homology	Generate IVT template	Fig. 3f
oGE912	taggaacagcTaatacgactcactataAgagtaactatgactctcttaaggGGATCCg	T7-AG and 23 nt 5′ homology	Generate IVT template	Fig. 3f
oGE913	taggaacagcTaatacgactcactataAgactctcttaaggGGATCCgttgacatt	T7-AG and 13 nt 5′ homology	Generate IVT template	Fig. 3f
oGE914	taggaacagcTaatacgactcactataAGGATCCgttgacattgattattgactagt	T7-AG and 0 nt 5′ homology	Generate IVT template	Fig. 3f
oGE916	TTTTTTTTTTTTTTTTTTTTTTTTTTTTTTtttatcgaacacacataaattatatatgttccttttccgg	0 nt 3′ homology	Generate IVT template	Fig. 3g
oGE917	TTTTTTTTTTTTTTTTTTTTTTTTTTTTTTatttatcgaacacacataaattatatatgttccttttccgg	1 nt 3′ homology	Generate IVT template	Fig. 3g
oGE918	TTTTTTTTTTTTTTTTTTTTTTTTTTTTTTtatttatcgaacacacataaattatatatgttccttttccgg	2 nt 3′ homology	Generate IVT template	Fig. 3g
oGE919	TTTTTTTTTTTTTTTTTTTTTTTTTTTTTTctatttatcgaacacacataaattatatatgttccttttccg	3 nt 3′ homology	Generate IVT template	Fig. 3g
oGE920	TTTTTTTTTTTTTTTTTTTTTTTTTTTTTTgctatttatcgaacacacataaattatatatgttccttttcc	4 nt 3′ homology	Generate IVT template	Fig. 3g
oGE921	TTTTTTTTTTTTTTTTTTTTTTTTTTTTTTcatttggctatttatcgaacacacataaattatatatgttcc	10 nt 3′ homology	Generate IVT template	Fig. 3g
oGE922	TTTTTTTTTTTTTTTTTTTTTTTTTTTTTTgatgacgaggcatttggctatttatcg	20 nt 3′ homology	Generate IVT template	Fig. 3g
oGE849	taggaacagcTaatacgactcactataGggtaaacGGCGGGAGTAACTATGACTCT	T7 promoter	Generate IVT template	Fig. 4b
oMD_for	taggaacagcTaatacgactcactataaacggcgggagtaactatgactctcttaagg	T7 promoter	Generate IVT template	Fig. 4d,e,g-i, Fig. 5b,d,f,g,i,j	5c,e, 7b-f, 8, 9c, 10a,b,f,g
oMD_rev	TTTTTTTTTTTTTTTTTTTTTTTTTTTTTTTTTTTTTTTTggctaTttatcgaacacacataaattatatatgttcc	pA40 and 5 nt 3′ homology	Generate IVT template	Fig. 4d,e,g-i, Fig. 5b,d,f,g,i,j	5c,e, 7b-f, 8, 9c, 10a,b,f,g
oMD_RNaseH	tgaactaatgaccccgtaattgattactat	RNase H probe	Ligation efficiency assay	Fig. 4d
oMD_r2_d2	m7G_/5Phos/mArArGrCrGrCrGrGrGrUrA	mini* (5′)	5′ modification	Fig. 4d	5c
oMD_r2_d4	LNAm7G_/5Phos/+AmAmGmCmGmCrGrGrGrUrA	miniMod (5′)	5′ modification	Fig. 4d,e,g-i, Fig. 5b,d,f,g,i,j	5c,e, 7b-f, 8, 9c, 10a,b,f,g
oMD_r2_d5	/5Phos/rArArArArArA rArArA /i5OctdU/rArA rArArA rArArA rArArA rA/i5OctdU/rA rArArA rArArA* rA*rA*rA* rA*rA*rA /3ddC/ branched with /5AzideN/rArArA rArArA rArArA rArArA rArArA rArArA rArArA rArArA /i2MOErA/*/i2MOErA/*/i2MOErA/*/i2MOErA/*/i2MOErA/*/i2MOErA/*/3ddC/	MT (3′)	3′ modification	Fig. 4d	5c
oMD_r2_d6	/5Phos/rArArArArA rA*rA*rA*rA*rA* rA*rA*rA*rA*rA* rC*rA*rA*rA*rA*rA* rA*rA*rA*rA*rA* rA*rA*rA*rA*rA* rA*rA*rA*rA*rA/3ddC/	PST (3′)	3′ modification	Fig. 4d
oMD_r2_d7	/5Phos/rArArArArA mAmAmAmAmAmAmAmAmAmA rC mAmAmAmAmA mAmAmAmAmAmAmAmAmAmA /3ddC/	OMeT (3′)	3′ modification	Fig. 4d
oTS_1	CTGTCTCTTATACACATCTCCGAGCCCACGAGAC	Tn5 adapter	TTISS	Fig. 5b,c	8a
oTS_2	GCCACCTTTACTTAACCCGGAAAAG	amplification	TTISS	Fig. 5b,c	8a
oTS_3	GTCTCGTGGGCTCGGAGATGTGTATAAGAGACAG	amplification	TTISS	Fig. 5b,c	8a
oTS_4	AATGATACGGCGACCACCGAGATCTACACTATAGCCTACACTCTTTCCCTACACGACGCTCTTCCGATCTGGAACATATATAATTTATGTGTGTTCGATA	sequencing adapter	TTISS	Fig. 5b,c	8a
oTS_5	CAAGCAGAAGACGGCATACGAGATNNNNNNNNGTCTCGTGGGCTCGGAGATGTGT	adapter and barcode	TTISS	Fig. 5b,c	8a
oGE800	gcTaatacgactcactataAggacagGCCACCATGggcctggaacag	T7-AG for ORFs	Generate IVT template		4a, 6d
oGE543	TTTTTTTTTTTTTTTTTTTTTTTTTTTTTTTTTTTTTTTTTTTTTTTTTTTTTTTTTTTTggctggcaactagaaggcacag	rev pA60	Generate IVT template		4a, 6d
oGE801	gcTaatacgactcactataAggacagGCCACCATGgctcctgccggcgagt	T7-AG for truncTg	Generate IVT template		4a, 6d
oGE804	TTTTTTTTTTTTTTTggctaTttatcgaacacacataaattatatatgttcc	WT 3′ UTR	Generate IVT template		4a,d, 5a
oGE805	TTTTTTTTTTTTTTTggctaTTTATCGAACACTTTtatgttccttttccgggttaagtaa	sTL 3′ UTR	Generate IVT template		4d
oGE806	TTTTTTTTTTTTTTTggctaTTTATCGAACATATATAAATTATATATGTTCCTTTTCC	NW 3′ UTR	Generate IVT template		4d
oGE807	TTTTTTTTTTTTTTTggctaTTTATCGAACACACATTTttatatatgttccttttccgg	TL 3′ UTR	Generate IVT template		4d
oGE808	TTTTTTTTTTTTTTTggctaTTTATCGAACACATATTTttatatatgttccttttccgg	TL1W 3′ UTR	Generate IVT template		4d
oGE809	TTTTTTTTTTTTTTTggctaCttttccgggttaagtaaaggtgg	-P2 3′ UTR	Generate IVT template		4d
oGE810	TTTTTTTTTTTTTTTggctaTTTATCCTTGTATATAAAATTTACACACAAGcttttccgggttaagtaaaggtggcc	Flip 3′ UTR	Generate IVT template		4d
oGE811	TTTTTTTTTTTTTTTggctaTTTATCGAGCGCGCGGAAATTCCACACGCtccttttccgggttaagtaaaggtgg	GC 3′ UTR	Generate IVT template		4d
oGE646	taggaacagcTaatacgactcactataAGgggtaaacGGCGGGAGTAACTATGACTCT	T7-AG and 36 nt 5′ homology	Generate IVT template		4f, 10c
oGE647	TTTTTTTTTTTTTTTTTTTTTTGCTATTTTCCGAACACATATAATTAATATATGTTCCT	pA22 4 nt 3′ homology Gfo	Generate IVT template		4f, 5d, 10c
oGE685	TTTTTTTTTTTTTTTTTTTTTTgctatttatcgaacacacataaattatatatgttcctt	pA22 4 nt 3′ homology Tg	Generate IVT template		4f
oGE686	TTTTTTTTTTTTTTTTTTTTTTGCTAtattacgaacacatataactatatatgttccctt	pA22 4 nt 3′ homology Za	Generate IVT template		4f
oGE843	TTTTTggctaTttatcgaacacacataaattatatatgttcc	pA5	Generate IVT template		5a
oGE844	TTTTTTTTTTggctaTttatcgaacacacataaattatatatgttcc	pA10	Generate IVT template		5a
oGE845	TTTTTTTTTTTTTTTTTTTTggctaTttatcgaacacacataaattatatatgttcc	pA20	Generate IVT template		5a
oGE798	TTTTTTTTTTTTTTTTTTTTTTTTTTTTTTTTTTTTTTTTGGCTAtttatcgaacacacataaattatatatgttcct	pA40	Generate IVT template		5a
oGE847	TTTTTTTTTTTTTTTTTTTTTTTTTTTTTTTTTTTTTTTTTTTTTTTTTTggctaTttatcgaacacacataaattatatatgttcc	pA50	Generate IVT template		5a
oGE848	TTTTTTTTTTTTTTTTTTTTTTTTTTTTTTTTTTTTTTTTTTTTTTTTTTTTTTTTTTTTggctaTttatcgaacacacataaattatatatgttcc	pA60	Generate IVT template		5a
oMD_r3_d2	mA*mA*mG*mC*mG*mCrGrGrGrUrA	PSC	5′ modification		5c
oMD_r3_d4	/5Phos/rArArArArArA rArArA /i5OctdU/rArA rArArA rArArA rArArA rA/i5OctdU/rA rArArA rArArA* rA*rA*rA* rA*rA*rA /3ddC/	ubT	3′ modification		5c
oGE371	taggaacagcTaatacgactcactataAggggtcgac	T7-AG	Generate IVT template		5d
oGE397	TCGTCGGCAGCGTCAGATGTGTATAAGAGACAGgtgttgacgcgatgtgatttc	28S sequencing L	28S indel sequencing		7c,d
oGE399	GTCTCGTGGGCTCGGAGATGTGTATAAGAGACAGagctcaacagggtcttctttc	28S sequencing R	28S indel sequencing		7c,d
oSeq_bc_f	AATGATACGGCGACCACCGAGATCTACACNNNNNNNNTCGTCGGCAGCGTCAGATGTGTA	adapter and barcode	28S indel sequencing		7c,d
oSeq_bc_r	CAAGCAGAAGACGGCATACGAGATNNNNNNNNGTCTCGTGGGCTCGGAGATGTGT	adapter and barcode	28S indel sequencing		7c,d
PK6855	CTTTCCCTACACGACGCTCTTCCGATCTGACCACTTCCCTTCCCAGTTCAAC	IscB sequencing L	IscB indel sequencing		10g
PK6856	GACTGGAGTTCAGACGTGTGCTCTTCCGATCTCCTCCAAGCACCTCTGAGCCAC	IscB sequencing R	IscB indel sequencing		10g
oSeq_bc_f2	AATGATACGGCGACCACCGAGATCTACACNNNNNNNNACACTCTTTCCCTACACGACGCTCTTCC	adapter and barcode	IscB indel sequencing		10g
oSeq_bc_r2	CAAGCAGAAGACGGCATACGAGATNNNNNNNNGTGACTGGAGTTCAGACGTGTGCTCTTC	adapter and barcode	IscB indel sequencing		10g
oGE980	CAGTGCTCTGAATGTCAAAGTG	ddPCR 5′ junction forward	ddPCR
oGE981	ACTAGTCAATAATCAATGTCAACGG	ddPCR 5′ junction reverse	ddPCR
oGE982	/56-FAM/ACGGCGGGA/ZEN/GTAACTATGACTCTCT/3IABkFQ/	ddPCR 5′ junction probe	ddPCR
oGE992	AACTTGTAAGTGGTAGTGCATAGA	ddPCR RPP30 forward	ddPCR
oGE993	TGTCAAGAGTAGGAGGACATTTG	ddPCR RPP30 reverse	ddPCR
oGE991	/5HEX/TCAGGCAGA/ZEN/CTGACACTAGAGTTCACA/3IABkFQ/	ddPCR RPP30 probe	ddPCR

## Sheet: crRNA
ID	Sequence
pos11	CGGTGGGGGCGTGTTGCGTG
pos9	TGCCGGCGGGGAGAGAGGGT
pos3	GCCCGGGGGAGGTTCTCTCG
pos2	ACCCGACCCGTCTTGAAACA
pos1	AGTCTAACACGTGCGCGAGT
neg3	GAGGTTGGGGTGATCCTGGG
neg4	GTTGAGGTTGGGGTGATCCT
