# Supplementary material for: Structure and biochemistry-guided engineering of an all-RNA system for DNA insertion with R2 retrotransposons
Source: Nat Commun. 2025 Jul 2;16:6079. doi: 10.1038/s41467-025-61321-z (PMC12222951; doi:10.1038/s41467-025-61321-z)
Supplement: Supplementary file 4 — Supplementary Data 2 [file 41467_2025_61321_MOESM4_ESM.xlsx]

## Sheet: Sheet1
Supplementary Data 2. Cryo-EM data collection, refinement and validation statistics
	R2Tg TPRT complex
EM data collection
Microscope model	Thermo Scientific Titan Krios G3i cryo TEM
Voltage (keV)	300
Detector model	Gatan K3
Magnification	130000
Pixel size (Å)	0.663
Total electron exposure (e-/Å2)	59.6
Exposure rate (e-/pixel/sec)	25.7
Frames per micrograph	40
Defocus range (μm)	-1.5 to -3
Data collection software	EPU
Energy filter slit width	20 eV
Number of micrographs	10627
3D reconstructions
EMDB map entry	EMD-47091
PDB coordinate entry	PDB 9DOU
Data processing
Initial particle number	323700
Final refined particle number	30612
Symmetry imposed	C1
Estimated error of translations/rotations	0.371 Å / 1.05°
Map resolutions (Å):
Masked, at FSC = 0.143	3.2
Masked, at FSC = 0.5	3.9
Unmasked, at FSC = 0.143	3.68
Unmasked, at FSC = 0.5	4.91
Resolution range (local, Å)	3.13 – 4.56
Map sharpening B factor (Å2)	-66.6
Map sharpening method	relion_postprocess
Refinement and model statistics
Model resolution (FSC=0.5) (Å)	3.2
Map CC (around atoms)	0.83
Model composition
Non-hydrogen atoms	10493
Protein residues	924
Ligands	6
RNA/DNA bases	145
Refinement method	phenix.real_space_refine
Mean B factors (Å2)
Protein	28.6
Ligands	25.3
RNA/DNA	69.2
R.m.s. deviations
Bond lengths (Å)	0.006
Bond angles (°)	1.098
Validation
MolProbity score	0.96
CaBLAM outliers (%)	1.77
All-atom clashscore	1.32
Rotamer outliers (%)	0.12
C-beta deviations (%)	0
EMRinger score	3.48
Ramachandran plot
Favoured (%)	97.5
Disallowed (%)	0.11
