# Supplementary material for: Structure and biochemistry-guided engineering of an all-RNA system for DNA insertion with R2 retrotransposons
Source: Nat Commun. 2025 Jul 2;16:6079. doi: 10.1038/s41467-025-61321-z (PMC12222951; doi:10.1038/s41467-025-61321-z)
Supplement: Supplementary file 5 — Supplementary Data 3 [file 41467_2025_61321_MOESM5_ESM.xlsx]

## Sheet: offtargetloci
locus	sequence	MMax rep1	MMax rep2	MMax rep3	LNP rep1	LNP rep2	LNP rep3
chr1:6234264(+)	GCTGAGGAAGACTGGGGAAGAGGCAGGCTGGGGAGGGGAGTGACCAAGGGTCCTATTTTGTAGAAGTAGAGTTTGGTCTTTGTTGGACTTCTAAGTGGAAGCACCTACTGCTTCTCCTTC	10	0	0	0	0	0
chr1:7917766(-)	CAGCAGGAGACAGAAAGTTTAGCTGGGAGTGAAAAACAAGTAGCCCAACCTCTTTATTAGTAGCCTTCTGGAACAGATGAGTAAGAGTGTACAGAACTGTTAATTGTCTGTAACTAGAGG	6	0	0	0	0	0
chr1:8412355(-)	GCGAGGCGGAGCTGAGGGGGCGTGCCCCGGAGGCGGGAAGTGGGTGGGGCTCGCCTTAGCTAGGCAGGAAGTCGGCGCGGGCGGCGCGGACAGTATCTGTGGGTACCCGGAGCACGGAGA	59	22	26	0	0	0
chr1:9086995(-)	AAACTTACCAGCTACGTAGTAAAATAAAGAAATATCTGAAATCTATTTGTGTTCGATAACGTAACTCCAAATCATTGAAAAAGAGCTTCTGGGTAAATCCTTTCATCAGAAAGCCAGTAA	1	0	0	0	0	0
chr1:10325560(+)	CCCTCTGCCTTACTGCCTTCATGATGACAGATGGGGAGGGTGGAGTAGAGACAGTACTAGTAGCAACGATAGCTACCCCTCATCACCATGTGCCAGGAGCCCTTCCAGCGTCATTTCATC	7	0	0	0	0	0
chr1:14071477(-)	AGCAGGAAGAAAGCAGATTAAATCAACAGTGATAGGAGGGGAGTGAGGAGCGAGCCTTTTAAGTCCTGAGTGAGATCGTATCAGGCCTGTGCAGACATGCCTCCTCGGGCCTCCCAGCTC	1	14	0	0	3	0
chr1:14560567(-)	GTCATTAGGGGGAACACCACGGTCTTCGGCATGAGAGAGGTGTAATTCTCAAGTTCATCAGAGCTCGGCTTCCCCCATGAGAGGAAACAATTTGCCAGGTTGAAGAACACACGCTTTGAG	2	0	0	0	0	0
chr1:15322263(+)	TATCTATACATAAAAAGAACAGTGAGATAAATCTTTTGACTGCTGGGAAGACCTGATAGGTAGCATTTGGTTAGGCTATGAAGGATATGCAGGACTTCAACAAGAAGAGAGGAGGTTTAG	1	8	2	0	0	0
chr1:17556743(-)	TTTTCCCCACTAGGGGGTGACTTTGAGGGCAGAGATTGTCTCGGGTTTACTCCTATACAGTAGTAGGTGCTTGCTATTTACCGAATAAATGAATGGATACATGAATGAATGAATGAATGA	1	0	0	0	0	0
chr1:21877651(+)	GATAAATGTAGTGTGGAAGATTACGTCATCGCGGTATAAGGAGTGAGACTTAACTCCTACAAGTCAGGGACTTAAATTCAAACAGCATTTTGCAGCCTTAGTCGGTCACCCAGTGGCTTA	1	0	0	0	0	0
chr1:23332042(+)	GGCAGAGGCCTAGCTAGCGCTGACCGGGCAAACAGTTCGAGTGGTCAGGGATCCCTTTAATTGAGGGACTACACGCTCCAGGAAGGGGTGTGTGGCCATAACTGGGTCAACACAACCACT	6	2	10	0	0	0
chr1:23394262(-)	GCGGGGCCGAGGCGGGCCATTTTGAATAAAGAGGCGTGCCTTCCAGGCAGGCTCTATAAGTGACCGCCGCGGCGAGCGTGCGCGCGTTGCAGGTCACTGTAGCGGGACTTCTTTTGGTTT	3	0	0	0	0	0
chr1:26626790(+)	GAGGGATGCGGGCTGGTACCGTGAGGTTTAAGAAGCAGAAAACATGACAGCCTCTTTAAGTAGCCCTGGGTACGTCACTTGACCCCAGTGAGCCTCAGTTTCCATATCCATAAAATGGCG	4	0	0	0	0	0
chr1:31802011(+)	GATCACATCTGTCTTGAAGTGTTGTGACAAATTAAGTGATTAAAGACAATATATTTAAAGTAGCTGGCACAGTGGGAGATGGTCCATAAATGTTACTTCCCTACCCCCTAACAAATAAGT	1	0	0	0	5	0
chr1:35420415(-)	GGAGGAGGCGGAGGCCGCCGAGAGCCGGGGCCCCGCTATGTGGCCCTGAGCCCCGGTAGGTGGCCGGGGGCGGCTGGCTGCCAGGCCGAGGACCATGGGCTCAGGGGAGGGGCAAGCGGG	2	0	0	0	0	0
chr1:37631896(-)	AAATTTCCCCCAGATGCGTGAAGGTGTGTGTGGTGGAAGAGGGTAGAAACCAGACTCCAACAGTCAGGTATTTGCCAGAGCATCCTATGTAGATTTCCCCAGATAATTTCCCCCATCTGT	12	0	0	0	0	0
chr1:38437446(-)	TTTATGGAGAGAGATTAGCATCAGAGGAGTCGAGGGGGAGAAAAGAGAACTCTCTCAAAGTAGTTGAGATAACAAAGGCTGCGGAGGCGCGAGGGGGGAAGGCGGGGAGGCAGCTGTGGG	14	1	11	7	0	0
chr1:42178740(-)	ACCAGAAATGGCCCCTGCACACTACACTACCCAATAGGAGTAGAGCCAGAACTCTTAAGGTAACTCAAAACTACTGACAAACACTGCTTGTTTGCCTTCTCTCTCGTATATACTACCTTG	1	0	0	0	0	0
chr1:43043068(+)	GTTGCTATAGGAACCGCTACGGCGTTTGAAAGTGTCCGGGTTGCTTAGGATCCCTACAGGTAGCGCCTCTGGATACATGCGTGGTCTGCTGACCCAGAGAGAAACGAAAGGTGGGAGGGG	7	1	9	0	0	0
chr1:44703349(-)	AAAATGGAATGATTGAGCGGGTAAGTGTCCTGAGAGGGAGTAGAGGCAGAACTTTTTCTGTAGCGTGGGAGGACTCAGAGACCGAGCAAGCCCCACAGCCTGCAATCTGCCCCCTTAAAA	7	0	0	0	0	0
chr1:46005824(-)	GCCAATATTTTTATATGTTTTTTCATCTTTATTTTATTTTCAAGACAGAGTCTCGCTGTGTCGCCCAGTCTGGAGTGCAGTGGCTCTATCTCGGCTCACTGCAACCTCCACATCCTGGGT	1	0	0	0	0	0
chr1:58661885(-)	CTTTTCAAAGCCGGGTAGCGCGCGCGAGTCGACAAGTAAGAGTGCGGGAGGCATCTTAATTAACCCTGCGCTCCCTGGAGCGAGCTGGTGAGGAGGGCGCAGCGGGGACGACAGCCAGCG	1	0	0	0	0	0
chr1:59608230(-)	GTGAATTACAGCTCAAAGAGCAGCAAGACATAGACTCTATCTAAGGAGGAGATCTTAGGGACGCCAAAGACAATAGTGGGGATGAAAAAATAAGGACAATAGAAGAATGTGAGGCCTCTG	1	0	0	0	0	0
chr1:62362645(-)	AGAGCATAGTGAAAACAAGTACTTTTGGGTAGTCAAGTGGGTAAATGTGACACTCTAAAGGAGAAAGTAAAACAGGTCAGGCACAGTGGCCCACACCTGTAATCCCAGCACTTTGGGAGG	1	0	0	0	0	0
chr1:62664221(+)	GCGAAATATATTTCAGAATAAATTTACTCATATAATTTTTTATTGAAAAAAATGATACGGTAGCCATTACTCAATCTTTTAATATTTTTCCTGAGATTTTATTCATTTAGTAGGAATTTA	2	0	0	0	0	0
chr1:66802445(+)	CCTGCCGGAGAGACTGGCATGGTGGCGACCAGCTGGGGAGTGGTCCACCACCCCTTTTTTTGGCCGCCTCTGAAGTCCCTGTACCCCCAAGCTCCTGCGTTAGCGGCTCGGGCCGAGGCT	6	2	0	0	0	0
chr1:75340876(-)	TTCCATGTTGGATTAGCCTGACCGAGTATTATTGTCAGAGTAGTTCCATGGCCGTTTATGTAGACACAATCTTTTTCTCTCATTGCAACCTAAGTATTATGACAGGCCAATAATTCTTTC	38	0	6	0	0	0
chr1:82248459(-)	TGAATCTTTATGGATATAATTACAAAATGAGTGGATATATGTCAATGACTCTCATATATATATATACACACACATATATATATGCACACATACATACACATACACACATATATATATTCC	3	0	0	0	0	0
chr1:84794199(+)	GAGTTCAAAACCAGTCTGACCAACATGGTGAAACGCCGTCTCTACTAAAAATACAAAATTTAGCCGGGCGTGGTGGCGTGCGCCTGTAATCCCAGCTACTCAGGAAGCTGAGGCAGGAGA	1	0	0	0	0	0
chr1:88553313(-)	CCAGCATAATTTTTTTTAAGGTTCTTGTAAAAAGAGGGAGTAATACACAATTTGAATAAATAATAACATGTATGCTGTTCTTTTGTTCAAGTGATATGTTTACATCTAGCCAAGTACAAC	3	0	0	0	0	0
chr1:92630706(-)	AGTCCTAAGCTCGGGGTCGCTTCGGGCCCCCGAGGGGGTGTGTCTTCTACCGTTTTAACGTAGAAGGGGCGGTTCCAGTGGCCGGGGAAGTCGGCGACTTGCAGGACTGAAGGCTGGTGC	12	0	0	0	0	0
chr1:94882310(-)	AGAATAGATTGTAGGGGAGCAAGAGGAGAAGCAAAGAGACTAGTTAAGAGGCTGTTGAAGTAGTCAAGGTGAGAGATGGTAATGACTTGAATTGTGGGAGTAGCCGAGACATGTGGAATA	1	0	0	0	0	0
chr1:112265299(+)	ACCTTACACACACCAGCTTATTCCATAAAGCCCAACGAAGTAGATGTTAATCTCTTTACTTACCAGTGAGGAAATAATGGCTCAGAAAGGTTTAGCACTTTGTTCAAGATCACAGAGCTA	5	0	0	0	0	0
chr1:113708406(-)	TTTTTTTTTTGAGGCAGAGTCTCACTTTGTTGCCCAGGCTAGAGTGCAGTGGCACCATCTTGGCTCACTGCAACCTCTGCCTCCTGGGTTCAAGTGATTCTCCTGCCTCAGCCTCCCGAG	1	0	0	0	0	0
chr1:114728393(-)	GTTCGGAGGCCCACGTGGCCGGGGCGGGGACTCAGGCGCCTGGGGCGCCGACTGATTACGTAGCGGGCGGGGCCGGAAGTGCCGCTCCTTGGTGGGGGCTGTTCATGGCGGTTCCGGGGT	3	0	0	0	0	0
chr1:120188048(+)	TAAATCAATTAATTTTTCAATAAAGTATCATGGCAGAGAGTAGGGGCCACTAATATTAAGTAGACTTTCAAGTTCACTTTGTATTCTTTGCTAACACTGGAATTCAATGCAATAATTTAA	4	0	0	0	0	0
chr1:120353661(-)	CAATGAGTGGTATTTCGGTTTTCACGTTTAGTTGTAAGACAGAAATTGGAGACTTATATGTAGCTGGAGTGGATGACTTCTTTCTTTTGGGGGAAGAATGAGAGATGCACATTTCGTTAG	1	0	0	0	0	0
chr1:120924502(+)	CAATGAGTGGTATTTCGGTTTTCACGTTTAGTTGTAAGACAGAAATTGGAGACTTATATGTAGCTGGAGTGGATGACTTCTTTCTTTTGGGGGAAGAATGAGAGATGCACATTTCGTTAG	1	0	0	0	0	0
chr1:142801534(-)	GTAATATGTCGCTTTCTCCCCGCCCCGGGAGAAATAAGAATCGTCGACCTTTACACAAGCTAGCTAGCGCGAAGGCCGCACAGCTCTTCCTTTATCTAGGCGGGGCTGCTTTTTGCAGAG	2	0	0	0	0	0
chr1:144339050(-)	CAATGAGTGGTATTTCGGTTTTCACGTTTAGTTGTAAGACAGAAATTGGAGACTTATATGTAGCTGGAGTGGATGACTTCTTTCTTTTGGGGGAAGAATGAGAGATGCACATTTCGTTAG	1	0	0	0	0	0
chr1:145457152(+)	TAAATCAATTAATTTTTCAATAAAGTATCATGGCAGAGAGTAGGGGCCACTAATATTAAGTAGACTTTCAAGTTCACTTTGTATTCTTTGCTAACACTGGAATTCAATGCAATAATTTAA	7	0	0	0	0	0
chr1:145997881(-)	TAAATCAATTAATTTTTCAATAAAGTATCATGGCAGAGAGTAGGGGCCACTAATATTAAGTAGACTTTCAAGTTCACTTTGTATTCTTTGCTAACACTGGAATTCAATGCAATAATTTAA	7	0	0	0	0	0
chr1:146543921(+)	GAGACAGTAAGGACGACACTTAACATGCCGTCAAAGCTACAAACCCATAGAAACTAAGAGTAGCCCTTCGCGTAGAGCTCACGTTTTGCACTGCAGTATCTCAGCGGAATTCACTAACGC	2	0	0	0	0	0
chr1:146596708(-)	AGATGGCTCCCACACAAGATTAGGTTGTTATTGCGGAAGCTGAGGCTTGCACACTGTTAAAAGCCCGAGCTAATATGTTCGCTTAAGACATTATGCCTAATTATGCTATGTGTCAGTAAG	2	0	0	0	0	0
chr1:148286047(+)	AGATGGCTCCCACACAAGATTAGGTTGTTATTGCGGAAGCTGAGGCTTGCACACTGTTAAAAGCCCGAGCTAATATGTTCGCTTAAGACATTATGCCTAATTATGCTATGTGTCAGTAAG	1	0	0	0	0	0
chr1:148431415(-)	GTAATATGTCGCTTTCTCCCCGCCTCGGGAGAAATAAGAAGCGTCGACCTTTACACAAGCTAGCTAGCGCGAAGGCCGCACAGCTCTTCCTTTATCTACGCGGGGCTGCTTTTTGCAGAG	1	0	0	0	0	0
chr1:148733350(+)	CAATGAGTGGTATTTCGGTTTTCACGTTTAGTTGTAAGACAGAAATTGGAGACTTATATGTAGCTGGAGTGGATGACTTCTTTCTTTTGGGGGAAGAATGAGAGATGCACATTTCGTTAG	3	0	0	0	0	0
chr1:148967267(+)	TTGCGCGCCGCGGAAAACTCGCGAACCATAACGCAGCGTCATGCGCACAGCCTCTGTAAGTACACAGTCGTTTCCGGTAGACCCCGAGCCTACCGCTCTGCTTGCGTTCTCGGGGGTCGG	3	0	5	0	0	0
chr1:150171376(+)	CTTCTAAGTCATGTCTGCTGCCTGTGAGCCTGGGAAGGAGTGCTTTCAAAACCTGTATTTTTGCCCTCTTTAGTAAATTTAGAACTGTAGAGGCTAATAAACTGCGATGAGACATTTAAG	5	0	0	0	0	0
chr1:153133003(-)	TCTGAGTGCCTGCAGACAACGTCCCTGGAAGAGGAAGAAGTGGTAACCAGCATTTTAAAGTAGCAGAGGATTTAAAGCATCCTTTGAAATCTAAGAGGAAGAAATAACAAGCTCAAGAAT	2	0	0	0	0	0
chr1:154113530(+)	GAGGATCGTTGCTAGGAGGCGGAGTTTCGGAGAATGGAAGGAGTAACGAAGGGTTTCTCGTAGTAGGGCTTGGAACGTGTCGGGGGGTGGGGACTTCCAGAAAAACTGGGCGACAGGGTG	1	0	0	0	0	0
chr1:154213779(+)	TTGGACTCAAGTCATCCTCCTGCCTCAGCCTCCCAAAGTGCTAGGATTGATTACAAGTGTGAGCCACTGCATGGGCATTGCAGCCACTTTCTTTTATTTATTTATTTATTTATTTTTGAG	9	0	0	0	0	0
chr1:156689928(+)	GCTATTGGGAAATTACCCTGAAGGAAGTATCTGAAGAGAGTACTATAAGAACGTTTATTGTAGCATTCATTATTGCCTAAACACTGGAAACAAAACAAAAAACCATGATATGGGGACTGT	6	2	0	0	0	0
chr1:157585893(+)	AAAGATGAAAGACAGCTCTGCCTGGTGTCTGAGCTGAAAGTAACTGTACAGCCCCAATCTTAGCAGCTCTGTGGCCTTGACAGCACATACTCCAGCAAAATCCCTGGGTCTTATACATTT	1	0	0	0	0	0
chr1:158053769(+)	AGAGGAAAATGTCACAATATCTCCTGCAAGAAAAGAGATAAGTTTCAACTCTCCTTCTTTCAACTGAAAAAAAAAAAAAGAACCAGAGGTCAAAACTGACTTTTTAAATGCATAGTTTAT	2	0	0	0	0	0
chr1:158392266(+)	GCATTACAAAATGGTTCAACTCAACAGGAGGACCTATCCTAAATATATGTGCACCCAACACAGGAGCACCCAGATTCATAAAGCAAGTTTTTAGAGACCTACAAGGAGACATAGATATCT	2	0	0	0	0	0
chr1:160603364(-)	CGGTGGTGGTGCCGGCAGAATGAGGGGAGAGAGTGTGGAGTAGCCGGAACACGGTGAATATAGACGGTGCACATGCCACGCGTACACTCGTGTGGTCGCGTTAAGGACTGTGTGACCAAC	1	0	0	0	0	0
chr1:171082057(-)	GGAACTCATTTTTTTTAATTGTTTGCTGATTGATTGATTGACTGAGACAGGGTCTCATTATGTTGGCCAGGCTGGTCTTGAACTCCTGACCTCAAGTGATTCTCCTGCCTCAGGTCCCCT	4	0	0	0	0	0
chr1:171541844(-)	GTTTCCAGCCTCCCTTTTTTTTTCCAAATCACTTTACTTCTATTCCAGATGTTCGATGCTCTCTTAGTGTTCCAATTCTCAGCTGTTACAAAGACAGCATCTCATGAATTAATTTATTAT	1	0	0	0	0	0
chr1:173316379(+)	GAAAACTCATCCAAAGTGTTTAGATGAGAAAACTAGATATTGTGAACAACTTCTATTTAGTAGACTTCCTTCATATACCCAACAAGATACTATTTACTATGTGTGATGTACTTCTCAATT	2	0	0	0	0	0
chr1:177791778(-)	GTAAAAGGCAATAGAAAAGAGACGAGGCCAACTCTGGGAGTGGGAGATAATCTCTTATTAAAACCTCTACTAGGTGGCTCACACCTGTAATCCCAGCACTTCGGGAGGCTGAGGTGGGCA	5	0	0	0	0	0
chr1:177878584(+)	GATGAAAGCAGAAATGGATCAGAAATAGGGAAAAGAAGAAGGGTGGGCAGAACTCTGTATTAGTTCCCTATTGCTGCTGTCACAGATCACCACAAATTTAATGACTTAAGACAACAAGAA	1	0	0	0	0	0
chr1:184141373(+)	TCTTTTGTATTTGTAATTTCTTAAGGCATATCAGGCAAGTAGAAATGGGCTTAAATTAAGTAGCCTTTCATGTTAGGCCTCTTGGGGGATTCCTCAGTAATACACAGCTGAAAGTATATA	5	0	0	0	0	0
chr1:196569529(+)	GTGGTTTTGGCCATTGAGGTCTGAGTCTAAAGAGGGAGACTGAAATATACACTTTAAAATTAGAGAAAATGCAGGAACTGTGAGAGTACAGAGAAGTTCAGTATGAAAGTAACTAAAATA	3	0	1	0	0	0
chr1:196849895(+)	CAATTTATTTGCCAATCATGCCAAGGTAACATTTAGAGAGTGTGGATTACACACTGTAAGTAACAACAATTTAGGGTTGCCAGCTTAGACGTTTTAAGTACTTAATTTATAAAATAAGTT	5	0	0	0	0	0
chr1:205014315(-)	ACCCGTATTGCCCCTTCCCCCAGCGACTGGCGCGGGGGTGGGGGCCCTGAGCCCTCTCTGTAGCGGACGGGGGTGTTCCTGGCAAAGGGGGAGGGGCAGCACTGCCAACCGGCCCCGCCT	6	0	0	0	0	0
chr1:211433218(+)	GAGACCAACTCTCCTGTTTCAGTTTCGTCCCTGGGGCTAGTCCTGCTGAGTCCTGTAAGGTAGTAGTGTGGTGGTTCTTAATCTTTTTTTTTTTCTTTTCGTGTTGGAGGCACATCTTTG	3	0	0	0	0	0
chr1:214831705(-)	GAGATATCAGATATCAGAGGTCATATGTGGGTAGATGGAGTAGTTCCAACTCAATAAAAGTAGAGAGTTCTTGCTGAGCCCCTCTGGCATTCAGTTAAATAAGATTCCAGAAAAGCAACA	6	0	0	0	0	0
chr1:226995375(-)	TTGTCTCAATGCAACCTCTGCCTCCGGGTTCAAGCGATTCTTGTGCCTCAGCCTCCCAAGTAGCTGAGATTATATGCATGTGCTACCATGCTGGTCTAGTTTTTTTGTGTTTTAGTAGAG	4	0	0	0	0	0
chr1:230804290(+)	ACAAATTCTGTCCGTCTTCCTTACGGGGAGCTACACAAGAAAGAGCGAGTCCCTTCTATATAGAGGAATGCTGCTTCTCAGCCTAGGCAGTTTCAGTCGCAGGCAGGGGCTGCCCGCCGA	3	0	0	0	0	0
chr1:239528482(-)	AACTGTATTTCAGGGTAACAACCATACCTAGTGAATAAAGTCTTCAATACAGAAAAATTCCAGCCAAAATGTGCAAAAGGAATGATAGAATTGGCCGGGCGCGGTGGCTCACGCCTGTAA	13	0	0	0	0	0
chr1:247521010(+)	ACCCCCACCTAACAAGTAGAAGGAAGTGTTTTATCCTAGTATAATTTAATTTAGTCACAATCATCAATCATTCCCCCTGGAAACTCACTAAAGAGTGGACAGGAAACTATCCTTGGGACT	1	0	0	0	0	0
chr2:8607897(-)	CAGGACTTCAAAGTGCCTCGCCGGGAGGAAACCATGGGGGTCTGCCTGAAGCTGTTAAAGTAGCCGGCAGGATTCGATGTGTGCCCTGATTGCCAGGGTCGGGGCGGGGGGTGTAAAAGA	6	1	0	0	0	0
chr2:22701012(-)	TTACATGGTAAAAGCAGGAGCTCGAGAGACAGTTGGGTGTAGGTGGCATACACTTTTAAATGACCAGATTTTGTGTGAACTCAGGGTGAGAGCTCACTTATCACCAAGGGGATGGCCCAA	3	0	0	0	0	0
chr2:24033734(+)	TAGTTATCCAATTTTTGGTACCCAAATGAATACACAGGACTGGGTCTTAGACTTTTTTGGTAGCCCTTACAGGTTTAATAAAGTGGCACGTAGTGAATTTTAGTGAATTGATTGAATGAG	3	0	0	0	0	0
chr2:36553809(-)	AGATTCATCATTCAAGAGACTAACTTTTGCAAGACAGTACCTTAGTTGGTGTTCGATACCAGCAAAGCAGTGGTATCCACTGTTTCTTCTGATTGATGAATAGGAATGCTATTATAATAG	2	0	0	0	0	0
chr2:37861702(+)	TAGTGACCTGCCCAGGATAGGAGGAGGTAAGAGTCAGAACTCAAACCCGGGCCCTCTAATTAGCCTGTGTCACATGATATGGTTCCTAGGCAGTGGTAACTGGGATGAATGGGGCTTCCT	2	0	0	0	0	0
chr2:41350963(+)	CCTGGCAGCCCAAAGGAACTGTGCGAGAAGAAATAGATACTAAGAGACTAAGACATTAATTAAGACAGAAATAATGAACCACAGTACATCTTTCAAAGACTGAAATAAGCTCTGCACAGA	11	0	0	0	0	0
chr2:44368101(-)	ATCAGAACTTCCGTCAAGCTTGCACGAGTGGAGTTGTAAGTAACAGCAGAAACTTTGAAGTACCAGAAGATACCATCATTCAAAAACGAACACACTTTGACTAGCCCACCTTGGACACGG	8	0	0	0	0	0
chr2:48539387(+)	AATCCCAACATTTTGGGAGGCCACGGCAGGTGGATCGCCTGAGGTCAGAAGTTCGATACCAGCCTGGCCAACATGATGAAAACCTGTCTCTACTAAAAATATAGAAAATTAGCTGGGTGT	2	0	0	0	0	0
chr2:61870683(-)	ATACAAAAAATACACCTTACATTATTACAGGATAAGGAAATAATGAGAGGACAGTATATGTATATATATCCACATCCATACTCATGACAAGTGAGGAACTACTCATGACAATTACAGCAC	5	0	0	0	0	0
chr2:72149054(+)	GCCAGGTCCAAAAGCAGGGGGAGATGGGGGCAATGGCTTTCCACCCCTAAAGATCATAAAGACAAACAGAAGCCCTGTGACTTCCCTGCATCTTCCAGGGCCACTGTACGCAGCCAGTGA	1	0	0	0	0	0
chr2:73875202(-)	GTACAAAGGTGAAAAAGACAAAGTTGCTGTTCTCAAGGAGTATACTTTAGACACATAAGCTAGCAATAAACAAACAGGATGATTTTAGCTCATGACAGGGCTACACAGACAGTAACAGTG	1	0	0	0	0	0
chr2:78060373(-)	CTGGAATAAGACAAGAATGTCCACTTTCACCACTTCTATTTAACATAGTACTGGAAGTCCTAGCCAAAAAAAAAAAAAAAAAAAAAATCACACAAGAAAAAAATAAAAAGGGCATGTAAA	1	0	0	0	0	0
chr2:87451949(+)	CCATGACTGGAGCATGTCGAATGTTCTGAGGCCTCCAGGGGGTGCATGGCAGTCTCTCAGTAGTGTGCAACTTGGCCTTTCTCGACCCAGAAGCCTATAAACAGATAATAAAGCAATAAA	5	0	0	0	0	0
chr2:95558519(-)	CAGCTCCGCCACCCACAAAGGAGAGAGGGAGGAGCTCAGCTTGGAACAGACCCTAATTAGTAGCCACACAGTGGATGTGAGGCAGGCTGGCTGCTTCCAAAACCAGGCTGTGTGAGAGAG	4	0	0	0	0	0
chr2:99797041(-)	AATTTACCTTACTCTCCGCCTCGTATTTAAGTTTGGTGGGTAGTGTACGAACGTGTAATGTAACAGATGTTGTTCACTCCCAGGAAGTCAACTCTTTCCATCATGAGTAACAGAACTCAA	9	9	0	0	0	1
chr2:106529727(+)	CCACGCCTGGCAATTTTTTTTTTTTTCTTTTAATTTTTAGTAGAGATGAGTCTCACTATGTAGCCCAGGCTGGTCTCGAACTCCTGGGCTCAAGTGATGCTTCTGCCTCGGCTTCCCAAA	1	0	0	0	0	0
chr2:106605519(+)	CTAACAAAACCATTGGTATTTCTCTGGTGAATTAACATGTTAAATTCTAACCATATTTAGTAACCAAAGAAATGTACATTGAACCAATGGTTTTCTATCAAATTAGCAAGATCAAGGGGT	6	0	0	0	0	0
chr2:111936418(-)	CCATGACTGGAGCATGTCGAATGTTCTGAGGCCTCCAGGGGGTGCATGGCAGTCTCTCAGTAGTGTGCAACTTGGCCTTTCTCGACCCAGAAGCCTATAAACAGATAATAAAGCAATAAA	1	0	0	0	0	0
chr2:119136900(-)	GGAATTCTTCGAAATTGTAGGCGGCGGGTTCCTCTGAAGGTAAAAGTGAGGAGCTTTAAGTAGTAAGACATGAAGTCCTTGCCCATGCCTATGTCCTGAATGGTATTGCCTAGGTTTTCT	1	0	1	0	5	0
chr2:128462900(+)	AGGGTCTGAAAGCGGCGGGCGCAGGGCCCGGATGTGGAGAGTCACTTTAAACTGCTCCAGGAGCCAAACTCCCTGGGCCGGCCGCCCGCCCGCCCGCCCGCCCGCGCTCCCCCGGCCGCT	4	0	0	0	0	0
chr2:136211542(+)	TAAGTACTAGTACCTACTACTAGTACTAAGTACCTACTAGTAGTAACTACTAGTACTAAGTACCTAGTAGTTCTTCTGTAGTCACAGGCACACTTTTTTGCAACATTGAAAGGATTTAGG	2	0	0	0	0	0
chr2:138546498(-)	AAGTGTGCTCTCTGCAAAACCCAAGTGGTACAATGATGAGTAAGACACAGACCCTGTTCTTAACAAAGTCGTGGCAATGGAACCAAAAGTTTATTTGAACGTTGGTTTGAAACTTGTAAT	1	0	0	0	0	0
chr2:154099840(-)	AAAGGGCTAATATCCAGAATCTACAATGAACTCAAACAAATTTACAAGAAAAAAAACAAATAACCCCATCAACAAGTGGGTGAAGGATATGAACAGACACTTCTCAAAAGAAGACATTTA	1	0	0	0	0	0
chr2:157986845(+)	ATGGGACACCCACCTCACTTACATCTTCCACTAAGCAGCTCCACTCTCACGTTCGATATATTAAAGTTTAGAGCAATATTTATTTTTAAAAAGTCCTGCTAACTTAAAAAGGGGGAAACA	2	0	0	0	0	0
chr2:171294545(-)	AGCAACTCGGGCAGCGGGTCGACTACGGCCCCTGGAAAAGTAACAGGTTACCGTTCCTAGTAGCGCCTTCGGCTGCTGCTGCCCAGGCGCCCTTTGGAGGGACAGGCGCTCGCAGCATGG	2	2	1	0	0	0
chr2:175719708(+)	GCCAGACATACAGTGGAGGGAGAGTGAGTAGAAAAGATAGTACTAGTAACATTTTCATAGTAGTAAATAGGATAGTGAGGATAATCATAGGATAGTGAGTAGAAGACAATACTGGTAACA	18	11	0	0	0	0
chr2:175764766(+)	AATAACACTTTTGTTTATGCTGAGACAAGTTTTCCAAGTCTCTTTAGGTCTCTTTAAATATAGAGCATTGTCTGCCCTCCCCTTGACCCTTTCTCTTCCTCACCCCTCCTCCATTTCCCC	6	0	0	0	0	0
chr2:178211626(-)	TCCCCACAATTATGGTGAAGGAATATCCTAGGATGAAAACTACACATCAGACTTATAAGATAGTTGGTCTAGACTGGAGAAATGCGGGAAGTTCCAGGAGTGATTTATTCGTGAAACTGA	8	0	0	0	0	0
chr2:183156018(-)	ACCTGACTTGAGCCACCTAGTGGAGAGTGATGGATTTCTACCTACTTTTTAGAGCTAAACCAGTTCACAGGTTAGAACCCCCTGATTCAAGGGGAGGCCAGGTTCTTTTGAAGAAGGATG	1	0	0	0	0	0
chr2:193976848(-)	CAGAGCTGCCATATTTTGTCAAGTAATGATTCTAAAAATAACTAATATATTTCAGATAACTAACATGTTCTAGAAAGGGAGTTATAAACTGTGTAGATATTATTTTGTATAACATTTTCA	1	0	0	0	0	0
chr2:199378090(+)	GGGTAAAGGGTTCAATTAAACAAGAAGAGCTAACTATCCTAAATATGTATGTGCCCAATACAGGAGCACCCAGATTCATAAAGCAAGTTCTTAGACACATTCAAAGAGACTTAAACTCCC	4	0	0	0	0	0
chr2:201449746(+)	TTAGGGACTGGCTTTTAAAAATCTAATCTATGAAACAGGGTGAATTGAAGACTTTTTAAATACCAGTAAAATAATAATCAGAATTTTTTATTGAAGTTAGTAAACATAAAATTAACAGAA	1	0	0	0	0	0
chr2:202287812(+)	TTGTAGCGGGATCTGATTCTTCTGCGGTAGGTCTAAACCAATAAAATGAAAATTCTATTAAAGTCACAGAAAATTTATGGCTGTAGTTATCAAATTTGGGGAATTTCTTGTAAACCAAAA	2	0	0	0	0	0
chr2:202513657(+)	TCAGAAAACGCTACCCGAGAACGAGGATAACCCCGCTTTGTGTTTTGAAAACTCTTTAATTAGCCAGGTTTCTAAGACGCATTAAAACATTCCTACGCAGATTCTAAATGGAGGATCAAA	6	6	0	0	0	0
chr2:211483615(-)	TCGCCATTCTAACTGGTGTGAGATGGTATCTCATTGTGGTTTTGATTTGCATTTCTCTGATGGCCAGTGATGAATATCACACTCTGGGGACTGTTGTGGGGTGGGGGGAGGGGGGAGGGA	5	0	0	0	0	0
chr2:216104912(+)	CCAGGTAACTAGGTCTGTTTTGATACAGCCCCTGGGGAGTGACTCATAGTCTCTAAAGGATAGACCACTATCTGATGTTTTGTTTTCCTCCTATGTCCATACCCTGAAAGGCAAGGGTGA	6	3	16	0	0	0
chr2:216160329(-)	CCTCATCTGCTGGAAGGAACATAATTGGTGCAACCACTTTGAAAAGAAATATGGTGCTATCTACCAAAATAAAAGATGCACATTTTTATGGCCCAACAATTTTATTGTGAGGTATATACT	2	0	0	0	0	0
chr2:216160328(-)	CTCATCTGCTGGAAGGAACATAATTGGTGCAACCACTTTGAAAAGAAATATGGTGCTATCTACCAAAATAAAAGATGCACATTTTTATGGCCCAACAATTTTATTGTGAGGTATATACTC	4	0	0	0	0	0
chr2:220836373(+)	TCAACTTTAACTAAAGAGTTGGCTCTGAGTGGATGAGAAGTAGAGATAAAACTGTAAAGGTAACAGGAATGGAGTTTTTGAGCTGGAAGAGTACTTTGTGGTCATCTGGTCAAGTCTTGA	11	0	0	0	0	0
chr2:224032169(+)	TCTGAGGCTGTGAATAGAAAATATGGCTTGGGGAAGGAGAATTAAGATTTAAAATTAGGTTAGGCTGATTGCATTCACCTTCATAAAGACTAATAGCCAGTTACATTATAATTAGCTGCT	2	0	0	0	0	0
chr2:227281684(-)	CCGGCGCGGGGGGCGGCGTGGATTTCAGAGTCGGGGTTTCTGCTGCCTCCAGCCCTGTTTGCATGTGCCGGGCCGCGGCGAGGAGCCTCCGCCCCCCACCCGGTTGTTTTTCGGAGCCTC	2	0	0	0	0	0
chr2:229354805(-)	TTCCCCCAATGCAATAATGGATGCAGATAATGAGTATGAGTGACTGCCAAAACTATTAGGTAGAAAGTGGGTAGAAATCTTGATGATGGATTAATAGTGCTGACAATACCTGAACAATTA	4	0	0	0	0	0
chr2:235583442(-)	CATTTACAGTGACAATAAAAGGGAGACTAGACACAGAGAGTAACATAAAAGCATATATGTTAACCTAAAGAATTGGAAATGTGATCTGTCATTCTTTTTTTTTTTTTTTTTTCGAGACAG	2	0	0	0	1	0
chr3:10416007(+)	ACAGGCTCAGGTTGAAGAGCCACCAGCCTGAGGGAGGAGGGTGAGGAGGAAGCCTAATACTTGCCAGGTGCTTTCGGCACAGCATCACCTTTGAGCCTCGCCAACAACCCTGAGACATGG	2	0	0	0	0	0
chr3:17745736(-)	TCTTTCTATGGGTTGTACTACAAGGTAGGTCTGCACAAAGTGCTAGTGACTCCTCTAAAGTAGGCAGGGGTAAGTTTCACGGAGAAAGTGACAGATGAGCTGAGTTAGAAGCCTACTCAG	4	6	9	0	0	0
chr3:22140064(+)	TAGAAGGACAAGAGAGAGAGATAGTGATAAAAGAGGGGTCTAACTCATACTTTTATAAGGTACCCACTCTTGGCCATAATCGCATTATGACAGAACCCTCATAGCCTAGTCACCTCTCAT	10	0	0	0	0	0
chr3:29818951(+)	GAAAAAAAAAAGAAGAGAGGGTTATGAGTATTGAATTGAGTAGTATATTAGCTGTTACTGTAGCAATTATTGGCTACTTGCCATATCTCAGTAAACATTAATTTTTAGTAATTTCATAGT	4	0	0	0	0	0
chr3:32499386(-)	CTGAACTAGGACATGGTATGCATCTTTCCATTTTATTGAGTTTATTTTAAGCAGTTGAAGTACCATAAACCTGTTCGTGAAAACATCAAAGCATCTTTGAGATTTAAATTATTCACTTTA	1	0	0	0	0	0
chr3:34659262(-)	ACCCATCAGCAAAAGACCGGATAAAGAAAATGTGGTACATTTACACCATGAGATACTATGTAGCCATAAAAAAAAAAAAAAAAAAAAAAAAAAAAAAAAACAAAGAAACAAGATCTTGTC	1	0	0	0	0	0
chr3:38461384(+)	AGGTGCAGCAGCAGCAGCAGCATGCGGGGAGGGTTGCATGTCCCTCAGAGTCACTAAGTGTAGCGAAGCGAAGGGGGCGGCTTCACGCAGCCCAAAGTCCCCTGCATCTCTTGCCACCAG	1	0	0	0	0	0
chr3:39656872(+)	ACCAGCCTTGTTGATAAGGAAACTGAGACTAAAAGAGGATAATAAATTATGCACCCTAAGAAGTCAAGTAGGTGTTGGAGCCCAGAAGGAACCTAAGTTTGTCTGAATCCACAGCCATGA	2	0	0	0	0	0
chr3:43069013(+)	ATCCCTGATGTAGCATTTGCTGCTTAAAGAAAAAATAGAGTGATGTGGAATCTCCCTAGGTAGACAGGCAGACGGTCAGCATTCAGAGCCTCAGAGGTGCCAGGCTAGAGCTAAAGAGCA	2	0	0	0	0	0
chr3:44777946(-)	GCAGCCGGTGCCTCCACCTCCCGACTGCACCGCGCGCGACTGAATTCCGCCCGCTCAAGATGGCCGCAAATTTGAATTTGGCGCTTGGATCGGACGTTGACGCCCGCATGGAGGCCGCCA	9	0	0	0	0	0
chr3:47982852(-)	GTCACTAAGATCCATCTGACTTCTGCACAGGACAAACTGGCGAGTTAAATCAAGATATAATAGGTATCACTACCCTGTTTCTTTCAAGTCTTTTGATGGTGACATTAAGCTCTTTAATTC	2	0	0	0	0	0
chr3:48738481(+)	CAGCTACTCGGGAGGCAGAGGTGGAGGGATCACTTGAGGCTGGAAAGCTCAAGGTTATAGTGAGCAGAGATTGTACCACCATACTCCAGCCCGGTGACAGAGCGAGACACTGTCTCAAAC	3	0	0	0	0	0
chr3:49500323(-)	TAGCGGGGCTCGACTCCCCACAGTCGGAATCCGGCCCAACTGGGCCACAACCCCTATTGGAAGCCAGGGAGGCGGCCCGCAGGCGGCTCACGACCGCGGCCAAGGCGCAGGCTCCACGTT	1	0	0	0	0	0
chr3:57829585(-)	CCATTGATGAGACAGACCCCTACCTGACAAGTCCAAGGACTACTTTCAACTCTTATAATGTAGCATTTGAGGGCTATTCACAACTCTCTTCTCAAAAACTCTCCCCTGCTTTGTACTTCA	40	19	26	0	0	0
chr3:62425252(-)	CTTGTCTAGGGCCAAGACCCAGTGAGTTGAGCTCTAAGGACTTGCCAAGGCTTTCTATTAATGCCAGTTCCTACAAACATCTCAGACCCTGTCCTCCTGACCTCAACCAGATCCTCCACC	4	0	0	0	0	0
chr3:68707188(+)	TGTGATGGAAACCGAGGTGAGTGATGAAATGGCTCCTCTGAAAAAATGGAAGAGATCTACAAGCCAAGAAATGCAGGCAACTAGATTCCTCAGCTTTCTAGAAGCTGAGAATGGTGGGTA	1	0	0	0	0	0
chr3:70391743(+)	AATAGTTTAAAGATAATAAAATGTGACTATAGAATTAGAATCATCAGAAGAAGCAATAAGTAACAGAATCAACCCTTCATTCAGTAAAACCAGGAATGAGGAGGAGCATGACGAAAATGG	4	0	0	0	0	0
chr3:73531024(+)	GAGTCAGGTGTGTGTGCCTGTAGTGGGTGGGCATGACAGTGCCACAGTGTGTTCGATAGGCCTAACGCATCCTGGCACATTGGTTGCCATATCTTTGGGCATCATGCATTGGGTGTGGAT	1	0	0	0	0	0
chr3:79073234(-)	CCTAGTCCTCTCTAGCCCCTCCTCTTCCGAGCACAAGGGGTTATTAGTAGTTGTTTTATGTAACCAAAGTCTGTAATTAAATTTGATTCTGAAGAAGCTTCACGAAATAACTCCTTCTTA	2	0	0	0	0	0
chr3:88484909(+)	TATCTCTCAATACTTTGTGGGGTGGAACCAAAAAGGAGAGTAGAGATGTTTCTATTAAAGTAGCTGATTAACCTTAGTATAATAAAAAAGAAAACTTGAAGTAGGCTTGACAATTCAGAA	10	0	0	0	0	0
chr3:92275640(+)	TTTCCAAACTGCTCTATGAAAAGAAAGGTTAAACACTGTGAGTTGAACACACACGTACCAAAGTAGTTTCTGAGAATGATTCTGTCTAGTTTGCATACGAAGATATTTCCTTTTCTACCA	1	0	0	0	0	0
chr3:92307441(+)	TTTCCAAACTGCTCTATGAAAAGAAAGGTTAAACACTGTGAGTTGAACACACACGTACCAAAGTAGTTTCTGAGAATGATTCTGTCTAGTTTGCATACGAAGATATTTCCTTTTCTACCA	1	0	0	0	0	0
chr3:92345023(+)	TTTCCAAACTGCTCTATGAAAAGAAAGGTTAAACACTGTGAGTTGAACACACACGTACCAAAGTAGTTTCTGAGAATGATTCTGTCTAGTTTGCATACGAAGATATTTCCTTTTCTACCA	1	0	0	0	0	0
chr3:92371042(+)	TTTCCAAACTGCTCTATGAAAAGAAAGGTTAAACACTGTGAGTTGAACACACACGTACCAAAGTAGTTTCTGAGAATGATTCTGTCTAGTTTGCATACGAAGATATTTCCTTTTCTACCA	1	0	0	0	0	0
chr3:92391279(+)	TTTCCAAACTGCTCTATGAAAAGAAAGGTTAAACACTGTGAGTTGAACACACACGTACCAAAGTAGTTTCTGAGAATGATTCTGTCTAGTTTGCATACGAAGATATTTCCTTTTCTACCA	1	0	0	0	0	0
chr3:95863162(+)	AGATTGGCCAGGGCTTCGAACTGAAGAACGATAACGGGGAGTAGCTGTCAGGCCCTGGGAGTGCCTGAGTGTAAGTGGAGATGGGTTTGGGGTCACTGAGGGATGCGTGGGAGCCATCCC	1	0	0	0	0	0
chr3:96161185(+)	TTTCCAAACTGCTCTATGAAAAGAAAGGTTAAACACTGTGAGTTGAACACACACGTACCAAAGTAGTTTCTGAGAATGATTCTGTCTAGTTTGCATACGAAGATATTTCCTTTTCTACCA	1	0	0	0	0	0
chr3:96271363(+)	TTTCCAAACTGCTCTATGAAAGGAAAGGTTAAACACTGTGAGTTGAACACACACGTACCAAAGTAGTTTCTGAGAATGATTCTGTCTAGTTTGCATACGAAGATATTTCCTTTTCTACCA	1	0	0	0	0	0
chr3:97007853(-)	AAGACTGTAACAAGGGTTATGAGAGTTATGAACCAGGAACTGTGCATGAAAATCAGTATATATAACACCACATTTTCTTACATTATTCTAATATTAAACATCTCAGTGGCCTCATATCTG	2	0	0	0	0	0
chr3:100398716(-)	AATCCCAGCACTCTGGGAGGCCAAGGCGGGTGGATCACCTGAGGTCAGGAGTTTGAGACAAGCCTGGCCAACATGGTGAAACCCCATCTCTACCAAAAATACAAAAATTAGCCGGCCATG	1	0	0	0	0	0
chr3:101175336(-)	AGTTTGTGTTATGGTATATTTATGCAGGTAGATATGGGAGTAGATAAAACTCTCTTAATGTAGCTTGACTTGAAAATTGACATTCTGTGTTTAATATTTAACTCAGTAATAATTTAAATT	37	31	21	3	0	5
chr3:101441139(+)	GTTTACTTCTGCCGCCTGCCAGCCGGGCGGGGAAGGGGAGTACCCGGCCACCCCTCACTTTAGCTCCTGCAGCTTTCCAAACAAACCAGGGCGGGATGGGAGTGTCTTCTTGGCTGTGGA	16	0	5	0	0	0
chr3:108482429(-)	CATGTTCTGCTGGTAGAGAAAGTGTGACTTAATAGCAAAGTAAATAAAACTTACTTATATTAGTCTGTTCTCATGCTGCTGATAAAGACCTACCTGAGACTAATTTATAAAGAAAAAGAA	1	0	0	0	0	0
chr3:111983665(+)	AGATCTAGTGAGGAGAAAGAGATTATTTAAGATCACCAACTAAAGTGCTGAATTCTTAACTAGTACAAAAAAAATGGTACAAATACATAATTTAATATTTGGTAGATAGGTGGACAAAGC	8	0	0	0	0	0
chr3:121221774(+)	AGCCCAAGAGTCTTCCTGAAGCATTCTCCACACTGATGCCACTGCCTTGCTGTACTTCTGAAGGCCACAGAGGGCAGTGGGACAACTGCCAGGCCCTCCCCTACTTGGCATAAAACTCAG	3	0	0	0	0	0
chr3:125679706(+)	AGGAGACAGCAAGATTGGGCAGGGAGCTCGCGGCAGAGACTAAGTAATAGTAGGATTAAGTAACAGTGACAACAACAATAACAACCATGTTATTGTGTACCCAGAAGTGGTCTATGCTCT	2	0	0	0	0	0
chr3:135405683(+)	GGCGGCCGGGTCCGCATCGAGAAGATGAGCTCAGAGGTGGTGGATTCGAATCCCTACAGGTAACCTGCGTCGCCGGTCGGAGGCAGGCGCGGGGGACGAGGTCAGGCTCCGTGAGGTCAG	18	17	2	0	0	0
chr3:140937154(-)	TGAAAGCCTAAGAAATTCTTAAAAACACCCCTAAGGCAAAAGAAGCATGTGTTCGATAATTACTTTCCAGGTGGTAAAGACCTCCCAATATTAATAGATCTTATAGGTTGAAAACTCCCC	1	2	0	0	0	0
chr3:144486520(+)	TGGTTGGTGTTCTAGGGAGAGAGACGGGCAATAAACGGAGTTAAACAAGGTAATTTCAGGTAGTGATGGGTGTGACCAAGAAAGTAAAACCGGGTGATTGTTGGGAACTAGCAGGAAACA	3	0	0	0	0	0
chr3:153908442(+)	CTCTTAATTACCTTATTCATGGTAAGGTAAGAGAGATGACTTCAGTTCAAGTCTTATTATTAGCAGAGATTTTAGTGCCTGTTATCTTGATTAAAGAGGGAGGGGACATGTGGTTTCTAA	3	14	3	0	0	0
chr3:154196643(-)	TAGTTTACTTGGTATGTGAAATGGTCAAGGAAGTCATGGTGTCTAGAACTCCCATATTTCTAGCATGTGCCTCTTCATTAAGATTTTTTTTAAAAAATTACTATGTAACGGAGATTCATT	4	0	0	0	0	0
chr3:155643779(+)	GAAGTAAATACTATTATGCTTATTTGACATAGAAGGAAACTAAAGCTTAAATTGTTTAAGTAGCCTGTGCAAAAAGAAATAACTGATAACTGGCATAGCTGAGATGCAGACTAAGCTTTG	10	2	0	0	0	0
chr3:156032854(+)	TGCCACCACGCCCGGCTGATTTTCTTTTGTATTTTTAGTAGAGACGGGGTTTCACTGTGTTAGCCAGGATGGTCTCAATCTTCTGGCCTCATGATCTGCCTGCCTCAGTCTCCCAAAGTG	1	0	0	0	0	0
chr3:156308743(+)	ATATTTTAAGCTGAGTGATATATTTTATTATATGTGTGTGTATACATACATGTATACTAATACACATTAGCATATGCAATTTTGCATGTATAAAATACTAAATTCTAAAATATAATCCAA	5	0	0	0	0	0
chr3:160213263(+)	ATTCCTCAGTCCTAAGGAGCCCTAAAGAGAGTTGTGGAGGTAACCATCACAGTCTTGAAATAGACGTCTAGGGCCCCTTACACCCGATCCGACTAAGCGCTGCAGGAGTCCACTGGCCCG	2	0	8	0	0	0
chr3:193213278(+)	TTGGCTTCTGGATTTAGCTGTTTTTGTTTATTTAGTCAAGTAGAAATTGCACTTATTAAGTAGCAACTGTGCATATAATAACCATTTTCTGCTCCAAACTTCCAATGAGAGTATATGAAT	6	0	0	0	0	0
chr4:1772808(+)	GGTGTGCCTGTGACGGAGGTTTTTGACACGGTTGTGTGAGGCTCTGCTGGAGCTGTTCTGCAGCCCCGTGTCCAACTCCAGACCTTGGGGATTTACCCGAAGCCCCCAGGCTATCCACCT	1	0	0	0	0	0
chr4:3337049(-)	TCCAGATAACACAAAATTTACCAAGTTAGCTGGCTCAGTAGCATTAGGTGTGTTCGTACTGTTATGCAAGCATCACCACCGTCCTCCAGAATTTTTCATCTTCCCAGAACGAAGCTCTGC	1	0	0	0	0	0
chr4:4217835(+)	GCTCCGGGTCTGGACCTCCTGGCGTTTGGATTGGAGACTGTGTTCTCTTCGCTGTTTAGTTAGCGAGCAGCTAGGGTGGAGTCGGCCTCAAAGGTTCCGCTCTCATGTCGGCAAGTGTGA	5	0	4	0	0	0
chr4:22822344(-)	CTCCTGGAACAGCTCAGGTCAGGGAGGGCCCAGCTGAGACTAGAGATAAAGCACATTAGATAGTTGACAGTCAATAAAATATGGGACCTTGATTTTAGCTGATAATAATAGAAAGGTTTT	3	0	0	0	0	0
chr4:25113526(-)	AATGCAGATGGGTGTAGCCTCTGAGGCAAGATTCGCCACTTGCTCCTGGATCCTTTTAGGTGGCCACAGTCATAGACAGCAGCATGTCATATTTAGTACTGTTTTCCTCCAATATGGACA	3	0	0	0	0	0
chr4:30707350(-)	GATGGAAGTGTGTCTAAGTGTGTGTCAGGGAGCTGGCGAGTATTTTCCAGTCTGTGAAAGTAGCATCACCCCAGGGGTGGTGGCTCCTCCTCCGAGGCCAGGGCAGGGAACCCGGCCTTC	42	1	37	0	0	0
chr4:33792700(-)	CTAAGTCCGAGTGAGAGAATATGACTAGTGTGACATAGACTAGACTAGGAAAGCTATAAGTAGCCAAAAGTGTCTGGATTTGTTATGAGTTTTAGGGGCTGACTTGCTCCTGAAGCACTT	7	0	0	1	0	0
chr4:48666501(-)	TTTAAATGTATGTTAAAATTCTTAAGAGTAGTAGCAAATCTAGATTGGGAACTGGATCTGTAGACAATATTCAAAAGATACAATTCAGATGACCCTGAACACCAGTAACTGATCCAGGGG	1	0	0	0	0	0
chr4:48745625(-)	AAAGAAAAAAAAGGGGGGTGGGGGTTAGGGTGTGTGCTGGTGAGGAGCAAGAGTTCTTAGTAGAGCTGAGTTTGCCCTTACCTTTGAACTGCGGAAAATATTACTTCGATTCACTGGCTG	7	0	0	0	0	0
chr4:60751911(-)	GAGTAAAGGGTTCAATTCAACAAGAAGATCTAAATATGCTAAATATATATACACCCAACACAGGAGCACCCAGATTCAAAAAGCAAGTTCTAAGAGACCTTCAAAGAGACTTAGACTCCC	1	0	0	0	0	0
chr4:77009792(-)	GTTGCCAAGTGGACCATGGTCTAGTGGTAGCGTCAGTGCCAAGGAAAAACACCCGCTACTTAGCAGACCAGGAAAGGGAGTCTCCCTTTCCCTGGGGGAGTTTAGAGAAGACTCTACTTC	3	0	0	0	0	0
chr4:89447555(+)	CTCTCAGAGGTGGGAGCTCCCTGGTGATTCAGCTCTTGGGTGTCTGGGAGTCATTCAAGGTAGCCCAGAGTACAGCCCACTTCTCCAGGCCTTCCTGTAACTGCAGGCACCCATTTACAG	4	0	0	0	0	0
chr4:97675532(+)	TCATTATCATAAGCGCAAAGCAAAATGCCTGTTGTCTTTCTAGCATGTGTGTTCGATACTTGTATTTGTATTTGCCAGTTATTCCCCCAGAGATGTCATATGAATGCTTTTAATTTGAAA	1	0	0	0	2	0
chr4:99047019(-)	AAAAGCTGGAGTCAGGATTCAAATCCGGGTTGTCTGGGTTTAGCAGTCACCCTCCTCATGTAAGCTATGCATGAGATACGTGATTACAAGCAAGTTACCTATTCTTGCTGAGCTAATCTT	2	0	0	0	0	0
chr4:102958887(+)	AGTCACTTGCCTGGACTACACTGTGACTAGTAAGTAAGACTAGTTACTTAGACTAGTAAGTAACAGTATTAGAATCTGAGTTGGGGTTGCCTGACTTCAAGGCACACGTACTTGTGATTT	10	0	6	0	0	0
chr4:111234961(+)	CTTTTTACCTTGTGGGTTTCGAATGTAAGAATTTAAGAAGATAATTTCCAATAAGATAAAAAGTCCAGAAAACACAGAAGAAGCCTATTACCAAATCTCCGGCTTTGGTTCATAGCCTCT	3	0	0	0	0	0
chr4:122518118(+)	CTCTGGTTGGAGATCCAGAGACCTGCGACCCCCGCGGGCCTGACCGGGACACTCTCATTCTAGCCCCAGAGCTCGTCTCTCCCCTCGCAGCCCGGCGACCTCCTACGGCCCCGGCCCTCT	18	26	10	0	0	0
chr4:122606305(-)	TCTCAAAGTGCTGGGATTACAGGGGGGCGCGGCCAGGTTATTCTTAAACCCACTCCCTTGAAGTACCTGCAAAATGCTCACGTGCTGCTCTCTGGCCCGTTTGGAAACTCAGTCCCGTGA	1	0	0	0	0	0
chr4:127846231(-)	TCGGACTCAGCTCTCTAATTCTTAAGGTAAGAAATATCAGTAGTACCTACTTACTAATAGTAGCAGTTGTATGTGAATCACTTAAAACAATACCTGGTACATGGTAGCTGTTTTTTTTGT	15	0	0	0	0	0
chr4:129004046(-)	TTTGTCTATGTCAAGCTGTTACGGGACAAGAACCTGAAGTTTCTTAGAAACCCTTTAATGTAGCTGAAAGCAAAACCTGGGCACATTTGATTAGATCTTGTCCTCAGAACTTTTTTGTTA	2	0	0	0	0	0
chr4:140274319(-)	CAGGTTGTGGCAATTAGCTCAGATCTGGTAAAAATTAGTCTTATTATTATTCTCTTTATGTAGATGGCCAATAGTGTTCAGTTATTAATCTATTTCCTTTCACTGTTTAAAGTATCACTT	2	0	0	0	0	0
chr4:140923228(-)	TCCTAGTATTAAAAATACACATATTGTTTGTCTCTGAGAATGATTAGCAATCACTTTTAGTAACACTTCTTATGAAACAAAATGATTTCTGTAAATAAATCTTAATTCCAAATCACTGAA	5	0	0	0	0	0
chr4:141770595(+)	TGCTTTTTCTCGCCTAGAGAAGGGATGATCTCAGCAGTCCCATATCTGTATAGCACCATGAAGGCCAGGGCTGTATATCTCACTCTGCATTCACCTCGCACTCCATAGAACTTATCTGGG	2	0	0	0	0	0
chr4:143605055(+)	GTATATGAAGCAAACAGGAGTTGGGTCCCAAGGTCTTACTCCAAAGTTGTGTTCGATAGACATCCTGTTGTATTTCTTCCTCTGCCTCCCTGCAATCGACATATCCTTGTAATCAGGAGC	1	0	0	0	0	0
chr4:146696474(+)	AGCCTCATTCATTGAGGTGGGGTAGGGGTTGCTGGGGACTACAATTCAGAGTTATATATGTAACAGAGTTATGCATATAATTCAGCAAACAAAGAGGCAAGTTGAAAAGGGTTTATTAAA	4	0	2	0	0	0
chr4:150944048(-)	CAGTGAGGAATACTGGCCTTTACTCTAGGACTAGAAGTGATTTAAGATGACACACATAATGTGCCAAGTTTTAACTGGTTACTCTGGCTGGTGTGTTGAGAAGAGTCCAAGCAAGACATG	5	0	0	0	0	0
chr4:154253259(-)	ACTTCATAAATGAAAGACTGGATGAGAAGCAATTGTAGAGTTGATTTAGATCTTTATTGGTAACAGGTTAGTAGATAGCAATTTACCTAAGACATCCTATATTTGTTTTTGTTGAAAAAT	2	0	0	0	0	0
chr4:157376404(-)	CAGGGCTCTTTAGCACTATAGGGTGACTATAGCTAACAGTAATTTATAGTTTCAATTAGATAGCAGGAGGATATTGAATGTTCCCAACCCAAGGAAATTATAAATGTTTGAGATGATGGA	2	0	0	0	0	0
chr4:160513225(-)	TACACAAGTCGAAAGAGTGAGAGAGAGAAAAAGTAGCAACTAAAATCTAAACTCTTTAAATATGACTTCAGGAAATGCACACACACACAGAAACATATACAAATATACATCTAATTTTTG	6	4	3	0	0	0
chr4:162501326(-)	TTCCCTAAGCACAAGAAGCCTGTGATGTGCCTTACAGAGAAAATATGTGTGTTCGATACACTTCGTTCAAGCATGAGTTATAGTGCTCCTGGCCAGGAGTTTAATGTTGATGAATCAACC	1	0	0	0	6	0
chr4:165399835(+)	ATGAATATAACTGGAAATACAACAGAGACTTGATGTAAAGAGTAGTTATTACATTCTAATAAGTCTAGTCTAGTAATTCTACATGTAAAATGATACATTTCTGAAAAAACACAAAATGCC	4	0	0	0	0	0
chr4:170301118(+)	TTGCTATGACAAGTACTAAAGTGGTCGTATGCTTTTCATGTAAACTCCACTTCCTTTAGTTAGACGTAACTCTTCCACATGTATACATACTTTAAAACATTATATGATACATGATAAATA	1	0	0	0	0	0
chr4:176709287(+)	TATATCTTTTGATAAATAATGACGCATGGTAGCTAACTAGTAAAGATGCAGCTTTCATATTAGCCACGCCCATCCCTCTCTCCGCCCTCCACAAGCACGTCCCCGCAAGCGCGCAGGAAC	5	0	0	0	0	0
chr4:181112195(-)	TCCTGTGTCAGAGGCTTGGATAAAGTGGACACAGAATAAGTAGACACTACCCACAATAAGTAGTAGTAATAACGTTACTTAATACTAAAGAGATACTGTATTGAAATGCAAATTTGAGTT	5	0	0	0	0	0
chr4:186097607(-)	CTGCCACCACGCCCGGCTATTTTTTTTGTATTTTTAGTAGAGACGGGGGTTTCACCGTGTTATCCAGGATGGTCTCGATCTTCTGACCTCGTGATCCGCCCGCCTCGGCCTCCCAAAGTG	1	0	0	0	0	0
chr4:188547376(+)	CCGTCCCCGGAAGGCAGATAACCCCTCGGGCCTCGTGGGTTAGGTTCGAGTCCCTACAAGTAGGAAGAAGTCGTCAGGGCCCGGCATGTGGTCGCGGCCCAATCTCAATTTAGGGCTGAT	21	9	21	5	0	0
chr4:188554298(-)	GGGGACACCCTTAGGGTTGTGACTGAGGATGGTTGTCGAGTGACTACAGAGCCCAGTAAATAACGCGCATCTCCTCCAGCACCGCGGAGCGCGGAGCCCGGAGCCCGGAGCCCGCCGCGC	5	0	0	0	0	0
chr4:190391500(-)	CTAAAACATAAGAAAACAAAAACAGGGCAGTGGAAAGTAGTAGAAAAAACATTAGATTTATAGCCAAAAAAAAAAAAAAAATCACAGAATTTTGGCTCTGATGATGCTGCTTATAGCTGT	1	0	0	0	0	0
chr4:193429443(+)	GGTACATGAGGTACCCATGCATCTTGAAGCTCTCAGGGAGTGGGTTCCAGCTGCTCATGGTAGGCACTTTTAGTCACTGAACATGCTTCAGGCATGTCCAAGCTTGATTAAGCCAGGCAT	2	0	0	0	0	0
chr5:4166242(-)	TTACAAACTATCCATTCAACAAGAGATTATTAACTGGAGTAGATAAGGAACTCAATTCAGTAGCAAAACAGAAACAAAAACACCCAAATAATCTGATTAATACATGGGGAAAAGTCCTGA	7	0	0	0	0	0
chr5:12850410(+)	GTTCCTAGGTATACAGATTACTGTAACCTGTTCCAGTGTATACAGATCACTGTTACTATGTATACAGATGACTGTATACATAGGAATAGTAAGGAATCTACCATTAAACTTCTAGAAGTA	6	0	0	0	0	0
chr5:13561370(+)	CTTAGGCCACTAGTGATATAACTCGTACAAAACAGGAAAATAAAAAGAACACTCATTTATTGGCCATTTCCAAGTAGTTCGGGATGCCAGTGGTCTGGAATGCATGGGCTGTCCACCAAC	3	0	0	0	0	0
chr5:14106745(-)	GCACAAAGTAAGGGTGAACAAGTTATACTTCATGTCACACACACGTGTGTGTTCGATGAATAACAACTCAAGTGGTCCAGGTGAATAAAGTAAAGAACACCAAAGACTTGACAATCACAA	1	0	0	0	0	0
chr5:15612762(-)	AATTATAAAGCACTAGAAGCCATCCATAGGGTTGAGAGTATTACTTTCAATCTGATTATTTAGCATTTTTCTCTAACTTCAATGGTTTTTTTTCTTTTTTTTTTCTTTTTAGATGGAGTC	8	0	0	0	0	0
chr5:18111681(-)	TGTCACATTGACCAAAATAACTAAAAGGAGATTAAAGCAAAAGTACACTCGGCTCCTACTTAGTCATCCAGGGCACTGGATATGGATTTTGCCATAGCAAGATTACTATCCACTGCTGGT	12	0	0	0	0	0
chr5:35833821(+)	ATAGAATAGATGCTCAATAAATGTTTGTTGAATGAGTGAATAAAAGACAATCTTTTAAATTAGCAATTTAATTTTTTTCTGAGCTTGCACCTCATCAATTAAAAAGAAATCAGTGATTCT	3	0	0	0	0	0
chr5:43260923(-)	GAAGTTCGAGACCAGCCTGGCCAGCGGGTGAAACCCCGTCTGTACTAAAAATACAATAATTAGCTGGCCGTGGTGGCGCGTGCCTGCAATCCCAGTTACTCGGGAGGCTGAGGCAGTATG	1	2	8	0	0	0
chr5:46795536(+)	TGCATTCAACTCATAGATCTGAACTTATCTGTTGACAGAGCAGTTTTGAAAACCTTTTTTTGTAGAATCTGCAAGTGGATATTTGGAGTCCTTTGCGGCCTATAGCGGAAAAGGAAATAT	1	0	0	0	0	0
chr5:50953440(-)	TGCATTCATCTCACAGTGTTGAACATACCTTTCCATAGAGTAGTTTTGAAACACTATTTTTGTAGAATCTGCAAGTGGATATTTGGACTGCTTTGAGGCCTAAATCGGAAACGGGAATAT	1	0	0	0	0	0
chr5:51487808(+)	CATTTTTTTTTCAATGAGTGGTATTTCGGTTTTCACGTATAGAAATTGGAGACTTATATGTAGCTGGAGTGGATGACTTCTTTCTTTTGGGGGAAGAATGAGAGATGCACATTTCGTTAG	3	0	0	0	0	0
chr5:51832357(+)	CAAATGTAGTTATAACAGGTTTGACAGAGAGAAAAAGGGAGTGTGTGTCTGACTCCATTTAGGTCAAAGTCCACGATTTGTGACAAACTTTGAAACAGATCAAATGAATTTAGTAAACAC	9	0	0	0	0	0
chr5:75167925(+)	TTGGTAATATGCTGAACTAACTGTGACAAGAAAGCATGGGTGATGTAAGTTAACAATAGGTAGATAACCAGGACTTAAATCAGCTGAGATGGTTCGAAGGCAAGGCTTGGTATTTCAAGG	6	0	0	0	0	0
chr5:76701820(+)	TATTAGCATACTAAGTAACAACATCTAGTGACAGGGCTAGTAGCTACCACAATTTTGAAGTAGATACAAGTGTAGAAGCTGGAAATCAACTGGTGCATTCTTCTCAATCCTAGGAAACCA	3	0	0	0	0	0
chr5:79262931(-)	AACATATCTCTGGGGCTGCTGAATGAGGAGATAGGAAGAAATGGTTTAACCTACTCGTCCTAACCAAAAAAAAAAAAAAAAAAAAAAAAAGAGAGAGAGAGAGAAAGACAGAGAGAATTA	1	0	0	0	0	0
chr5:82790734(-)	TTCCTTTATTTTAGACAGTAAATACTTCCTCAAAGATGTGTGTCAGGGTCCTATACAAAGGAGCCTACTTTTTTTTTCTGAAATGACAAAAAAAGTTGAATGCAGAGTTAACAGAACGCA	1	0	0	0	0	0
chr5:83183922(-)	CAGAGAATCTGAGTCTGTGTGGTGCGAGTAGGGGTGGGAGTGGAGTGGATTCACTGTAAGTAGATCCTTAATCTGGCAGAGCTTTAGCCAACCCCAGCCACCTCTCGCTGCCCCATTCTG	9	1	12	0	0	0
chr5:87631069(-)	AACCCTAGATCAGGAGATCCCCTCGTGAGCCCACACCACCAGGGCCTTGTGTTCGATACACAGAGCTGTGTGGAGTCTCAGCAGAGCTGTCGTTCAGGCTCACATAGAGACCCAGGTTTT	1	1	0	0	3	0
chr5:88206176(+)	TTAAAAATCAATCAAGAAAAAACAAATGTGACTATTTGTGAGAGTACATGCCAGATCCAATTAGTAGTGAAAACTTATATTGCCTACTAGAAAAATCTCTATTTGGCATCGACCCAGAAG	1	0	0	0	0	0
chr5:88206180(+)	AAATCAATCAAGAAAAAACAAATGTGACTATTTGTGAGAGTACATGCCAGATCCAATTAGTAGTGAAAACTTATATTGCCTACTAGAAAAATCTCTATTTGGCATCGACCCAGAAGGTGC	4	1	7	0	0	14
chr5:103628421(+)	AGGGCGGGGAAGAGGCGTGACGGAGATTCCTGAGGTGTAGTAGCCTGAGGTTCCCTTATGTGGCCCTATAGCTGTTACTGAAGGAAGTAGCCTACGTCCACGCCTACAACTGAAGTCTCT	6	0	0	0	0	0
chr5:116736715(+)	TATGAGGACTTCAGTTGGGAATTCGTTTATTCCTGTTCACTAGAATTAGGAAACTCTATGTAGATAGGAGCCATCTCTGTGTTTACTTACTGTCTCTACAGTTCCCAGCCATTGCCTAGT	6	0	0	0	0	0
chr5:125265418(-)	AGCACCCCCACCCGCTCTCAGTGTGTGTTTTATACGTGTGTATATCTCAACCCCCTACAGTAGCCAAGAGAAAGCAGCTAGCCAATGAGAGAGCCCAGTTTCATAAAAGCTGCTCTCTGA	7	0	0	0	0	0
chr5:131276411(-)	AAGGGGTATAGAACTCATAGGGTATAACTGTTATTGCAAGTGGACTTAAATCCATATAAGTAACAAAGATTGACAGCAGTTTGAATAAATAGTATACCATAAAATAGAAAAATATAAAGT	2	0	0	0	0	0
chr5:136063108(+)	ATCAGATCAGCTCGTGTGAGCACCGAGTGTGGCACACGACTGGCCTCAGGACCCCTTAAGTACCCGGCGCAACAATGGGCGCCCCCCTCCCTTGCCACCTCCGCCCCCGCGGCAGCCCGG	13	4	2	5	0	0
chr5:137879978(+)	TCTATAATTATGATTCAGGCACTAAGGACAAAGGGGTGAGTAGAACATGTTCTCTGTTGTTAGGGAGTTCACAGACCAGAAGGGTAGGTGCTCATGCAAACAAACCACTACAAAACAAAT	9	0	0	0	0	0
chr5:138867573(-)	GTCTTTTACCAGACTGATGCTGAAGCGTGTGCATTTCAGCTCATCCAGAGTCTGCTTCTGTAGCTGCTCAGTGATCAGGGTTATCATGATTCTCCCCAGGATTTGACTTGCACACTTTGG	2	0	0	0	0	0
chr5:140446053(+)	TACAGCAAGGCTGTAGGATACAAGGTTAATAATACAAAAGTCAATCACTTTCCTATATATTAGCAATGAGTGAGTGAAATTTGAAATGTAAAACACATTATCATTTACATTAGCACTATC	5	0	0	0	0	0
chr5:145671449(-)	CTGCAAATGATACATCTGACAAGGAGTTAATATCTAAAATATATAAGAAACTCAAGTCAATAGCCAAAAAAAAAAAAAAAGGAAAGGAAAAGAAAAACAAATAATCCAATTACAAAATGT	1	0	0	0	0	0
chr5:146739241(+)	AGTGAGGGCTCTTGGGTTAGTTCCTGTTAGGCCCCGGCCGGGGGAGTAGGTTGAAGTCTCCTAAGATGCCCGGTGGGCTGGGGCACCGGGAGCTGTGAAGGGAACGTGAGGGGGCGGCGT	4	0	2	0	2	0
chr5:146739243(+)	TGAGGGCTCTTGGGTTAGTTCCTGTTAGGCCCCGGCCGGGGGAGTAGGTTGAAGTCTCCTAAGATGCCCGGTGGGCTGGGGCACCGGGAGCTGTGAAGGGAACGTGAGGGGGCGGCGTAG	35	12	1	0	0	0
chr5:146739244(+)	GAGGGCTCTTGGGTTAGTTCCTGTTAGGCCCCGGCCGGGGGAGTAGGTTGAAGTCTCCTAAGATGCCCGGTGGGCTGGGGCACCGGGAGCTGTGAAGGGAACGTGAGGGGGCGGCGTAGT	8	0	0	0	0	0
chr5:146739245(+)	AGGGCTCTTGGGTTAGTTCCTGTTAGGCCCCGGCCGGGGGAGTAGGTTGAAGTCTCCTAAGATGCCCGGTGGGCTGGGGCACCGGGAGCTGTGAAGGGAACGTGAGGGGGCGGCGTAGTG	12	1	0	0	0	0
chr5:146739247(+)	GGCTCTTGGGTTAGTTCCTGTTAGGCCCCGGCCGGGGGAGTAGGTTGAAGTCTCCTAAGATGCCCGGTGGGCTGGGGCACCGGGAGCTGTGAAGGGAACGTGAGGGGGCGGCGTAGTGGA	3	0	1	0	0	0
chr5:147254624(+)	CTTTCAATTTGCAGGAAGAAAGGCAATCGAACACCAGAGACTGGGTGGGAAGATCTTTATATGCCAAGAAGTCTGACCCAGTGAACTATTTCAGTCACATACGCAGTTTGAATTGGATTG	1	1	0	0	0	0
chr5:151694540(+)	GGCTAGAAGTCAGGGCTCCTGACTCCGGGTTCTGGACACTTTCCCGCAAATCCTTATAAGTCGCCAAAGCTTTGTTGAGAAACAGAAAATTGAGGTTTGCCAGGGGCACTTTATCTGCCT	1	0	0	0	0	0
chr5:165882381(-)	CTGTAAACGATTAGATACTGCAGGTGGCGGGTACAAACGGATAGTGTGTTTTACTAACTGTAAGTAGAATTGCTGAACCTATAGGTAGTTTTTGATCTCATAAATGAACTTTGTGCACTA	4	0	0	0	0	0
chr5:179168889(-)	GTACTTACACCTCTTTTTCCCTCCTCACTCTAGATGAAATCGTGGACACTTTGGGTGAAGGAGCCTTTGGCAAAGTTGTAGAGTGCATTGATCATGGCATGTAAGTTTGTTTTTTCCTTT	4	0	0	0	0	0
chr6:1405886(+)	TTAGAGCCAAGGTACTATTTTCTCTGCTGATAACTGAGTATGCTTTAAGATTTCTGAATATATAACTAAGTTCAATAGTCATCTCATAGATAATAGATGGAAAAAAATAACATAACAGAA	6	0	0	0	0	0
chr6:4337406(-)	ATCCCAGCACTTTAGGAGGCCGAGGCGGGTGAATCACCTGAAGGTCAGGAGTTCAAGACCAGCCTGGCCAACATGGTGAAACCCTGTCTCTAGTCTCTACTTAAAATATAAAAAATTAGC	1	0	0	0	0	0
chr6:8379614(+)	ACCACAGATTTTACAGTGTTGTGGGAATTACGTGAGATAATAGATCTGTAGCTCTTAATGTAGCACCTGGCACATACCAGCTACACTGTAAGTGTTTGCTCTTATTAATATTGTAAATGA	1	0	0	0	0	0
chr6:13037111(-)	CAGAAAATCCCATAGAAAACACAAACCTATACACTACTATGTGCAACGAAGTTTTCATTTTAGCCTGTCTCTTCTTCTCCTCTTCCCAACATCCAAACAGTAAACATTTTTGAGCATCTA	1	0	0	0	0	0
chr6:14068847(+)	CGCTTAACTAGTATATGACCTCCTAGGTACATTTGACTAGTAAGAGATGAGTACTTCAAGTAAACATGCGTGCAACTCCAGTAAACACACTGCACATGCTCCCCTCACAAGTGCTGAGAG	4	0	0	0	0	0
chr6:15592285(-)	CCAAGAAAAAATATGAAAAAGAAGGTTAGTGAAGGGGGTGAGGACATGCTTCAATAATTATAAGAACATACAATAATCTGCTTTAATAAACATTTTATTGGCATTGAACACAAAATGTAA	3	0	0	0	0	0
chr6:19677681(+)	GTAGTGATGCATCATTACTGAAACTGGAAAACCAGAGTGTGGCCCAGACTCACATTATAGTAGATGTCGTTAAATCAGCCCTTCCTGCTGAAGTCTGTGCCCCCCTTTTTAAATCTGGAA	8	0	0	0	0	0
chr6:21246062(+)	GAGTTTAAGACCAGTCTGGCCAACATGGCGAAACTCTGTCTCTACTACAAACACAAAAAATAGCCTGGTGTGGTGGTTGCGTGCCTTTAGTCCCAGCTACTCAGGAGGCTGAGGCACGAG	1	0	0	0	0	0
chr6:26596435(-)	TCCTCTGCTTTTTCAATCTGAGTCGGGATCCTGAGAAAGAGAGAAAAGATCTCATTAGGAAAGCACTAGTTCTAATCTGATTTCACTCTCCCATTAGATGAAAGAGAAGGAAGTACCGTC	2	0	0	0	0	0
chr6:26642450(+)	TCCTCTGCTTTTTCAATCTGAGTCGGGATCCTGAGAAAGAGAGAAAAGATCTCATTAGGAAAGCACTAGTTCTAATCTGATTTCACTCTCCCATTAGATGAAAGAGAAGGAAGTACCGTC	4	0	0	0	0	0
chr6:27016154(-)	GCGCGAGCTTTACCGCCTTGCTTGCCACGTCCAGACATACTGGTCACAACTTACTGAAAGTAGCCAACGAGGAAAGGCAGCGCCTTTTATAAACACTATTGGGCGCGAAAAAGAAGATAT	19	4	2	0	0	0
chr6:28582870(-)	CGTGTTTCACCCACATATTTACTGTCTTTTAAATGTTAACTATGCACTTATCACACACTGTAGCAGTAACTTCTGCAAAACTAGCACAAATTTCTTTTCTCTTTACAATTTCATGGATAG	9	0	0	0	0	0
chr6:30209318(-)	GTGGAGCAGGTGAGGATCTTAAATCGGCCATTTTCAGGACAGAAGGCTGGTCTCTTTATGTAGCTACGTTGGGGAGATGGTTATGTGCAATTTATACCCAGCTAGAGCTTCTGCCCTACT	1	27	0	0	0	0
chr6:31506033(-)	TAGCCCCTCTCGAGGCAGTGGTAGAGTCCCAGCTGGTGACTGTTTTTCAGGCATTTACGGTAGCCACCTCAATCTTCTAGCGCTCAAGCGCGCGCACAGACGTGAACGCCGCCAGAGGGG	6	0	0	0	0	0
chr6:43834382(-)	ATTCTGCGGGGGCGGGGAGGAGTCGGCGCGGGGCTGGGGCTGGGAGGGGAGTTTATTTATTAGCCAGATTAGCCAGCATTAATGGGGGAGCGGTGGCGGCCGGCGGCAGCAGGGACATAG	3	0	0	0	0	0
chr6:53514735(+)	AGGCTTGTTCATCTACATGGGAACGGCAGCTGAAGCTGAGTGGTGATTGCTCCCGTTAGATAGGGCAGTTGTTCTCTCCCTTCACAGTTTCCATCACCCACCGACGGTTTGTACTGCACC	9	0	0	0	0	0
chr6:56586547(-)	GTAGGGTGGAGGGGCGAGTGGCTGGGGAGTGGACTGTGGCTAAGGCTCAGAGTTATTAAGTAGCTTCCTCTAAGTCTGTCCTTCCACAGAGATAAGTCACAGATGAGTGGATGAAAGTTG	5	0	6	0	0	0
chr6:57655264(+)	TCCTCTGCTTTTTCAATCTGAGTCGGGATCCTGAGAAAGAGAGAAAAGATCTCATTAGGAAAGCACTAGTTCTAATCTGATTTCACTCTCCCATTAGATGAAAGAGAAGGAAGTACCGTC	3	0	0	0	0	0
chr6:58454871(-)	AGTGCTCTAAATATCCACTTGGGAATCCTACAAAAACGGTGTCTCAAAACTGCTCTATCAAAGGGAATGTTCCATTCTGTGAGTCGAATGCACACATCCGAAGAAGTTACTGAGAATTCT	1	0	0	0	0	0
chr6:58457591(-)	AGTGCTCTAAATATCCACTTGGGAATTCTACAAAAACGGTGTCTCAAAACTGCTCTATCAAAGGGAATGTTCCATTCTGTGAGTCGAATGCACACATCCGAAGAAGTTACTGAGAATTCT	1	0	0	0	0	0
chr6:59039165(-)	AGTGCTCTAAATATCCACTTGGGAATTCTACAAAAACGGTGTCTCAAAACTGCTCTATCAAAGGGAATGTTCCATTCTGTGAGTCGAATGCACACATCCGAAGAAGTTACTGAGAATTCT	1	0	0	0	0	0
chr6:69486905(-)	TGTGCTTGATAGTGTATTGAATTCCTGTACTTTTAGTTAGTATGAGTTAGTCCTCTATAGTAACAATCTCTGATCCATTTTCACTAGTGGATTTATTGACCTAAAAATATGGGAACAGAC	1	0	0	0	0	0
chr6:70965769(+)	GCTTCAACTCCCTACTTAACACCTCCACCTGGATAGATAGTACAGTACACACTTTAAAGGTAGCCTGTCCGAACTATAACTCTTTTCTCTACACCCCCTCACTTGCCCATGCACATGCCC	1	0	0	0	0	0
chr6:72588332(-)	CAGTGACTTGCCTGAAGGAAGGGAGGGAGCAGGATGGGAGTGGGGTGGAAAGTCCCTTATTAGCCTGGAGGCTGGGATGCCCTGACCCTCTGGAATCCCCCTCCCTTGTAAGAATGCCAG	2	0	0	0	0	0
chr6:76383459(-)	CACCTTCTCAGGCGTTTCGTAACCGAGTAAACTGAGAGCTGGGAACAGCCCTCTATTAAGTAGCCCGCGGCGCGGAGTCTCTTTCCACTTGGCTAAGGCGAACCGCCCCAGACGCGTCCG	32	21	12	0	0	0
chr6:92608571(-)	ATCTATGTCTTGTTAAACCCATTGTGAGTTGAAAATACTGTAAGTCAAAAACCCATTTAATAGACCTAACCTATTGAGCATCATAGCTTAGCCTAGCCTACCTTAAACATGCTCAGAACA	2	0	0	0	0	0
chr6:93537529(-)	AGGGTTAGTGGGTATGTGTGGGTAGGGAAGTGAGTGGGAGTAGTGTGAAGGCACACTATTTATAAAAATAGAGGTTGGAGGAAAAAGGTGTGAATTTGAAGTTAATGAAGTAGCATTTGA	3	0	0	0	0	0
chr6:119093228(+)	AAATGGGGGTACCTCTGGCACCTCTGACTCAACTGTGATGTGAAAGGGACTTTTTCTACTTAAGTAACTTGAAATGGTTGACGAGCTGACACCTTAAAAAATTGTATAGGGAATGGGTTT	2	0	0	0	0	0
chr6:119832915(-)	GAGTTACAAACCAGCCTGGCCAACGCGGTGAAACCCAGTCTCTACTAAAAATACAAAAATTAGCCGGGCGTGGTGGCGTGCGCCTGTAATCCCAGCTACTCAGGAGGCTGAAGGCAGGAG	1	0	0	0	0	0
chr6:119939269(-)	GTAAACCATGTAAGAATACAAGAGTGGTTGTGTAGCCTTGTGGGTTCAACTGAGGTTAGGTAGCATGAATCTATTGTAGTAAAGCCAATTGGCAAGACACGAGTTTTAGAGAAAAAATAA	6	0	0	0	0	0
chr6:129127466(-)	GTCTAGCAGGTGCCTACCCTCGTCAAGAACTCTCTTTATGTGCCCAGGAATCTTTTTATGTAGCCATCCTGTGCACCCCCAGATCTCAGAGCTGGTACTAACACCCAAGTGCATATTCTG	7	0	0	0	0	0
chr6:130954404(+)	GTGCGGTCAAAAGAAAATCTCACTGACTTTCAAGGAAAAGTAGAAAAGGGAAGTATCAGGTATAGAATCACAATTTTACACACTGAAAACAAATTTACAAACGAATGCAGTACTTGTCAA	2	0	0	0	0	0
chr6:134431411(-)	GGATCGCCGCAGTTGAAAAGCCCGATCAGTGCCTGGAGATTAGAACGCGAGCCTTTAAAGTACACACGCACCCGGCACCGGGAAAGCCCAGGCGCCTGTGACCCTCCGAAGGACTCTGGG	25	1	10	0	0	2
chr6:135863241(+)	CATGAAGAAATTCAATGAAGGGTGGGTAAACATGTGGGAGTAATTTTGACTGTCTTAAGGTAGCTAAATGCCTCATCATCTAATTAGTGATGCACATGAATGGATGAATGAGATTCCCAC	27	2	4	0	0	4
chr6:136631487(-)	TTAACAAAAGTGACTTACTAGTGCTGTCATAGAATAAGGCTGTGACATACATTCTTTTAGTAGCTATATAGAAGCAGTGTGGCAGTGATGGCTTTAGAGTATCAGATATTGAAATTTTTC	9	0	0	0	0	0
chr6:145287368(-)	TGTTCTTGGGGCTTACATTATGCTGGTGGTGGAGAAAGGAGGTCAAACACTAGATGTAATAAGCAAATGTTAGAAGATGCTGCGGGGAGGGGAGAACAATGTATGTGGTGCGGGTGGGAG	3	0	0	0	0	0
chr6:153970911(-)	CGTCCTTTTAGAGTCATGTTTTCTTTCTGATAATACGGACTGTTAAGGAGAGTCACTAATTAGCAATTTTTCTTATCACAAATACATGATGACTAATGACATTAATATTCTAGTTTATTC	1	0	0	0	0	0
chr6:162427355(+)	AAGATCCACTGTGAGTTAAGGCAGAGGGTAGAGGAGAAGGTGGATTTAAGGAGTATTTAGTAGAACTGATAAAGCATGTTAAACGTCTGCATGTATGGTTCAAGGAAAGAAAAGTGTGGA	3	0	0	0	0	0
chr7:5240550(+)	GCCATGATCACACCACGGCACTCCAGCCTGGGTGATGGAGTGAAACTCTGTCCCAAAAAGTAGTAAAACCAAGTGCCCGGTCCCTTTCTTGAGGCCTAGGTTACACAGAGGCCTTCACTA	2	0	0	0	0	0
chr7:5963953(-)	GCCATGATCACACCACGGCACTCCAGCCTGGGTGATGGAGGGAAACTCTGTCCCAAAAAGTAGTAAAACCAAGTGCCCGGTCCCTTTCTTGAGGCCTAGGTTACACAGAGGCCTTCACTA	1	0	0	0	0	0
chr7:18077056(-)	GCATATGTTTGTTGAAGGAAAGTGATAAGAAAATGAACTGCAACTTACTTTCATTAAGTATAACAGTTTTAACACGAAAAGAAACCTTATGAAGCATTTGATCTTGAGCCACAAGGCATT	14	4	0	11	0	0
chr7:26789453(+)	TGGGCCAGTGGAGTGGGGCTTACAGGTGAGTTATAGGGACTGTCACTCATTTACAATAACTAACACTGGCCTGTCAGAAACAGCCACCTGTAAATGATGTATGAGTGGCTGGCAGCCTGC	1	0	0	0	0	0
chr7:27234866(-)	ATGCACAAATAAAAATCCTCTTACGTTATTTGCCGGGGATCCCCGTCCGAAAGCATTAAGTTAGAAGGCGTTTAGTCATAATTCATTTTTATTGCTCTTTTAAAACAACAGCTTGGCTGA	6	0	0	0	0	0
chr7:33293392(+)	TTTCTTAAAATTAAGCTTGTATTTCTTCATCATTTAGAAGTACGATGAACACTTATCAAGTAGCCAGAGTCGGTTTGCCTCCTCTTTTTGAGCTCCCTTTTGCCTTTTTAAATCTGGGCA	7	0	0	0	0	0
chr7:33352247(-)	AGAAATTCTGGAGTTGAAAAATACAACTGAAATACTAAAGAGTGCATCAGAGTCTCTTAATAGTAGAATTGATCAAACAGAAGAAAGAATTAGTGAGCTTGAAGATAGCCTATTTGAAAA	4	0	0	0	0	0
chr7:35177765(-)	CTGGGCGCTGGGCCTGCGGCGCGCGGGGCGCGGCCGGACCTGGACCACGCTCCTGTTAGGTGAGCAGCCCTAGCGCCGGCGCCGCCGGGACGCGGAACTTTGAGGCGCTGGCCCCCTCCC	6	0	0	0	0	0
chr7:35193421(+)	AGTATGTTCGGTGCAATTGAGTGTGGCAAATTATGGGGATTAACTTGAATTCTCTTTATATATCACAAAGGAAGTCATTAGCAGACTTTGGAACTCTGTTGTTAGTAACAAATGGCTTAC	1	0	0	0	0	0
chr7:39189547(+)	ATTGTTGGCATGCAGCCGCCATCCCTGATAAGATACTAGTGGATATAATTCCTATATATGTAGACATTCAGTTGAATGAGGTTTGCACACATTGATCACACCTGTTTGCTACAATTTGCC	2	0	0	0	0	0
chr7:45046184(+)	AGCGTGACTCAGCCGCCCGCTGCGTCTGTCTACGCGCCTCTTCCCGTGACACTTTTACTTTAGACTCCGGTGTCGTCCACTTCCCTCCTTCTCGCTTCCGGGGCGTTAGCTGAGCATACT	1	0	0	0	0	0
chr7:48141105(+)	TCATGTTACTGATTCCTAAAGCAGGGGTTAAAATAAGGAATTACTAAAATGCACATAATGTATCCTAGAGACCAACTTATTTTGCAGAATTTCTTGTTCATCAACTTCTCGGTGGAAAAA	14	0	0	0	0	0
chr7:55771402(-)	CATTTCCCAAAAGAAGACATAAAAAGTGGCCAACAGGTATATGAAAATGTGTTCGATATCATTAATCATCAGGCAAATGCAAAGCCTATTATCAAAAAGTCAATAGATAACAAATTGGCA	2	0	0	0	0	0
chr7:70629755(+)	CTGAATGTTCATAGCAACTTCATTTTTTTTTTTTTTTTTTTGAGATGGAGTTTCACTCTGACGCCCAGGCTGGAGTGCAGTGGCGCTATCTGGGCTCACTGCAAGCTCCACCTCCCAGGT	1	0	0	0	0	0
chr7:73891805(-)	CATTGTGACTAGTGTTGCAATAAACATGGGAGTGCAGATGTCTCTTCCGTGTTCGATATACTGATCTGAAAAGAGTTTTGATACAAATATATGTAGTATATAAACTTCTCTAATGCCTTA	2	0	0	0	0	0
chr7:75794963(+)	CAGCTCACTGCAACCTCCACCTCCCAGATTCAAGCAATTCTCCTGCCTCACCCTCCCGAGTAGCTGGGATTACAGGCATGTGCCACCACCCCAGCTAATTTTGTATTTTTAATAGAGACA	1	0	0	0	0	0
chr7:76698209(+)	ATGGGATGAAAATGCTTTAACTTCGAGTGTTTTGAAGGATTAAATAACCGAAGTACAAAGTAGTAGTAGCGGAGACAGTAAGGAAGTCGGGCGTGGCGGCGCGCACCTGTGGTCCCAGCT	2	0	2	0	0	0
chr7:77809859(-)	GCAGGAAATGAGAGAAAGATATTGAGAGAGGAAAACCAGGTGGTAAGAAAACTCTAAAGGTGGCCGGGCGTGGTGGCTCACGCCCATGATCCCAGCAGGAGTTTGAGACCAGCCTGGCCA	3	0	0	0	0	0
chr7:79286857(+)	GGACTCCACATGGATTCTGTAGTTGAAACACAGGATGTGAGGTGTGGCGTGAAGCAGGGGAAGCCATGATGCGCTTCTGCATTTGCGGGACATACACAGGACTAAGGCGTCCACTGTGCA	2	0	0	0	0	0
chr7:94074943(+)	TCTGGCAAGGTCACCGGCTCTGGCTCGCGGCTCTGTCGACAAAACTTAACTCTCACTCTGTAAGACCAACAGGTCGCGCAGGACCTCCCCAGTCGCCCTCTGCCCCGCACCTTTCTGGGC	2	0	0	0	0	0
chr7:94608720(+)	ATGAAAAAATTCTCAGAACAGTGTTTTGTATATAGTTCAGTAAATGGTAGTCATTATTATTAACCTTGTTCTGTGGAGGAGGTGACTGCGGCTCAAGATTATTAGGCAATTTTCCCAAAA	8	0	0	0	0	0
chr7:100678239(-)	TTCGGTAACTAAAGGGGAGGATCCCAGGACCCGGAGGAGGTGGGAGGGACTCTCAAGACCTAGAGGGAGGAGTCCTGCGACCAAAGGGGAGGGGTCCCAGGATCCAGAGGAAGCCGGGGG	5	0	4	0	0	0
chr7:103881739(+)	GCAGGAAATGAGAGAAAGATATTGAGAGAGGAAAACCAGGTGGTAAGAAAACTCTAAAGGTGGCCGGGCGTGGTGGCTCACGCCCATGATCCCAGCAGGAGTTTGAGACCAGCCTGGCCA	1	0	0	0	0	0
chr7:109417578(+)	GTTGACAGTTTGAGTTAATTCCAGAGGGTAGAACCAGGAGAGAGTAGAAGTCACAAAAGGTAGCACTTGATTGAGTTTGAGGAAGAACTCTCTAATAGTTAGGGGTGCCCAATACTGCAG	1	0	0	0	0	0
chr7:130457527(-)	GCTCATTGGCGCGACGGCTGGAGCCCGACTTCCCATTGGCTCGTGGCTGATGTCACTAAGTATCCAGCCATCCCTCTCCACCGAGAGTCGGGGGAGACACCTGTTCTGTGAGGGATAACT	8	0	0	0	0	0
chr7:131050345(+)	AAGATGTATGTTGCAGAGGTGGATGCTGTAAAAATGGGACTAGATTAGAAGCCCTTTCTGTAACCTTGACTGAAGAAAATACAAGGTGACATTGTTTAAAGGCTCTATCACTTGCCTTTG	3	0	0	0	0	0
chr7:135735091(-)	AGTACTTCAGGAATTATCCCTGGGGGTAACCCCAGCTTTTTGCTTTTACTCCTTTATTGATAGAATCCTGCTGTTCTCACTGTTTTGTTTTTTTTTGTTTTTTGGGTGTTTTTGTTTTTG	2	0	0	0	0	0
chr7:139123788(+)	GCTCCAAACAACCTGGCACAAACATTGAGGTTTGAAATGAGACTAAGAAACAGACTCTGTAAGTATTATTAAATGTTATAAGCACCCCCGCTAGAGAACAAGTATAGAAAGGAATATGAG	4	0	0	0	0	0
chr7:140068210(-)	GGCTATGCCTTTCTGGTTGTGGCTGTGGAAGATTTCACAATTGGGAAACTGTTCGATAAGCTAGAGGGAACGAAGCTGTGTCTTAAGAATGCTTTGCCCAGGGTCAGATTTGACCACAGC	3	0	0	0	0	0
chr7:142328669(+)	CAATCTTCAACTCCCTCCACCTGAATCGATCATGCCTGACTGTGATGGAAACTGTAGTAGTGTCAAGTCAACCGATGTTTGACTCGGGAGCGCATTTCGCAAATATTTTTCTTAAATATC	4	0	0	0	0	0
chr7:149143060(-)	CATTTTGTAGCCATAGAACTTGACCTCGATATTGCAGTGGTATAATAATAACTGTATTATAAGCAAATTTCACCTTTCTAGAAGCAGACACTTCGCACTGTGAATTAACCATGGTATATC	11	0	0	0	0	0
chr7:150165909(+)	AGCTCCTGTGAATAGTCACCGTAACTATGGTAGAGATGGAACTTTCGAGGCTTATATAAGTAGCAGCGTGCCTTTGTGTTTCGGCTGGTCCGAGTGCAGTGGTGTTTACAACTAATTGAT	2	0	0	0	0	0
chr7:158756499(+)	CCTCCCACCTTCCATGGGACGCTAACGGGTATCGCAAGGCTAATGCAGACTCTTCTCAAGTAAGTGTCGGAGGCGCCAACTGAAGGGAAGCTGGACACATCTCTCTGCCCTGGACTCCTT	1	0	0	0	0	0
chr8:10989710(+)	TCTAGTTGCTCCCTATCAGATAGCTTTTAATTTCAAAGAGTAAAATGGCAGCTTTTATATTAGCGCATGTTGGTAGGAGCCACCTTAATCAAATGCTCAGAGTTAACAACATCCGTAGTG	6	0	0	0	0	0
chr8:19638269(+)	CCCCCACCCCCACACACACATGTGTATATATATATATATGTATATATATTTGCATGTATAAAGCACCTCTGGTGTCTACAGACATGCATGTATATATATGCATGTATATGTATGTGTGTG	8	0	0	0	0	0
chr8:20935554(-)	GAGGGTAGCAATGAGCCAAAAACCTAGACTCCAGTGTGTGTACCTGCAGAGCCCTTTAGGTATACTGTATATGTACTGTAGAGGATACCGGGCTCTACGATGACATGAATGGGCTACTCC	3	0	0	0	0	0
chr8:28901044(-)	AATCGATCCCCCGGGTAAAGCCCGGGCTACAGCGAGAAGTGCGAAGCCGTCTCTAAATTTTAGCAGCTCGCCGCTTCTCCCGTTGGCACGACGAAGAAAAGACTTCCCACCCCCGAAAGG	10	0	0	0	0	0
chr8:33393260(-)	AGGAACCCCTGATTTGTAGCAAGATGGGACAAAACCGTGAGTACTCCAGGAACCCACTACTTGCCATAGGCATTTGCAGCTACGGTGCAGTCTTATAGGACTAAGTCCTCAACCTGTGGG	2	0	0	0	0	0
chr8:43267438(+)	ATAAACGTTTGTTTCCATTGATAGAGTCATTTTGGAGGATTAACTTCAAAACTATAGATGTAGCCAATTCCATTTCGCCTTATTAACATAAGAGGATATAAAAACAAAAGGAACCGAAGA	3	0	0	0	0	0
chr8:45290881(+)	TGCATCCAGCTCTCAGAGTTGAACATTCCCTTTCATAGAGTAGGTTTGAAACCCTCTTTTTATAGTGTCTGGAAGCGGGCATTTGGAGCGCTTTCAGGCCTATGCTGAAAAAGGAAATAT	1	0	0	0	0	0
chr8:45713850(-)	CCTTTTTCAGCATAGGCCTGAAAGCGCTCCAAATGCCCGCTTCCAGACACTATAAAAAGAGGGTTTCAAAACTACTCTATGAAAGGGAATGTTCAACTCTGGGAGCTAGATGCAAACATC	1	0	0	0	0	0
chr8:45718105(-)	CCTTTTTCAGCATAGGCCTGAAAGCGCTCCAAATGCCCGCTTCCAGACACTATAAAAAGAGGGTTTCAAAACTACTCTATGAAAGGGAATGTTCAACTCTGGGAGCTAGATGCAAACATC	1	0	0	0	0	0
chr8:46983395(+)	ATTATGGATTCTTAGGTTTAATAAGGGTATTGATGTTATGTAGAAGAATGTCCTTATTCTTAGGAGATAAATGCTTATATATTTAGGAGTAAGTGTCATAATATCTGCACCATAGTCTCA	11	0	0	0	0	0
chr8:50687796(-)	ATTAAATAAAAACACTGAAACCAGATTCGAATCAGAATGCTCACCTCAGTTTTAATAAGTAACTGTCCACTGAAGGGGCCTAGAGGGGATGACTGGATGAGCTCATGGCTGTGGGTGTAC	1	0	0	0	0	0
chr8:61878735(-)	TCAATTATACCTTAATAACACTGGGAAAAAAAGAAAAGAGAGCTAAATGGTAAAGATAAATAAAAGTCAACAAGTCTCATGATGTACCAACTGCATCATGATACATGTTTTCATTAGCTG	3	0	0	0	0	0
chr8:61878736(-)	GTCAATTATACCTTAATAACACTGGGAAAAAAAGAAAAGAGAGCTAAATGGTAAAGATAAATAAAAGTCAACAAGTCTCATGATGTACCAACTGCATCATGATACATGTTTTCATTAGCT	3	0	0	0	0	0
chr8:66119055(-)	TTTATTCAGTTTTCATTTTATAAGTTGATTTTTTTTTTTTTGAGACAAAGTCTAGCTCTGTCGCCCAGGCTGGAGTGCAGTGGCTCTATCTTTGGCTCACTGCAACCTCCGCCTCCCGGG	1	0	0	0	0	0
chr8:71530631(-)	CATTTTTTAAAGCATTGATATGCCTTGCAGAAAATGATTTAAAACCATGTGTTCGATGCTAGCTGCTCATCCACAGCACCTGCTCTCCGAGACTCGTGAAGTCTACACTAAGCAAGGTGG	1	0	0	0	0	0
chr8:72686487(-)	AGGGCGTTGTCTATGAGGATGTGCGGGACGACACGGAGGACTGCAAGGAACCGCTTAAGGTACCCTGGGGGTTCGCGGGTCGGGACGGGTTCTGAAGTCCGGCCGCGGTTCGGCTCGAGG	40	5	0	0	0	0
chr8:90217534(+)	TTCAGACCATGGCGTATGGCATAAAGGTAAGAGATTAGTGTGACATTCATACATATTAAGTAGCTAAGCTGAAATCTAAGCCCAGATTATCTCACTTCAAACGCCATTATTGAACCCCTC	1	0	3	0	0	0
chr8:94090490(+)	CGGCAGAACCCAGAGAGCTGCACTGACAAGTAAGCGGCCGCGAGTAATCGGTCAGCACAAAGGAGCCAATCCCGAGCCGCGTGGAAGACCTTGGGAGGTGGGCGGGACTAACGTGTCCAG	9	0	0	0	0	0
chr8:95600235(+)	AAATACGGTATGATTCGGTGTGTGCGATAATAGAAATGCGTGCATCGCAGAAGTATACGATATCCTATTGGTTATTCATTCATCCGAAAAAACATTGACTTAGCGGTGCCTGCAGGATAA	4	0	0	0	0	0
chr8:97618911(+)	TCCTCCATGTCCCTTTTTTGGGGGTGCGGAAGGATTTGGGAGAATGGGAAACACTCTCACTATATATTTATTACATTAATTATCTTCTCTTTTAAAATGCAATTTTCATGAACTGGCGAT	5	0	0	0	0	0
chr8:99376873(-)	TTACTGTTTTTAACATTCCAATAGAATAAGCAAATTGGGTAAACCTCACTTTCTATTTAGTAAACCACTAACATGTACATAGACATTTTAGACGTTTTATGTTTTCAAAATCTGGGAAAT	2	0	0	0	0	0
chr8:100126370(+)	AATCCCAGCACTTTGGGAGGCCAAGGCAGATGGATTACCTGAGCTCAGGAGTTCGAGACCAGCCTGGCCAACATGGTGAAACCCCGTCTCTACTAAAAATATAAAAATTAGCTGAGCATG	1	0	0	0	0	0
chr8:107188480(-)	CGCCTCACGTGGCGTGGTTACCTAATGAGCTGAGTTGTGTGAGTGAGCTCCAAACTCACTGAGTCATGCTGGACCGGATGTCTGCTTCGACCTATTCTTGACCGCAGCACATCCGTTTTC	8	0	0	0	0	0
chr8:108425033(-)	AAACATATATTATGTCATCAGTAATACATGTAAGAGATGGGAGTAGTGTCAATGCCTATTAAGTGCCAAATGCTGTTCTAAAAATTCTATATGCATTAACTCATCAAATTCTCAGAAAAT	8	0	0	0	0	0
chr8:115507745(+)	GGACTTGTTGAGTTAATATAATATGTGTGGCTGTGTCTGATGGAGACTTGTGTTCGAATGTGCTTCTGAAGAAAAGACTTTGAATATACTTCTATGTCTCTAGTTAACAGATCTGAGAAG	1	0	0	0	0	0
chr8:126047606(-)	TCTGAGGAATGGACATTTAAGTGGGGGTTTACTGGATGAGTAGAATTTAATCAGAGGAAATAGGCCAGGAAACAGTGTCTGTGAAGATTCTGAGGCCATAGAATTTGGTCACTAGTGGGA	3	0	0	0	0	0
chr8:127685621(-)	GGCCGCTCGGCGCAATGTGAAAAAGACCCGAGCTCGGGGAGTGAGCGCCTGTCTCTTTAAATGCCACGGGCTGCGCTCCCGTCCGGGAGCCCGGAGCCGGATCTACAATCCCGTCCCTCC	270	134	89	0	3	19
chr8:127685620(-)	GCCGCTCGGCGCAATGTGAAAAAGACCCGAGCTCGGGGAGTGAGCGCCTGTCTCTTTAAATGCCACGGGCTGCGCTCCCGTCCGGGAGCCCGGAGCCGGATCTACAATCCCGTCCCTCCA	4	2	0	0	0	0
chr8:127685622(-)	CGGCCGCTCGGCGCAATGTGAAAAAGACCCGAGCTCGGGGAGTGAGCGCCTGTCTCTTTAAATGCCACGGGCTGCGCTCCCGTCCGGGAGCCCGGAGCCGGATCTACAATCCCGTCCCTC	8	4	13	0	0	0
chr8:127685623(-)	CCGGCCGCTCGGCGCAATGTGAAAAAGACCCGAGCTCGGGGAGTGAGCGCCTGTCTCTTTAAATGCCACGGGCTGCGCTCCCGTCCGGGAGCCCGGAGCCGGATCTACAATCCCGTCCCT	29	10	5	8	0	0
chr8:127685624(-)	CCCGGCCGCTCGGCGCAATGTGAAAAAGACCCGAGCTCGGGGAGTGAGCGCCTGTCTCTTTAAATGCCACGGGCTGCGCTCCCGTCCGGGAGCCCGGAGCCGGATCTACAATCCCGTCCC	12	3	6	4	0	5
chr8:144462393(+)	ATTGCCAGGCCAACCATGGTCTAGCGGTAGCATCAGTGTCAAGGAAAAACACCTGCCACTTAGCAGACCGGGAAAGGGAGTCTCCCTTTCCCCAGGGGAGTTTAGAGAAGACTCTACTCC	1	0	0	0	0	0
chr9:2183918(-)	TATTTCAGAACATGTCAACAAAGTAAATTATATTCCACGCATATAGATATGGAGCTTTTTAAGTCAGGAAAAATCCCACAACTCTATTGGAGATTGATGTCCCTTGTGATAATTTTAAGA	11	0	0	0	0	0
chr9:2254546(-)	GTAGTAAAGAATTTAACCCAGCCCAAAGACAGACTGTGGGAGGTAATCTCCAAGTCCTTGAAGTATCATGCTGGATAGGTGTGTCTTTGTTTGTCTGGGTGTCTTGGGTCAGCCATGTAG	4	0	0	0	0	0
chr9:6713689(+)	TTTCTACTGCTGCACAACCTCACTGTGTCAGGCAGGTGAGTGGACCCCAGTTAGGTTCTATAACACCTGGGCGAGGGTTTTTAGTGTGGTAATAAGACTTAGCCACATTTTGTATCCATC	2	0	0	0	0	0
chr9:7398873(-)	GTAAAGGGAGTTAGGGTTAGCCTGAGGGAATACCTCTGAGTTGAAAGGACTCCCTCCAGGTGCCAAAGGGATACTGAATCTTACTTTGGGCTCCGTATCCTAGAGCCAACCAGCTGAAGT	1	0	0	0	0	0
chr9:7398874(-)	GGTAAAGGGAGTTAGGGTTAGCCTGAGGGAATACCTCTGAGTTGAAAGGACTCCCTCCAGGTGCCAAAGGGATACTGAATCTTACTTTGGGCTCCGTATCCTAGAGCCAACCAGCTGAAG	21	0	10	0	0	0
chr9:10621972(-)	GCGCGGCGCCGCCAGCCAGCCTCGGCGGGGAGAGTGCAGGTACTTTGCCTTCAGAATAATTAGCAGGACCCAAGCCGGCTTTCCGAGCGCGCTTTCTTTTTCTTCCTTTGCCCCCTCCCT	2	0	0	0	0	0
chr9:34247106(-)	TGGTCTCGATCTCCTTACCTCATGATCCGCCCACCTCGGCCTCCCAAAGTGCTGGGATTAAAGGCGTGAGCCATCGCACCCAGCTTCTTTTTTAAGACAGGGTCTTGCTCTCTCACCCAG	1	0	0	0	0	0
chr9:36286768(+)	CATGGGGCTTGCAACTTAGCTCACACCCGACCAATCAGGTAGTAAAGAGAGCTCACTAAAATGCCAATCAGACAAAAACAGGAGGTAAAGAACTAACCAATCATCTATTGCCTGAGAGCA	9	0	0	0	0	0
chr9:37413159(+)	GAGTTCGAGACCATCCTGGCCAACACGGCAAAACCCCATCTCTACTAAAAATACAAAAAGTAGCCAGGCATGGTAGCAGGCACCTGCAGTCCCAGCTACTCAGGAGGCTAAGACTAGAGA	13	0	0	0	0	0
chr9:87544176(+)	GGTCCAACCAGTCCTTCTTTGTGGGAGGACCACGAGCTACTGAAAGGAAGACTAATTTAATAGAAAATTGTCCCTTTGACACGTGCTGAAGACAGTAACCACCTGTCAGCCTGTGGTGTG	1	0	0	0	0	0
chr9:91728670(+)	GTCAAGTTACAGTAGGCAAGCACGCATAGAAATAAACGTCTAAAACCCAGCCTGTTACATTAGCCAACACTCTTCTTGACTTTTTCCGAATTTTTTCCCTGTCCCCAAGATTAGCCGCTC	4	0	0	0	0	0
chr9:100639150(+)	TCCTTCACGAATTTCAGGAAGCTGTCCTGGCTCTTAAGAGTGCTCAGTATACTCTATACATAACACACATTAATTGTCTTAAGAATCTTGCCCTTACCTTGTTTACAACAATACCAACAG	3	0	0	0	0	0
chr9:109353681(+)	GTTGTCCACTCTAGCCCCATTATCTACTTGATAATGGAAGTAAAACCAAGAAATATTAAGTAACTCATCCAAAGCTCCTAAGGTGGCATTACCTAGTATTTCATGGCACCAAAAGGGAAG	6	0	0	0	0	0
chr9:110229218(+)	CCTGCCTGGCACCTTCTGTGGCTCCCTCCTGCCCGCGGGTAGAGTCGAAACCCTTTAACATAGCCTTCAAGATTTTAATGACTGGGCCCCTTCCAGCCCGTCATAATTCTTCTCTGACAT	1	0	0	0	0	0
chr9:114357538(+)	GACATCTTCTTTGTTATTGGGCTGAGGTTTCCAAGAGAAGTAAGCAGGATTCAGATTTAGTATCTGGAATTCAGTGAAAGGGAATAAGATTAGCAGAACTATAGTCAGGGGTTGTCATGT	6	0	0	0	0	0
chr9:117623335(+)	GCTGACGCCGAAAGCTGGGGCTTTCTCCTTGACCAAGTCTCGTCTCAGCACCACGCTCTTTAGGTCAGGGACCGAATCTCCTTTGTACCGCCCACCGCTCCCCTTCCCATGACTTTTCCT	2	0	0	0	0	0
chr9:117624519(-)	TAAGAAAGAGAAGCTAATTCTTTGCTACCTCTCAGGAAACTGCACGTGGTAACCTGTAGGTACCCTAACACATCATTCGAAATGAGAACAAATAGGTTCAAATCTTAGCCTTAGGGCTAG	1	0	0	0	0	0
chr9:117661479(+)	TTGTTGGAAAAAAATATATGCATGTGGTAAACAGTTAAAGTAGTACAAAAGAGTATAAAGTAGCCCTCTCATCTCAGACTTCCAATTTTCTTCCCTAGGAGCTACCAACATTAACTAGCA	1	0	0	0	0	0
chr9:119574663(+)	CACTACATTCTAGCCTGGATTCTTCTACAAATTCTTTGACAAACTTACACTCCTAATAAGTAGTGGGAAGATTACAGGTAGTCTTACTTTCCCCCAGAGGCTGCTCTTATTAACTGACTC	2	0	0	0	0	0
chr9:124447206(-)	CCCAAAACTCATTTAGGATTAAATGTGACAATATGATTAATGTAGTATGTCAACCCAAATTAGTTGCAGTAATTTAAAAAAGAATCTTATGTTTTTTAGCTAATGGGAATGACAGCAAGA	3	0	0	0	0	0
chr9:124889089(+)	CCGGCTGGGCCCGGGCTGTGAACGAGACGAAGGAAGCAAGTAGGAGCCAGAAATGTTAGGTGGCAAGGTCGGAAGGGAGGTCGCTGCCTGTAGCAACAAAGACGGCGGCGACAGGTTAGC	14	1	0	0	0	0
chr9:127380624(-)	GTAATCCCAGCACTTTGGGAGGTTGAGGCTGGCAGATCACAAGGTCAAGTGTTCGATACCAGCCTGGCCAACATGGTGAAACCCCCGTCTCCACTAAAAATACAAAAAAAAAAAAAAAAA	1	0	0	0	0	0
chr9:135695536(+)	GCCTGGCCATTTCTAAGACTGTTGATATAAACTGCTAAGTGACTTCAACACTCCTATCAGTAGCACAGAAGAGCCTTATGAGCATTATTTCAACCCAAAAAACTACGTTAGCACTATCCT	5	0	0	0	0	0
chr9:145590118(-)	GCGGCGGGCGTGGCTTCGAGCGGATGGGTCGGGAGGCTGGGGATGGCGCGTGGCCCCTTTAAGACGCACCGGGGCGGGCCCGGGCGGCGCGCGGCCCCTTTAAGGCTTGGCCTACGTGGC	3	0	0	0	0	0
chr10:1464669(+)	AGACACGTCCTGCTCGGTGACAGGCACGGGCTCAGGCGACTGAGGACGGCTCCGTTTATGTGTCCTTCTCAAAATGGCAAAGTTACAGGGTCGGGAGGTGAAGCCATGGTCTGTAGAGGC	3	1	0	0	0	0
chr10:9181822(+)	GTCCTTTCTTTTTAAACTTGCCCCGGGTAGAGCTGGTCACTTCCATCTATATTCATTTACTAGACTCCACATCATTTTTTATATCTCACATATCTCTTTCTAACCTGACGATTGGGGATG	2	0	0	0	0	0
chr10:9620642(-)	TAACAGAGTATGTTATGCTGAGGACTAAATGCCAAAGTAAACTAAACACGCATTAAATAATAGCGCCTTCAAACTTTCGTACTGTCTCAAAACCAGGGCTAAACCCGCTTTTGAATTCCA	7	0	0	0	0	0
chr10:10884884(+)	CTGATACAAGATTTTCAAAGTTGAGAGAAGAAAAGCATTGTTCTCATCAACCCTAATTATTAAACAAATTGTTAGTGTGATTTGTAAATGCAAAAAATGTAAGCACATTTCATAATATAT	2	0	0	0	0	0
chr10:13663273(-)	GGGCCTCATCCCCTATCCTCTGGCCTTGTGACCAACTGTGGGACTGTTCAACAACCCCAGTATGTGCCACCAGTTGGTTCTGTAAGTTAGTTATACGTTTAAAAAAATAATTCAGTTTGA	1	0	0	0	0	0
chr10:13925291(+)	AATGCAAAGTTTACAAGGAATGTAAGATAAACAATGAGACTAAAAAGCAGCTTCCTACAGTAGCAGTGTTGGGGACAACAGCAGGGATCAGGACCCTTGTGCACTGCTGGTGGGACTGTG	1	0	0	0	0	0
chr10:14567569(-)	ACTCATGATGGGTGTCATGTTTCTCATGCCTGCAGTGCTGTGAACTGCAGTGCCATAAGGTAGGTGGGAAGTATTCGTGGGGGAGGTGTGTTTGTGGAGTAAGGCAGTGGGAGGGTAGAG	14	0	0	0	0	0
chr10:16057272(-)	AACTTATTTTAAACCATGTGCTAAGCAGAGCTTAGGGAAGTGGGGTCTAGCCCCCAAAGGTAGCCGTTAGGAGAGTTTACAAATGAAATTCACATGAGTTTAGATTCCAAAACATCTCAA	8	0	0	0	0	0
chr10:16823094(-)	CTACTTTTGCTTAGCAACATGCATTTAAGATTCCGCCATGTCTTTTTGTGGTTCGATAGCTCATTTCTTTTTAGCAGTGAATAATACTCCATTGTCTGGATGTACCACAGTTTGGTTATC	1	0	0	0	0	0
chr10:22335892(+)	CTTTGTTCTTTTGTAAAGCCGGTGTTCAAGTCTTGTTTGTGGCCTAAACATCTAAGGTGTTTAGCCTTGTCTGAGGCTGCGGCTGTTTTGACAGTTGGACTTCATCTGGGGAGCTCCCTG	1	0	0	0	0	0
chr10:34652019(+)	GTTTTACTGTCTTAATAAAACAAGTGACTGAAAGGAAGACTAAGAGAGACTTCCTATAGTTAACCAAGAAGAGTTGAAAAAGCTTTAACTAGGTACATCTCAGCAAAAGTAACAAACCAA	13	5	4	0	5	0
chr10:45315976(+)	CCCCCAGGGACCTCTGCTCTTTGGGACCAACAGACACATTTGCTCTTCACTCCTCTAAAGTAGCCCTGAAGGCCGGGGCTTTCAGCCTCAGCCTCCTGTGGCCTCAGCCTCGCTTGTTGC	1	0	0	0	0	0
chr10:45613901(-)	GTTGTATGTTAAATTGTCTGCAGGAGGTTAGAACTGGGAGTACTAGTATCATCTTTAAAGTAGTCTTCAAGGATTCCATCACAGCTGCTCAGTAGTTTTGATGTGACATTCTTGAATATC	3	0	0	0	0	0
chr10:49155548(+)	GGCTCTCTCCGCGGCTCCGCCTCCAAGCGACCTCCGCAAGTCCTCTCGTAACCCCTGGAGTAGCGCCGTCCCCGGGCGGCGGCCCCGCCCCCGCAATCCGGGCCCCGGGGCTGCCCCGCC	1	0	0	0	0	0
chr10:50552037(-)	ATGCCAAAGTGAAGAAATTCAATGAAGTGCAGGTAAAGGAGTAACTATGACTCTCTTAAGTAGCTGAATGCCTTGTCATCTAATTAGTGATGTGCATGAATTAATGAAGTGGAGATTCTC	1	0	1	0	0	0
chr10:51108894(+)	CTAATCCATCTCAAAATGTAACAGTGTTTTGTTAGCATGGTATTTAGGGAACTCTTTACTTAACCATATTTAAATTTTTTCTGCAATGATAATGTATTACTTTTGTGATACAAAGATAAT	3	0	0	0	0	0
chr10:51135259(+)	GAAGAATCGTTTTCTCCCTTTCTTTCTATCCTCAACAAATTTTACTGTGTGTTCGATGCAATCGGTACAGAGATTGTGGGACAAGACCTTCTGGCTATTTCCCTATCTTCAGTTCCTCTG	4	3	0	0	0	0
chr10:60542124(-)	GAAGAAATAAATCCATGGAAGCCCAGGCAAATGATGGGTGTAGCTATGACTCTCTGAAGGTAGCCAAATGCCTTGTCATCTAATTAGGCTGTGTGTGAATGGATAATTGATATTCCTACT	5	0	1	3	0	0
chr10:75803262(-)	TACTTGTGCTCACTTTCCTTGAATGGCTTGAAAACACAAGTAAGAATTAAACCTAGAATGTAGTAATAAATAATTACTTGGTATAAATTCTTTTGAATACACACTGCTTATATATGTGAA	4	0	0	0	0	0
chr10:76254068(-)	GGTCAGTCTGGGCACAGGTTTGGCATAGAGTGAGCAGGTCTGGTTCACACACTTCTATTCTAACCCATGTTACCAGACACTCTATTCCTTCCACTTCAGCCACTTCCCACCCAGAGGTGC	5	0	0	0	0	0
chr10:79586671(-)	GAGAGGGCTGAAACAAAGTTGGCTCCCCGCTAGCCTGGAGCACTGTTGGTGTTCGATACTTATTTATTGAGCAAATGAAATATTTTTAGCATGACTTCCCTAAGTCCTTGCCACATGCCA	2	0	0	0	0	0
chr10:81144858(-)	TTTGCCAGAGTTGAGCTCCATCCCGGGTTCCAGTAGCAAGTAGAGTGTAGAAACACAGAGTAGAAGGAGGTAACACTTATTGTTTTTTCTTGCAGGACTTCTCAAAGCCTAGACATACTA	5	0	0	0	0	0
chr10:88705379(-)	TTTTTTTTTTGAGATGGAATCTCACTCTGTTGTCCAGGCTGGAGTGCAGTGGCATGATCTTGGCTCACTGCAACCTCTGCCTCCTGGATTCAAGTGATTCTCCTGCCTCAGCCTCCCAAG	1	0	0	0	0	0
chr10:97003086(-)	ATTCCTGGGCTCAAGCTACCTGCCCGCCTCAGCCTCCTAAAGTACTGGGATTACAGCCATGAGCCACCACGCCAGGCCAACAGTGACTTGCAATTCGACTTTTTTTTTTTTTTTAAAGAC	6	0	0	0	0	0
chr10:98230524(-)	GTTGCTATGCCATAGCTCTTGGACTTGAGGCCACTGAGCCTGAATTACATACACAGTAGATAACCTGAGACCAACCCTCAGTTGTAAATATGCTCATAAAAATGACAAGGCACAGTGTTG	4	0	0	0	0	0
chr10:98595549(-)	AAACCCTCTTTTAGGAGAGGCGGCTCCTGAGCCAGGGGTCCTGACTCACCCACCCTTTTAATGCAAACAGCGCTGGACTGCAAGTCTGGGTTCCAATCTTACTCTGGCTGTTCCCAAGAG	1	0	0	0	0	0
chr10:99021701(+)	GTATCTTACATATCATAGGTATTCAGGGTATATATGAGATGAATTGTTAAGCCTCCTAAGTAGAAACTGTCTTATTTAAACAGGTCTGCCAAATTGCACATTGGATTGGACCTTCCTTAA	8	0	0	0	0	0
chr10:100565901(-)	AATACCGAACAGTGCCAGGAGGTGAGGCAACAATCTCCTTTCCTCCAAACACACTAAAGGTAGCCAAACTACCAAGTGGGTTCCTCTGCCCAGCTCAGCTGGTCAATTCTGCCTTTTTAA	3	0	0	0	0	0
chr10:102549530(+)	GTGAGGAGAAAGAAGCTGAAGGGACTAAACGAAGTGGGTAGGACCAAGTCTCTTATAAAATAAGCAACTGACTTAAACCTAATGTTGGAGGGTGGCAGCCCTACAGCTTTCACATTTCCA	2	0	0	0	0	0
chr10:102593938(+)	CCAGGTCTCAGTTTCTATGACTTGAGGTTTTAGAAGGAATGAGATTCAATCCCTTATCTGTAGCAGTGGTTGGTCTTTTCAGTTCTCCTATGGATCCTGAAAGTTGGGGAGCTGACAGAT	9	7	0	0	0	0
chr10:108865754(+)	TTTTATGTGTGTGGTTTTAGAACAAGAATATGTGTGAGAGTAGAAGACAGAAAGAATAATTAGCACATAAAATTTGTCCTCTGAATATTTTTAGAGAATGAGGTCCCAAAAATGCTTGAG	1	0	0	0	0	0
chr10:111803084(+)	GCTTCAACAGTAACTTCCGATCGGGGAGTTGTCACTCTACCCTGCTGGAGGCTTACTCTGTAGCCCGGCTAGCCAGAGGCGCCCAGTGGGCGGGAGACGGCGTAGAGGAACTGAGGAAAG	3	0	0	0	0	0
chr10:131250678(+)	ATTGCCAGGCAGACCGTGGCCTAGTGGTAGCCTCAGTGTCAAGGAAAAACACCGGCTACTTAGCAGACCGGGAAAGGGAGTCTCCCTTTCTCCGGGGGAGTTTAGAGAAGACTATGCTCC	1	0	0	0	0	0
chr10:133327324(+)	AGAGGAGAAAGGATATCTGCCTGAACATGTTTTTAATGCAGACATAAGTCCCCTATTCTGAAAAAAAAAAAAAAATGCCACAGGCATGAATTAGGAAGACAAGCAAGTACCAGAATTTAG	1	0	0	0	0	0
chr10:134611825(+)	GGTACATGAGGTACCCATGCATCTTGAAGCTCTCAGGGAGTGGGTTCCAGCTGCTCATGGTAGGCACTTTTAGTCACTGAACATGCTTCAGGCATGTCCAAGCTTGATTAAGCCAGGCAT	1	0	0	0	0	0
chr11:599284(-)	CGGGACAGGACATGCAGGGATGGTCCACGAGCCTTGGGACTGGGGATGACTCAGCCAAGGTAGCCCCAGCCCTGATTTCCCCACGGGACAGGACACACCCAGTGGAAGAGCTGGAGGGAC	2	0	0	0	0	0
chr11:623171(-)	ACAGCTGGTACCGCCCGGATCTCCGCCCACCGCCCAGAGCGAATGGGAGCTGCTTCCTGTACGTCAGCTCCGCCCCCACGCCCGCAGCCCCGTCCCTCCTCGGGCCCGCAGCCCCACCCC	2	0	0	0	0	0
chr11:1728054(+)	GTTACCTAGCGGACTGTGGTCTGGCGGTAACTTCAGTGCCTAGAAAAGGCACCCGTTACTTAGCAGACCGGGAAAGGGAGTCTCCCTTGCCCCGGGGGAGTTTGGAGAAGACTCTGCTCC	1	0	3	0	0	0
chr11:6412224(-)	GACACTGAGACATGACTGAGGGTATTCGGTCAACGGGAAGTATAAATGAGGGGCTTTCCCTAGCAAGCATGGGCTCACATAGGTGGGACAAACTGCCCAATGTGGGATCTGGTAGCTGAG	2	0	0	0	0	0
chr11:6478134(-)	TCCAGTCTAAATTCATCACTAACTGTGACTGCGGGCAAGTCGCTTTACCTCTCTTAATCTTAGCCTCAGCCTCTGAAAAATGAGGATAATAATTCTGGTGATTTTACAGAGCTGATGTGA	1	0	0	0	0	0
chr11:8993035(+)	AGTCTGATCCACATTCTGTTCTCCACAACTCCTAGGGCAGTGCCTGGCACATACTAATGCTAGCTAAGTCTATGGAGCACTTATCTTTGCCGGGCACTGTGCTAAGCATTTTACAGGAAT	3	0	0	0	0	0
chr11:15721920(+)	CTGATGGTGACCTTAGTTCTCTGGTGCTGAGAGCTGCTTACCGCAAGCACCTGTGGAGCATGAGCAGCCTGAGCACAGGACAAGCAGGAAGGGTGGAGGGTTAATGTCCCTGAAGCAGCA	2	0	0	0	0	0
chr11:18770385(-)	TACTCACCATGCTTGAGCTCACCACAACAGCAACAGGAAGTGGCTAGGAAATTATTATAGTAGTATAATATATCCTACTGTTATTGCATACAATTATGATTTAATACTGCATCTTTACAT	7	0	0	0	0	0
chr11:20785523(-)	GCTGACTCTATGTGGGGCAGCAGATCCCATAGAGGAAGAGTAAGAAGGACTCCTTTTTAGTATCCAAACTAAACGTGCAAGCTAAAAGCAGTTCCAAGCATGAGAAACCCTCTATTGTAT	1	0	0	0	0	0
chr11:27609256(-)	GATTAGCAAGGCTATTTCTGTGACTTCGTGAAGAAAGTGGTGGACCTGAGTCCTTGATCATAGCTTTACTATGCCACTGAGTAATTGAATGGCCTTGGGCAAGTCATTCACTTTTTTTTT	3	0	0	0	0	0
chr11:30363286(+)	TCTCAGGTACTTGGGAGGCTGAGGCCAGAGAATGGCTTGAACCCGGGAGGCAGAGGTTGCAGTGAGCCGAGATTGTGCCCTTGCACTCCAGCCTGGGTGACAGAGTGAGACTCCATCTCA	4	0	0	0	0	0
chr11:31483460(+)	AGCAATGAAATAGGTTGACACTCTTATAATAGGATGTGAGTGGCAGGACCACCCTATATGTATCCTGCGTTACATGCTAGTCACATGCTCTGTTTTCTCTGTGCCACATCAGCCTTCCCC	9	0	0	0	0	0
chr11:32494384(+)	CCCTTCAAGTGCTGGAGTTCAGCGTCGGGTTTTGGCGTTCTCCTTGGAGACGCCTATTGATAGCTGGTGTCTCTGCGGATACAACTTGAGCTAATTCCCGGGATAATGACCCGGCCGCCC	9	0	0	0	0	0
chr11:36100391(-)	AAATTTTAAAAAAATTTTAATATTCTCATTGTTGTTAGAGTAAAATGCAAAAGCTTTACATAGCCTGCTGTACAAACCAAAGCACAACTGAGAAGTCACTAAGTAGAAACTCATTCATTT	2	0	0	0	0	0
chr11:50938872(-)	TGAATTCATCCCACAGTGTTGAACATTTCATTTAATTGAGCAGTTTTGAAACACTTGTTTTGTGGAATCTGCAAGTGGATATGTGGAGCGCTTTGAGGCCTATGGTGGAAAAGGAAATAT	1	0	0	0	0	0
chr11:55494768(-)	TCTGAAGTTGTTGGGAACACTTCTACCAACCCGAAGAAAGTACAGACAAAGACTAGAAGATAGTAGAACCATTTATTGGGCAGTATGTGAGTGAAGTCTACTTGCCAATCTTGCCTGGAT	4	0	0	0	0	0
chr11:59506938(+)	CTTTGTCTTTGCGGCCCCAGTACTTGCTTAGTTCCGAGAGTGCGGTTTGCACTCAGTAAGTAGCCACTTACTGAGTCCAATCGATTATTGGAAACCTAATTTTTCATCACTGCTTCTCCC	33	0	6	0	0	2
chr11:60866478(+)	CTCTTCACCTGGGTTCACTCCCTTTTACGTTTGAGGAGACTGCAACTCAGGCAGGTTAAGTAACAGGCGTAAGGTAGTAGCTTCTAGTCCGTGGCACACTTGAGCCTGGGACGGAAGTCA	3	7	9	0	0	0
chr11:62830035(+)	CGTAAATAGGAGAGGGAAGTCGCTACTTTACCTAGAGATTAACACAGAAAAGCAACAAATTACCAGTTTACAAGTAAACCCTTTATCTAACGCGAAGATTTATTTATTTTTTGAGATGGA	3	0	0	0	0	0
chr11:63849748(+)	GAGATCGAGACCATCCTGGCCAACATGGTGAAACCCCGTCTCTACTAAAAATACAAAAATTAGCCGGGCGTGGTGGCGTGCGCCTGTAGTCCCAGCTACTTGGGAGGCTAAGGCAGGAGA	1	0	0	0	0	0
chr11:66435394(+)	GCCTAGGTACACACATTCCCACAGGAACGCGCACAGGCACTACCTCGGACAGCTAACCAGTAGGGTGGGACCTTGATACCCCATAGCATTGTGGGTATGGTAGTTTTGACTCCGTGTGCA	1	0	0	0	0	0
chr11:67654493(-)	ATTACCTAGCGGACCTTGGTCTAGGCGTAGCATCAGTGCCTGGGGAAGGCACCCGTTACTTAGCAGACTGGGAAAGGGAGTCTCCCTTTTCCTGGGGGAGTTAGAGAAGACTCTGCTCCA	1	0	0	0	0	0
chr11:71946132(-)	GCTGTTCCCTGTTTATGGAATACCCTTCTTCCTCAGAGACTACAATGAAGTCTCTTCTCTTAGCACATCTCTGCAGAGCCAAGGAGAATATATCACTTTTTTTTTTTCTGACAAAGAAAT	2	0	0	0	0	0
chr11:111831825(-)	AGACTCTATCTCAAAAAAAAAAAAGAAGCCTGGGGAAACAGCGGAAGTCACTATGACTCTTAGCCAAATGCCTCGTCATCTCATTAGTGACACACATGAGTGGACCATTTCTGTAAGAAC	2	4	4	4	6	4
chr11:113081881(+)	TTTGCCATTGTTGGTTGGATTTTTTTTTTTTTTTTTTTTTTGATACGGAGTCTCGCTTTATCGCCCAGGCTGGAGTGCAGTGGCTCTATCTAGGCTCACTGCAAACTCCGCCTCCTGGGT	1	0	0	0	0	0
chr11:113626372(+)	TAGTAGTAGTAGTTGAAAGCTCAGGCATGAAGCCAGAACTGAATTCAGATCCCAACTATGTAACTTACTAGCTACGTGACCTTGTGCAAGATACTTAAACTCACTAGACATTAGTTTCCT	4	0	0	0	0	0
chr11:114795366(+)	AGCTATGATTAAGTGTGCCAGGCATGTTCTGATTGCTTTGTAAGCATAAACCCTACAAAGTAGCCTCAAGGTCACACAGCTAGTCAGAGGCAGGGCCAAGGTTCAAACAGATTGGCTAGA	5	0	0	0	0	0
chr11:120970696(-)	AAGACTCTAGCTAAGAGTTAAGAAGAGAAAAAGAAGAGAGTATAAAACTTTCCCATTTGTTAACCAAAGGTGGAACAAGTTGGTATGGAGGGAAAATGGTAAGCTCACATTTTCCAGGGA	4	0	0	0	0	0
chr11:130407151(+)	AAAGTCTGGGCAGAAGTCTGAGCATCTCTTTTAACAGGTGTGCTCAGTAATCCTTATAATTAGACAAGGTTGAAAATGCATAATATACTGCCTCCCACAGGTTAAAAAATAGCTGACACG	6	0	0	0	0	0
chr11:131869059(-)	AGATAATCTGAACACTGGCCTAGTCAAAGAGTGGTCAAGTAAGATTCAATCTCTTTAATGTAGATCCAAAGTCAAAGTATCTGCTACCTGATTTTTACAGAAAAGTCACAGCATGAACAC	6	0	0	0	0	0
chr12:1187149(+)	TGCTTGATCAGAGTTAAAGAACAGCTGATTATATGTCAAGTTGAACTGTACCTCTTTAGGTACCCTACTTTTTGATATAATCAGTCTGTGTTCGTTCTGGTAAACTTCTGATATTGCTAG	11	0	0	0	0	0
chr12:3371578(-)	GGCGGAGGGTGGGGTGGCAGGAGAATGAGGGTGGTATTAGGCCAGGGTGTGTTCGATTTGGGGGCAGCTTGTAGTGGAAAGCAGCAGCTGGAGTCTGGAGACCTGGATTTGAATTGGAAC	2	0	0	0	0	0
chr12:3581019(+)	GCATTTTAAAAACTGTTCCAAGTGATTCGAGAACACAGAACCACTGAACCAAAATCCTTATAAGTAAGCCCAGAAAAAAGGATTGATTTGCACATGGCCGCACAGCTTGCATGGCAGCAA	9	0	0	0	0	0
chr12:3581023(+)	TTTAAAAACTGTTCCAAGTGATTCGAGAACACAGAACCACTGAACCAAAATCCTTATAAGTAAGCCCAGAAAAAAGGATTGATTTGCACATGGCCGCACAGCTTGCATGGCAGCAAAGCC	18	0	1	0	0	5
chr12:3896725(+)	AAAAAGTGGCATAGTTACAGTTTTTAATAATAGAGAAACTATTTTTGTGTGTTCGATATCATACCAGATATACATCCCAGCAGACATGGATTGTTTAAATATGTGAGCGCGTGGAAAGGG	1	0	0	0	0	1
chr12:17368356(-)	CAGTGAGTAGTGAATAGCAAGTAACTGGTTACATGGATACATAGTTGTGTGTCCGATGTGAAAATTAATCTAGCTGGACATTTATAAATTGAACACTTTTATATGTTAATGTTAAACTTT	2	0	0	0	0	0
chr12:20841487(+)	GTTCAAGGTGAAAAGTTTTGTGTTTTTGAAATAAAATAAGTAGATGGGGAACTTTATAGATAGGCAAGTTGTTAGAAAGAACATTATATTTCAAATTATAATTTTAATGGGAGCATATAT	2	0	0	0	0	0
chr12:23536873(+)	AAGAACTAAAAAGACTGGTGAGAATTTAGGCTGTAAATATTTGGAAGAGACAAATAACAGAAGGCCAACTCATTCATGTTAGGGAATTTGGGTTTATCTCACTGTTAAAAAGGTGGTAAA	5	0	0	0	0	0
chr12:31231838(-)	ATGACAGGTTGAGAGGAATTTCTATTTAGACAAATGTGACTCCATTAAACTCACACTATGTAGACATTCACCTTTCCAAAGGGCACTCTTTTTTTTGTTGTTGAGGTGATGTCTCGCTCT	7	0	0	0	0	0
chr12:45097442(+)	TGAAAGCTAAGCTATGAGCACATGCCAGAAGATTGGAGAGAGAAGAGGAAATGTGGGAAACAGCCTTACAAAGATGAATTGCATAAGAAAAAGCACTTCTCACTCCCCATGTTTCCTTCC	2	0	0	0	0	0
chr12:48864437(+)	AGAAAGAAAGGAAGGGAAGGGAAGGGAGAAGAAAAGAAAGTAATCTACTTTCTGTCTTTATAGCTTGGCCTTTTCCGGATATTTCATATAAATGGAACCATACAATATGTAATCACTTGT	2	0	0	0	0	0
chr12:52391868(-)	AATAAGGGAATACACACAAAGCTCTTAGAACAATGCATGGTACACAGCGTGTTCGATAAATGTTAGCTATCATTCAGTTTCATGGCCAAAGACATAGGCTTTGGTGTCAGATGAATCTGT	1	0	0	0	0	0
chr12:60452963(+)	AAGATGACTGGTGTTGTGAAACTTGAGAACAAAGGGACAGTAACTTGGAAACCTATTAAATAGAAGAGAGAGCAGAGAACTCCACTGAGGACCAGAAATGGGGGAAGTATCTTTATAAAG	5	0	0	0	0	0
chr12:80655659(-)	TATTGCCAAGAAAGCAGCATACTGTTGTCAAAAAAGTTTAATTCCAGTTTCTGCCCTAGAGAGCCATATTACCTTAAGAATTAAACTCTTCTGATGCACAATTTCCTCATCTGGGGGTGG	7	0	0	0	0	0
chr12:89001627(-)	CTGTTGCTGCATTCATACTGGTTTACCGAGAGGGCAACAGTGGATTTAGTAGACTTCACGTAGCTTGCGTCGCTGCTCCTGTCTCCGTGTAACTCACAATAAAGAGATTTTGGCATCAAC	2	0	0	0	0	0
chr12:89948795(+)	AAAATAAACTCTAGGACATTTATCGAGACCTTTATGGGGGTGAAGGTCACAGCCTATATTTAACAGCAAATTTCCAAAGACATTTAATAGAAAAGAGAAACTCTTGAGATATTTGATCTC	1	0	0	0	0	0
chr12:91256684(+)	ATAACAAATCCTTGCTGTGACAACTGTTGGCCAAAATGTTTAAAAAGAAAACAGCAAAGTTAGCCAAAAAAAAAAAAAAAACTTTCATGTCAAATTTCTTAATTACTGCTTGTATACCTT	2	0	0	0	0	0
chr12:100467426(-)	TGTGTGTGTGTGTGTGTGTGTGTGTGTGTGTGTGTGTGTGTGTTATAAACACTTGCTATTTAGCAGTCACTGTGTTAGGGTCTGAACATATGAAAGTGAAAAGACACATACGAAGGCCCA	10	0	0	0	0	0
chr12:107450303(+)	CTACCCAAGCCCAAGGCAAAGCTAACCACATCCTCCTCGGGACCTCCAAGGGGCTCTTAATAGCCAAAAAAAAAAAAAAAAAAAAATCACTGATGTTCATAGAATACAGTATTCTAGACA	1	0	0	0	0	0
chr12:111929212(-)	TAATATCTTAGACTTTTTGTTATTGTTGTTGTTCAGCTAGTAGATAGCAATCTTATTACTTAGCATTTTATGACTGGGTTGATTTGAAGCAGAGAGAGCCAAGTCAGCAAGTCAGTTGTG	1	0	3	0	0	0
chr12:114602235(-)	TTGCTTAGATGGTTAGTCCCTTGGCAGCGGCCAGTTGTAGTTAAACTCACACTCTTTAGGTAACAATAAGACTAGCAATGGAATGGTCATTATCTAAATATTTACTGAGACTCTTCACCG	1	9	9	0	0	0
chr12:117800089(+)	TCTTCTCACATAAATAAAAAAAAATCCTAAAATCTGTGTGGAACCACAAAAGACCCCAAATAGCCAAAAAAAAAAAAAAAAATCATCCTGAGCAAAAAGAACAAAGCTGGAGGCATCACA	1	0	0	0	0	0
chr12:119169317(-)	AAGGACAGAAGGAATGGTGATAATCGGTCTGTTTACAGAGTGCCAGGCAAGCACTATTATTAGCTCCATTTTATAGACACTCCGCATATATTATCATAGATAGTCTGCATATGTTTAATC	9	5	1	15	0	3
chr12:133323040(-)	TAACCCTAACCCTAACCCTAACCCTAACCCTAACCCTAACCCTAACCCTAACCCTAACCCTAACCCTAACCCTAACCCTAACCCTAACCCTAACCCTAACCCTAACCCTAACCCTAACCC	1	0	0	0	0	0
chr13:4981780(+)	CCTAGAGGAGAGTTACATAACCCTGGTGATCCGTGCAGAGTGATGTCACAACGCCCTCTGTAGGCAGAGACTAGAAAAGAGTTACATCACCTGGGTGATCAGTGCAGAGATATGTCACAA	1	0	0	0	0	0
chr13:5509219(+)	GGTTGTAGGATGACATACTCAAAGTGCTGAAAAAAATGGCAAGTACCAACCAAGAACACTATGTCTGCCAAAGCTATCATTTCAAATGAATTAAAAAATAAAAATAAAGAATATTCAAGA	3	0	0	0	0	0
chr13:9839776(-)	CATCCATTCATGCGCGTCACTAATTAGATGACGAGGCATTTGGCTACCTTAAGAGAGTCATAGTTACTCCCGCCGTTTACCCGCGCTTCATTGAATTTCTTCACTTTGACATTCAGAGCA	2	0	0	0	0	0
chr13:9839782(-)	CTCGTTCATCCATTCATGCGCGTCACTAATTAGATGACGAGGCATTTGGCTACCTTAAGAGAGTCATAGTTACTCCCGCCGTTTACCCGCGCTTCATTGAATTTCTTCACTTTGACATTC	1	0	0	0	0	0
chr13:9839792(-)	CAGTGGGAATCTCGTTCATCCATTCATGCGCGTCACTAATTAGATGACGAGGCATTTGGCTACCTTAAGAGAGTCATAGTTACTCCCGCCGTTTACCCGCGCTTCATTGAATTTCTTCAC	1	0	0	0	0	1
chr13:9879424(+)	CAGATTGATAGCTCTTTCTCGATTCCGTGGGTGGTGGTGCATGGCCGTTCTTAGTTGGTGGAGCGATTTGTCTGGTTAATTCCGATAACGAACGAGACTCTGGCATGCTAACTAGTTACG	1	0	0	0	0	0
chr13:9886121(-)	CAGTGGGAATCTCGTTCATCCATTCATGCGCGTCACTAATTAGATGACGAGGCATTTGGCTACCTTAAGAGAGTCATAGTTACTCCCGCCGTTTACCCGCGCTTCATTGAATTTCTTCAC	1	0	0	0	2	0
chr13:9887845(+)	TCCTCCGCACGGGTCGACCAGCAGACCGCGGGTGGTGGGCGGCGGGCGGCGAGGCCCCACGGGGCGTCCCCGCACCCGGCCGACCTCCGCTCGTGACCTCTCCTCGGTCGGGCCTCCGGG	1	0	0	0	0	0
chr13:9920801(-)	CCCGTCGAGGGGGAAGCGGAGGAGGGTCCTCTGCGAGCGGGTCGCTAACGGCAGCGCTACCATAACGGAGGCAGAGACAGAGGCGGCGGCCCGGGGGATCCGGTACCCCCAAGGCACGCC	1	0	0	0	0	0
chr13:9930996(-)	CATCCATTCATGCGCGTCACTAATTAGATGACGAGGCATTTGGCTACCTTAAGAGAGTCATAGTTACTCCCGCCGTTTACCCGCGCTTCATTGAATTTCTTCACTTTGACATTCAGAGCA	1	0	0	0	0	0
chr13:9931002(-)	CTCGTTCATCCATTCATGCGCGTCACTAATTAGATGACGAGGCATTTGGCTACCTTAAGAGAGTCATAGTTACTCCCGCCGTTTACCCGCGCTTCATTGAATTTCTTCACTTTGACATTC	2	0	0	0	1	0
chr13:9931003(-)	TCTCGTTCATCCATTCATGCGCGTCACTAATTAGATGACGAGGCATTTGGCTACCTTAAGAGAGTCATAGTTACTCCCGCCGTTTACCCGCGCTTCATTGAATTTCTTCACTTTGACATT	1	0	0	0	0	0
chr13:9931012(-)	CAGTGGGAATCTCGTTCATCCATTCATGCGCGTCACTAATTAGATGACGAGGCATTTGGCTACCTTAAGAGAGTCATAGTTACTCCCGCCGTTTACCCGCGCTTCATTGAATTTCTTCAC	1	0	0	0	2	2
chr13:10321933(-)	CCTAGACAAGTGTTACATAACCCGGATGATCCGTGCATAGTGATGTCACAACGCCCTCTGTAGGCAGAGACTAGAAAAGAGTTACATCACCTGGGTGATCAGTGCAGAGATATGTCACAA	1	0	0	0	0	0
chr13:19380139(+)	TTTCATACCAGTTAAAAGCAACAACAAAAGGTATGCACAAGAAGAATAATCTTATGTTACTAAGCAAAAAACTAACAAAATGAGATACAACTTAATACCATTTAAGTAAATTTAAAAACA	1	0	0	0	0	0
chr13:24992759(+)	ATGGGAAAATAAAGCCCTTCAATGTTGTTGCTCTGAAGAGTTAAGATGACTCACTAAAAGTAACTATGGTGATAGAGAATAGAATAAGCTATAACTTGCATTACACTGACATTTACTTTG	3	0	0	0	0	0
chr13:25301787(-)	GCCTCAACCATGAGCCTAGTGATGGGGGAGGAAAAGAAAGTAGATTCTACTCCCCTACAATAGCAACATCAGTATTTCTCCATGTTTTAGATGAGGGTATTTGGAGTTAAGTGATTGGAC	4	0	0	0	0	0
chr13:27556924(-)	GGCAACATCAAAACCAATGTCTGAGGGAATCAGTGGGGAGAGCTTCTCTGGCCTTTAAGGTAGAAATTAATTTTGCTGAATCTCACAGTTGGTTGTTTCATTGCTAAGAAATCACACTAC	9	0	0	0	0	0
chr13:28026043(-)	CCACTATGAAAAACAAAGAATGAGGGGTTTATTGTAGGATTAGATTTGACACCATAATAGTAACTGGTGGAGGAGTCTATGCTGTGTTATTGTCAGCATCTAGTGCAGAGCTGAAGCCGC	5	0	0	0	0	0
chr13:33397681(+)	CTCTTGAGGCCAAAGTGTATGAGAGTGACTGTGCTATAGAAAGAATGTGTGTTCAATAATTACAATTGACCCTTGAACAAGGCACATGTTAGGGGTGCTGACCCCCAACACTGTCAAAAA	1	0	0	0	0	0
chr13:34452818(+)	AAGGAACGAGAAGCAGGAGGCCAAGAGGTTTGGAGTAGACTGAATAACAGTCCCTAAAGGTATCCATGCTCCAATCCCTGGGATCTGTGGACATTACCCTATTTGGCAAAAAGACTTTGG	3	0	0	0	0	0
chr13:42591951(+)	TTCTTTATAAGAGTGAGAACTTGTGAGTTCACTCATAAAGTAAAACCCAAGCTTCTTAGGTAGCCTCAAGGCTCTAACTGCCTGACCCTGCCTGCATCTCCATAACCATCTCAAGCCATT	3	3	0	0	0	0
chr13:47824408(+)	CAAATCAACCAACAAAATCAAATGGGAGTTGAGGAGAGGGGTAGGTGTTACTCAGGTATAGTGCCAAGTGGATCTGAGGACAAGAATGTTCTCCTATGCATCTCTGTATCCTTAATACTA	14	0	0	0	0	0
chr13:49975306(-)	TGAATGAGGAGCCTCAGCGCTTTCGGCGCCATTTTCGAGTGATGCCTGATCTCATCAATCTAGCGGGAGAGACAGGATAACCTGTCCGAGAGTATAGCGCCACTATGACTCCGCCGGAAA	5	0	0	0	0	0
chr13:60003519(+)	CCATAAAAGTGTCATCCTGAAATCTCATGGATGGATAACCTAGGTGAGTGGTTCGATATATAGTGCACGGATGGGAGAAAAGTGCACTTTACGATCTTGAGTCCTCAAAGATAGTACTGA	2	0	0	0	0	0
chr13:61907559(-)	GCTAGTTAGCAAGGACCCAAGCCATCGGTAGCAACCATTGTGTCTAATTTACACTCTTTATGTCAAAAGGAGAAATGAAAACTAGGGAATGACAGAGGTGAATGAAGCTGTCCTTCCCTT	3	0	0	0	0	0
chr13:71765174(-)	TTTGGAAAAAATTACCAGTCCCCGCGGACGAAATGGAATGTGAGACATGCAATCTAACGGTAGTAGTAGGAGAGAAGTAGATGATCTCCCTCTCCTTTTCCGATCGCCACTTCTGTGTCC	3	0	0	0	0	0
chr13:72650676(-)	ACTATTAAAAAACTGTAGCCAGTGAGGCTTCTACCCTTAGTACCCAGAACTCCTTTTAGGTATAGCAATTGTTTTTAGGTAAATTTATATTGAGTTTAACACCTGTGTGATTAAAGACAA	15	0	0	0	0	0
chr13:76517435(-)	GCCATTTTATTGGCATTCTTCAAGTTCCTTTATGTAAGTCAAAATAGGAGAGCTATTTAATAGCTTCAGTACTTCAGATTATAATAATTCAGGCTAGACATCTGCCAAGTTGTCCCACTC	3	0	0	0	0	0
chr13:76900157(+)	CTAACACATACTTTGGGAGGCCAAGGTGGACGGATCACTTGAGGTCAGGAGTTCGAGACCAGCCTGGCCAACATGGTGAAACCCCGTCTCTACTGAAAATACAAAAATTAGCTGGTTGTG	1	0	0	0	0	0
chr13:80618849(+)	GGTATAGGGACCACTGCAATAGGGTCTTGCAGTTGGGGAGTGTGAGTTCAACTCTCAATATAGTGTGGACAAGTGAGAATTCATAGACAAGGTGCAGATTCGGGGATCAGTGGATGAACA	11	0	0	0	0	0
chr13:88499749(-)	CCTCTATCCATCTTGCCGTTTATTCTTCAGCTCTGTGATTTAGACAAAGTGTTCGATACAACCAGGCAGAGCCTGAGGACATCAGAAGGCATGAAGGAAATATTGTTTATACCCAAGTAA	3	0	0	0	0	0
chr13:89646664(+)	AACTCTCCATATTGCAAGCAAAGTGATTAAAATGTAAAGTAAACAATGGTACTTCTAAAGTACCATAAAGTAAAGTAAACTGTGGTATTTCTCTGTATCAAATTCATTAGCAGAACTTCC	2	0	0	0	0	0
chr13:90903023(+)	TTAATGTAGTAAATGTGGGTAGTGAGGGAAGAAAGAATGGTCACAATGACTCCTACATCTTAGCCTTTGTAAGTAGGTGAATGTCAGGTGCTTAAGTAAGATGGAGGACTTTGAGGGTGT	10	0	0	0	0	0
chr13:102689126(+)	CGCACCAGAGAAAGATGAAGCCCATCAAGTCTCTAACAACTAGGTTTAAATCCCTTATAATAGCTTATGCGAAAAGTAGTTAGAAACAGTATTTCCAGCAAAGTGGAGGGACTTTGTCTT	3	0	5	0	0	0
chr13:111055719(-)	AATATAAGCCACGTGCTTCATGAATGATTAACCGAAATAGTTAACATGAAAACCAGTAAGTCAGCTGAGAAGAAATTGTGGATCCACCGCAGTGGAGGAGCGCAGGAAGGCGCCTACAGA	3	0	0	0	0	0
chr14:8485(+)	TGTTTCTGGAGTATAGGGTCGCATACTCATAAACCCAGTGTAACTCAGAAACGCATCTAATATTCCAGTAAACCCATCATAACGTTGAAAAATCATAAATCAAACCATCATAAGTCACGG	1	0	0	0	0	0
chr14:19714(-)	AGATTGGCCAGGGCTTCGAACTGAAGGACAATAACGGGGAGTAGCTGTCAGGCCCTGGGAGTGCCTGAGTGTAAGTGGAGATGGGTTTGGGTTCACTGAGGGATGCGTGGGAGCCATCCC	1	0	0	0	0	0
chr14:52445(+)	TGTTTCTGGAGTATAGGGTCGCATACTCATAAACCCAGTGTAACTCAGAAACGCATCTAATATTCCAGTAAACCCATCATAACGTTGAAAAATCGTAAATCAAACCATCATAAGTCACGG	1	0	1	0	0	0
chr14:57402(-)	AGATTGGCCAGGGCTTCGAACTGAAGGACAATAACGGGGAGTAGCTGTCAGGCCCTGGGAGTGCCTGAGTGTAAGTGGAGATGGGTTTGGGGTCACTGAGGGATGCGTGGGAGCCATCCC	1	0	1	0	0	0
chr14:63680(-)	AGATTGGCCAGGGCTTCGAACTGAAGGACAATAACGGGGAGTAGCTGTCAGGCCCTGGGAGTGCCTGAGTGTAAGTGGAGATGGGTTTGGGGTCACTGAGGGATGCGTGGGAGCCATCCC	1	0	0	0	0	0
chr14:90131(+)	TGTTTCTGGAGTATAGGGTCGCATACTCATAAACCCAGTGTAACTCAGAAACGCATCTAATATTCCAGTAAACCCATCATAACGTTGAAAAATCGTAAATCAAACCATCATAAGTCACGG	1	0	0	0	0	0
chr14:97713(+)	GTGCTATCCAGAAGCTCTCTGAACCCAGTCCTTTTGGGTTTTGATGGAGACCTCATTCTATAGGCATGATGGGTTAAACCATAGGCTATTGGTGATCAACTCCACCTGGGGCTCTCCACC	1	0	0	0	0	0
chr14:126483(-)	AGATTGGCCAGGGCTTCGAACTGAAGGACAATAACGGGGAGTAGCTGTCAGGCCCTGGGAGTGCCTGAGTGTAAGTGGAGATGGGTTTGGGGTCACTGAGGGATGCGTGGGAGCCATCCC	1	0	0	0	0	0
chr14:132756(-)	AGATTGGCCAGGGCTTCGAACTGAAGGACAATAACGGGGAGTAGCTGTCAGGCCCTGGGAGTGCCTGAGTGTAAGTGGAGATGGGTTTGGGGTCACTGAGGGATGCGTGGGAGCCATCCC	1	0	0	0	0	0
chr14:151596(-)	AGATTGGCCAGGGCTTCGAACTGAAGGACAATAACGGGGAGTAGCTGTCAGGCCCTGGGAGTGCCTGAGTGTAAGTGGAGATGGGTTTGGGGTCACTGAGGGATGCGTGGGAGCCATCCC	2	0	0	0	0	0
chr14:196949(+)	TGTTTCTGGAGTATAGGGTCGCATACTCTTAAACCCAGTGTAACTCAGAAACGCATCTAATATTCCAGTAAACCCATCATAACGTTGAAAAATCGTAAATCAAACCATCATAAGTCACGG	1	0	0	0	0	0
chr14:208178(-)	AGATTGGCCAGGGCTTCGAACTGAAGGACAATAACGGGGAGTAGCTGTCAGGCCCTGGGAGTGCCTGAGTGTAAGTGGAGATGGGTTTGGGGTCACTGAGGGATGCGTGGGAGCCATCCC	1	0	0	0	0	0
chr14:220742(-)	AGATTGGCCAGGGCTTCGAACTGAAGGACAATAACGGGGAGTAGCTGTCAGGCCCTGGGAGTGCCTGAGTGTAAGTGGAGATGGGTTTGGGGTCACTGAGGGATGCGTGGGAGCCATCCC	1	1	1	0	0	0
chr14:933186(-)	CATAGATAAGAGTTACGTAACCCGGGTGATCCGTGCAGAGTGATGTCACAACGCCCTCTGTAGGCACAGACTAGAAAAGAGTTTCATCTCCTGGGTGATCAGTGCAGAGATAAGTCACAA	4	0	0	0	0	0
chr14:1322057(+)	CCTAGAGGAGAGTTACATAACCCTGGTGATCCGTGCAGAGTGATGTCACAACGCCCTCTGTAGGCAGAGACTAGAAAAGAGTTACATCACCTGGGTGATCAGTGCAGAGATATGTCACAA	2	0	0	0	0	0
chr14:1712631(+)	AATCCTATGTGAAGGACAAACATTCAAACAACAGCGAGAGTGTTCTGGAATCCTAACAAGTAGACAAACATTTAGACACCAGCAGCAGTGTTCTGGAATCCTATGTGAGGAAAAACATAT	2	0	0	3	0	0
chr14:1841357(+)	GGTTGTAGGATGACATACTCAAAGTGCTGAAAAAAATGGCAAGTACCAACCAAGAACACTATGTCTGCCAAAGCTATCATTTCAAATGAATTAAAAAATAAAAATAAAGTATATTCAAGA	4	0	0	0	0	0
chr14:2002170(+)	TTAATGTAGTGTGATGTAATTTTTAAAATAAACTTTATGTGTGTATCACTTAGAAATTTATAGAACAGGCCGGGGGCGGTGGCTCACGCCTCTAATCCCAGCACTCTGAGAAGACGAAGT	5	0	0	0	0	0
chr14:2790009(-)	CGTCGCCGGGGCGGGGGCGCGGGGAGGAGGGGTGGGAGAGCGGTCGCGCCGTGGGAGGGGTGGCCCGGCCCCCCCACGAGGAGACGCCGGCGCGCCCCCGCGGGGGAGACCCCCCTCGCG	1	0	0	0	0	0
chr14:2826668(+)	GCGTGCCTTGGGGGTACCGGATCCCCCGGGCCGCCGCCTCTGTCTCTGCCTCCGTTATGGTAGCGCTGCCGTAGCGACCCGCTCGCAGAGGACCCTCCTCCGCTTCCCCCTCGACGGGGT	1	1	1	0	0	0
chr14:2832143(-)	GCTCTCTCTTTCCCTCTCCGTCTTCGCGGGCGGCGGCGGCGCCGCCCTCCCCGTCTCTCTCAGCCGGGCGCGCCCCCCTCTCCCCCCCGCCACCCGACGCGTGACCACGCAGGGCCCGCG	1	0	0	0	0	0
chr14:2834936(+)	TCTCAAACTTTAAATGGGTAAGAAGCCCGGCTCGCTGGCGTGGAGCCGGGCGTGGAATGCGAGTGCCTAGTGGGCCACTTTTGGTAAGCAGAACTGGCGCTGCGGGATGAACCGAACGCC	1	0	0	0	0	0
chr14:2836875(-)	CATCCATTCATGCGCGTCACTAATTAGATGACGAGGCATTTGGCTACCTTAAGAGAGTCATAGTTACTCCCGCCGTTTACCCGCGCTTCATTGAATTTCTTCACTTTGACATTCAGAGCA	1	0	0	0	0	0
chr14:2836891(-)	CAGTGGGAATCTCGTTCATCCATTCATGCGCGTCACTAATTAGATGACGAGGCATTTGGCTACCTTAAGAGAGTCATAGTTACTCCCGCCGTTTACCCGCGCTTCATTGAATTTCTTCAC	2	0	0	1	1	0
chr14:2874309(+)	CAGATTGATAGCTCTTTCTCGATTCCGTGGGTGGTGGTGCATGGCCGTTCTTAGTTGGTGGAGCGATTTGTCTGGTTAATTCCGATAACGAACGAGACTCTGGCATGCTAACTAGTTACG	1	0	0	0	0	0
chr14:2963530(+)	ATGTACTTTCTCTGATACAGACCACCCTTGGTCAATTGAATACAGATCAATCACTTTAAGTAAGCTAAGTCCTTACTAAATTGATGAGACTTAAACCCACGAAAACTTAACAACTAAACT	1	0	0	0	0	0
chr14:3181538(-)	CCTAGACAAGTGTTACATAACCCGGATGATCCGTGCATAGTGATGTCACAACGCCCTCTGTAGGCAGAGACTAGAAAAGAGTTACATCACCTGGGTGATCAGTGCAGAGATATGTCACAA	1	0	0	0	0	0
chr14:9301734(+)	CGCATTCAAGTCACAGATTTTAACCATTCTTTTGATAGAGCATTTTTGAAACTCTCTTTTTGTAGAATCTGCAAGTGGATATTTGGAGGTCTTTGTGGCCTATGTTAGAAAACGAAATAC	1	0	0	0	0	0
chr14:15711570(+)	CCTACTTCTGGGAAGCCATCTTGGCTCGGACTCCGGGACTGGGTGAGAGTGCTTAAAGAATGTGAAGACCCTGTCGGTCTTCTGTCCGACTATCTAGGTCCAGCCCGAACATACTCTGCT	2	0	0	0	0	0
chr14:25861348(-)	CTTCTCTGGAAGGAAACAACAGAGTGACTTAAGGAATAACTAGAGTTCACTCTCATTCTTTAAGCACTTAAGTTACCTTTAAGAAATCTCAGTTCCAGGCCAGGTGTGGTGGCTCAGCCC	2	0	9	0	0	0
chr14:31793804(+)	GATCACATCTGGTGACCAGGCTGCTTCATTCAACACTGTGTAAACACCAAAGCCTTAACTTAGCAAACAGTTGTTAGAAGTGGGACACTCCAACCACATTCCAAGCTGAGATAAAATCAA	2	0	0	0	0	0
chr14:33076544(+)	ACAGAGGGTGAAGGGTGAAGAGTGGGACTAAAAACAAGAGTGTGGCTGAAAACCTATATAGAGGACAGTTATCTTCCCACCCTTTCACCCACCCCATCCAGCCAGAAAACTTCTCATACA	3	17	8	0	0	0
chr14:35042186(+)	AATATTGATAACAATAAAGAGTAAGATAATAAAAGTGACTAAGTTGGAGCTTTTATAATTTAGCAGAAATATGAGAATACAATTAAATAATTCATTAAAAATATTTAGCATTGTGCCTAA	2	0	0	0	0	0
chr14:39491016(+)	GAGTCAGAGACCAGCTTGGCCAGCACGGTAAAACCCCGTCTCTACTAAAAACACAAAAATTAGCTGGGCATGGTGGCAGGCGCCTGTAATCCCAGCTACTCAGGAGGGTGAAGTAGGAGA	2	0	0	0	0	0
chr14:46040830(+)	CTTTTTAATCAGCTCCCTGCTTCGCGGGATTCTTAGGTGAGTGGTTCTCAAACCTAATAAGTTGAAGTGGGGGATGACTCATTCAGGAGGCTCATTCTCCTCCGCTGCGCCTCCTCCAGC	4	0	0	0	0	0
chr14:52496696(+)	TATTTGTACAGTTCAGAATAAATCCTTCTTTTTTTCTTTTTAATAACAGTGTCCGATAGACACCAGGAAGCAACTAGCAGAGAATTTGGTAGTCATAGGTGGCACTTCTATGTTGCCAGG	4	0	0	0	0	0
chr14:53230915(+)	AGGAGCATTTTTTAGTGACTGTGGGATTTATGGTGACAGGTAAAAGAAAGTCTATTAAAGTAAACCAGTTAGCCTAAGAAGAGAACAGAGATAATTGAAAGAGGAGCATTGTTGTGGAAG	3	0	0	0	0	0
chr14:54019631(-)	CTGAAAAATAAAGATAATAAGAAAATCAACAGCTCTCATTTATTGAGTGTGTTCGATGTATCAGGCAAAGATCTAAGGGCATTATCTCATTTAGTCCTCCTAGCAGCCCAGTAAGGTGGG	3	0	0	0	0	0
chr14:56070876(-)	GTTGTCCCTATGCTGTCTGAACACGTACAGGCAAGGCGAGTAGTTAAGGAATCTATGAGGTAGAAATTTACAAGTAGAATTAAGTGTGGGAATAACCAGTTTCAGGGAAAAATAAGAGTC	1	0	0	0	0	0
chr14:56072541(+)	AAATCCTCAAATCCACCTCTTCCACTTCCTTCTTGGCAACTAAGCTCAGGTCCTATATTATAGAGAAACTTGAGACCACATCGCATGCCTGAGCTCCCTCAACCTCCCTCTTCATAAAAT	1	0	0	0	0	0
chr14:58412020(-)	CAGAGGTTCCAAGGGACAAGTGAACTTTTTAAAGCATAATACACAATAGGTAGAAGAAAATCATTTTCCTCGAAAAAACACAGAATGAAATGCTAAAAATAATGAAACCTTTAGAGTAAT	1	0	0	0	0	0
chr14:63729605(+)	ATTCCTAGAGTCCAGAGGGGAGGTGAGGTTAAAACCTGAGTAATGGAAAAGCTTTTAGAGTAGAAACACATTTACGTTGCAGTTAGCTATAGACATCCCATTGTGTTATCTTTTAAAAGG	2	0	0	0	0	0
chr14:65677759(-)	ATTTTAAATGCATTCACTATGGAGGGAAAACATAAACATGTAACAGAAAACCTTCTTAAGTAGCCAGAAAATTATCCAAACTATTTCATCTGCAAAGATGACAACAATGAATTCAGAAAT	7	0	0	0	0	0
chr14:68462056(+)	CATGTTGCAGGATCATTAGTTACATGTTTAAACTTGAGAGTAGACAGATAACCCATCTAGTAGAAATAAGTGAGACCCAATCTGCCCAAAAGTATAAGTAAATTTCTTTTCCTTCAAGCT	2	0	0	0	0	0
chr14:72366033(-)	GGAGCTCTTAGGCTCCATTTTTTCTGACTAAACGCTCCGAGTAGGTGTGAATGTTTATTAGAGTCATGAAATGCATCTGGCAGGCAAAATCTGGACTTCACAGAAGAGACCAAAGTGTAA	2	0	0	0	0	0
chr14:85906706(+)	TTTCTGCTTAACCCTCCAGTGGCTTCCCGTTTAGTCAGAGTAAAACCTAAACCCTTAGAATAAACTGTACTAACTTTTGCTGTGAATCAATAATCCTTTGAGATAGAAACATCCTATAGA	1	0	0	0	0	0
chr14:91087439(+)	AATGCTTTCTTAGAAACGGGACAGGCAGTTGCGGGCTAGAGGAATGGGGGCGAGGCTCTTTAGGTTAGGTGATCCGGGAGGGCATCTCAGAGGATGTGACCTTTGACTTGAGACCTGAGA	5	0	7	0	0	0
chr14:91087444(+)	TTTCTTAGAAACGGGACAGGCAGTTGCGGGCTAGAGGAATGGGGGCGAGGCTCTTTAGGTTAGGTGATCCGGGAGGGCATCTCAGAGGATGTGACCTTTGACTTGAGACCTGAGAGGGGA	5	0	5	0	3	0
chr14:101169975(+)	ATTGGATGCCCCTGATAAGGAGGGGTAAGAGGCAGGGGAGTATTAAACAGCCTCCTAATATAGCTAGTACTATCCCTATTAATGTTTTAAAACTGCCAAAACCTGAAAACCAACCTCCAA	7	0	0	0	0	0
chr15:80140(-)	AGATTGGCCAGGGCTTCGAACTGAAGGACAATAACGGGGAGTAGCTGTCAGGCCCTGGGAGTGCCTGAGTGTAAGTGGAGATGGGTTTGGGGTCACTGAGGGATGCGTGGGAGCCATCCC	1	0	0	0	0	0
chr15:1062077(-)	CATAGATAAGAGTTACATAACCCGGGTGATCCGTGCAGAGTGATGTCACAACGCCCTCTGTAGGCACAGACTAGAAAAGAGTTTCATCTCCTGGGTGATCAGTGCAGAGATAAGTCACAA	3	0	0	0	0	0
chr15:2249474(+)	GGTTGTAGGATGACATACTCAAAGTGCTGAAAAAAATGGCAAGTACCAACCAAGAACACTATGTCTGCCAAAGCTATCATTTCAAATGAATTAAAAAATAAAAATAAAGTATATTCAAGA	3	0	0	0	0	0
chr15:2408599(+)	TTTTAATGTAGTGTGATGTAATTTTTAAAATAAACTTTATGTGTATCACTTAGAAATTTATAGAACAGGCCGGGGGCGGTGGCTCACGCCTCTAATCCCAGCACTCTGAGAAGACGAAGT	5	0	0	0	0	0
chr15:2515167(+)	CAGATTGATAGCTCTTTCTCGATTCCGTGGGTGGTGGTGCATGGCCGTTCTTAGTTGGTGGAGCGATTTGTCTGGTTAATTCCGATAACGAACGAGACTCTGGCATGCTAACTAGTTACG	1	0	0	0	0	0
chr15:2519926(+)	TCTCAAACTTTAAATGGGTAAGAAGCCCGGCTCGCTGGCGTGGAGCCGGGCGTGGAATGCGAGTGCCTAGTGGGCCACTTTTGGTAAGCAGAACTGGCGCTGCGGGATGAACCGAACGCC	1	0	0	0	0	0
chr15:2520592(-)	CCTCGCGGCGCCCATCTCCGCCACTCCGGATTCGGGGATCTGAACCCGACTCCCTTTCGATCGGCCGAGGGCAACGGAGGCCATCGCCCGTCCCTTCGGAACGGCGCTCGCCCATCTCTC	1	0	0	0	0	0
chr15:2521863(-)	CTCGTTCATCCATTCATGCGCGTCACTAATTAGATGACGAGGCATTTGGCTACCTTAAGAGAGTCATAGTTACTCCCGCCGTTTACCCGCGCTTCATTGAATTTCTTCACTTTGACATTC	1	0	0	1	2	0
chr15:5287819(+)	GCGTGCCTTGGGGGTACCGGATCCCCCGGGCCGCCGCCTCTGTCTCTGCCTCCGTTATGGTAGCGCTGCCGTAGCGACCCGCTCGCAGAGGACCCTCCTCCGCTTCCCCCTCGACGGGGT	1	3	0	0	0	0
chr15:5379147(+)	ATGTACTTTCTCTGATACAGACCACCCTTGTTCAGTTGAATACAGATCAATCACTTTAAGTAAGCTAAGTCCTTACTAAATTGATGAGACTTAAACCCACGAAAACTTAACAACTAAACT	1	0	0	0	0	0
chr15:32784480(+)	CTTGATCTTTTTTGTGTAACTGATTGACTGGTTGACTGACTGAGATGGGATCTCATTATGTAGCCCAGGCTGGTCTGAAACTCCTAGGTTCAAGCGATACTCCTGCCTCAGCCTCTCTAG	6	11	0	0	0	0
chr15:38775209(-)	CCTGGGTTTCAAATAGAAACTTCCGGTAGCTAGGCGGAAGTGGGTGGGAATCGCACTCTGTAGACAGCCATGTTGTACGGAAAACTCTGTCCAGGGGCGGGGCTTCGGGAGCCGCCATAC	1	16	1	0	0	0
chr15:43177913(-)	GTTGCCTAGCGGACCTTTGTCTAGCGGTAGCGTCAGTGCCTAGAAAAAGCACCCGTTACTTAGCAGACCGGGAAAGGGAGTCTCCCTTTCCCCGGGGGAGTTAGAGAAGACTCTGCTCCA	1	0	0	0	0	0
chr15:43799001(-)	GGCTGCTCTGGGCTTCAGCACTAGGGAGTTACTATAAGAGTAGGGAACAAATTCACTCAGTAGACCCAGAGGACTCAGCCCTTTATCCCCACCCTCAATCATATACTATTTATATAGAGT	5	2	0	0	0	0
chr15:46189282(-)	ACAGCAATTAGCGATCCAGCTCTTCTTTTTCTCTAGGTGGTAGATCTAAGCCTGTATTAGTAGCCCATAGACAAGCAGTTTCTCAGAGTTCTGAGGGCGGAAATCTGCTTGCATCACTAT	1	0	0	0	0	0
chr15:48351373(+)	ATAACATAAATAAAAGATAAATAATTATATAGAAGACCTAAAAAAATATAATTAACAAGATAGAGCTAAATTATACATAGCTAATTCCTACCTTAAGAACAGAGAATACAAGTACTTTCT	2	0	0	0	0	0
chr15:55275190(-)	GGAGGAAAAAACTGGACCTCTCTTCGGGTTCTTTAGAGTTTAGGTGGAGAACTCTTTCAGTACCATTGAGTGTTCTCTAGTAAGAGGATCTTACACTGTTGGGTTTCTCACTTGCTTTAA	30	6	18	0	0	0
chr15:55275193(-)	TTGGGAGGAAAAAACTGGACCTCTCTTCGGGTTCTTTAGAGTTTAGGTGGAGAACTCTTTCAGTACCATTGAGTGTTCTCTAGTAAGAGGATCTTACACTGTTGGGTTTCTCACTTGCTT	3	0	0	0	0	0
chr15:65401534(+)	GACGTTGTTGGAGGTAGGACCAGCCCCGTGATCTGCAGAGTCCAGTGCAAACTGAAAATGTAGCGCCTCTTTTTCAAAAATCATTAAGAATTTCAAACGGCCAGGCTCAGTGGCTCATGC	1	0	0	0	0	0
chr15:68504096(-)	CCCTCCCTGCCATGTATCCGCAGGGCAGACATCCGGTGAGTAATTGCAACTCGGTTTATTTAAGCATCTATCATGGCAGGGTAAACGAGGCAGTTTATCTGGCACCTCCATTTTGCTTGT	11	18	0	0	0	0
chr15:68801724(+)	GTCTCACAATTGGATCACACTACCTCGACCATCTGCCAAGTATGGTCAGGTCACCAAAGGTAGCACCCAAGATGACCTGGAGCAAATAAGCAGAACTTTCTCGAGTTTCTCTCATCTCTG	7	0	0	0	0	0
chr15:69177002(+)	ATTTTTTCCCCTCCAGATTTCCAAGGAGACTTTTAAAATTCTGGCAAGGTGTTCGATACTCTTAACTGAATGATCAATTACGAGTAAATTACATGGCTGGTTCAATACCACCAGTTACTC	3	0	3	0	0	2
chr15:71089214(-)	AGATATATGCCTCAAAAAATAGCGACTAGGTCATCCTGAATTCATCGGGTTCCTCTATATTAGCAGTTCTGTGGAGTGAACGCCCAACTCAGCCTTCAGATGAATTCCAAAACCGTACTT	4	2	0	0	0	0
chr15:73038843(-)	CAAGAATCCTTAAGCCTTCCACCTCCAACTGCCCACTGAGTGGGTCTAACTTACATATGGTATAGTGCATTAACCTTAACCATACAGCTCACTAGATGTGTACTTCCAAATACACCTCCA	10	0	0	0	0	0
chr15:73611691(-)	TTCCTGTACTTTAATGTTGCCCTGGCATCCGTTTTGAATATAATCTGGACTTTCTTACATTAGAAGCAGGGCTCAGTCAACCTTGACACTGTTTCCAGCTCCCTGCTTCCTCCCAGTTCC	5	0	0	0	0	0
chr15:73634185(-)	CCTCAGAGGGAGGGTGCATTCTGGCACGTGGCTGAGCGGGTACCCACCAAAACCCTAACGTAGAAAGCCCGGCTCCAGTCACAGCCTGCCTGGGACTGGCCCTGGCCCTGGCCCTGGCTG	1	0	0	0	0	0
chr15:73907692(-)	CAGCTGCTCCGGATATTTGTGTTTACAAGGACGCAGTGTGTAGAATGTAAACTGTAAAGATAACTGGACGGAAGGATGAGTTCTCATTCTCTCATTTTTTTTGTGAGGGAGTCCTCCATG	15	0	6	0	7	0
chr15:73907696(-)	TTGCCAGCTGCTCCGGATATTTGTGTTTACAAGGACGCAGTGTGTAGAATGTAAACTGTAAAGATAACTGGACGGAAGGATGAGTTCTCATTCTCTCATTTTTTTTGTGAGGGAGTCCTC	7	0	0	0	0	0
chr15:76954144(+)	AACAAAATAAGAAACCAATTTGCAGGCATGAGTGGACCAGTACCCAGGACTCTCTTCCAGTAGCCTACAGTAGATAGAGGGCTCTGACTTATCGGAGAAGTCCTGCTTGGCTGGAGAAGG	6	0	0	0	0	0
chr15:78444373(+)	TTTTTTTTCGAGACGGAGTTTCGCTCTTGTTGCCCAGACTGGAGTACAGTGGCGCAATCTTGGCTCACTGCAACCTCTGCCTCCTGGGTTCAAGCAATTCTCCTGCCTCAGCCTCTCAAG	1	0	0	0	0	0
chr15:82072617(-)	GACATATGCTCCTACCCATTTAATAGACTACAGCATAGTGTAAACACAACTCTTCTTAAGTACCAGGGTACATGTGCAGGATGTGCAGGTTTGTTACATAGGTAAATGTGTGCCACTGTG	1	0	0	0	5	0
chr15:82683085(-)	ATTTGGGCTACCACGTTTGGCTAATTTTTGTATCTTTTAGTACAGATGGGGTTTCACCTGTAGCCCAGGCTGGTCTCGAACTCCTGGGCTCTAGTGATCTACCCTCCTCAGCCTCCCAAA	1	0	0	0	0	0
chr15:85212584(-)	TAACTGGCATAGAAAGTACTTTCTTTTTATTTATTTATTTATAGACGGAGTCTCACTCTGTCGCCCAGGCTGGAGTGCAGTGGCTCTATCTCAGCTCACTGTAACCTCTGCCTCCCAGGT	1	0	0	0	0	0
chr15:89543515(+)	CAAAATCACTGTAAAGACAAGAATGGATAAGTAAGGAGAGTTATCCCTAGGAATACTATATAGCAGTTCAGCTACATTAATTACAACTCCATACATGTTACAGCAAAATCTCTAAAATAT	1	0	0	0	0	0
chr15:92611351(+)	AAATGAGAGATTGTAGAGGAGAGAGGTTAAAGAAGGAGAGTCAGACTCATGACTTTATAGTAGAAAATAGACTCATGACTTCATAGTAGAATATAGACTCGTGACTTTGTGTCCATAAAC	1	0	0	0	0	0
chr15:94166403(+)	GAAAACACCAGGCCCTAGTGCCTCTGCCACGCTCAGGCACTGCATAGTCCTGTGTGAAAGGAGCATGAACTCAGCTCAAAAGCTGCAGTTGATCCTGAAGGTGCCGTATTACAAGCTGTC	9	0	0	0	0	0
chr15:94646375(+)	ATAGTAGCTACAGTTTATATATTTTTTCAATGATCTTGTAATTCAATCGTGTTCGATAATTTCAGCTGAAACTATAGATGGAAACTGGACCCATTAAAGAAGGAGTTAGATCTTCTATTT	1	0	0	0	0	0
chr15:98082506(+)	CGGGGCGGGGCTCGGGGCGGGGCTCGGGGCGGGGCTCGACAGGGTTCCACACCCCGGAAGTGGCCCTCGCCCCGCCCACCCGCCTACCAGGTCTACCCGCGCGGGCCCTGGCTTGTTTTC	1	0	0	0	0	0
chr16:576(+)	TAACCCTAACCCTAACCCTAACCCTAACCCTAACCCTAACCCTAACCCTAACCCTAACCCTAACCCTAACCCTAACCCTAACCCTAACCCCTAACCCTAACCCAACCCTAACCCTAACCC	1	0	0	0	0	0
chr16:2480794(-)	CAACGCTTGGGTTCTCACCCCGACCACACCCCACCCAGGGTGGCCAGAATTCCCTTATAGTAGCAAAAAGACAGCTGCCGCGGACATGAACACACATAGCACCAGCACACATAAAAGCAG	3	0	0	0	0	0
chr16:17765289(-)	GTAACATCCTCTTAAGTGGAACATCGACATCCAGATCTAGTAATAACCACTTTTTATATGTAGCCCTTGCAGCAACCCATTTGGCAGCTGAGGCTCTGGAAGGTTTGGTCAGTTGCCTGA	8	0	3	2	0	0
chr16:19024916(-)	TTCCTCCTTTGTTGAGGGCACTTTGTGAGCAAAGAAGGAGTGAATTTGGCTCTCTTTTTATAGCCCTATCTAAAGGTCAGCCTTTTTTTCCTGCAGCTGGAGGTGATCTACGCCACACCG	2	0	0	0	0	0
chr16:19514694(+)	TAAATTTTGAACTATAGTCACCCTAGGTGCTATTGAACACTAGAACTTATTCCTCATATGTAGCTGTAATTTTGTACCTGTTAACCAACCTCTTTGTTCTCCCCTTGCCCCTACCCTTCC	9	0	0	0	0	0
chr16:19649143(-)	GGCACCGGCGTCCGGGTGAACGACGAGTCTGTAGAGCAGCTGGGCTTGAGGCGCACTATGTGGCTGGGGATTTGCCGCGGTGCCGCCATGGCCGCGGTTTCCACGGTAACCGCGTTCGCC	3	0	0	0	0	0
chr16:19739426(+)	AATAATAAGGAATTCTAGTTCCTAGGGTGGTTGTGTGGAGTAAATGAGAAACCTGTATATTAGCAGGACTGGTTATATATTAATTTGCAGGGCCCAGAGGAAAATGAAAATGCGGGGCTC	32	17	12	12	13	0
chr16:19902327(+)	TTATAATAGCTACTACATAAGATTATTGTGAAACTTTATGTATAGTAGGTGTTCGATAAATGTTTGTCTTGTCTCTTTCTTGCTTGCTTTTGTAAACAGAATTCTGGTCCCTTTTCCTGT	1	0	0	0	0	0
chr16:20636279(-)	ATCTCTAATGCATTCTGAAGTTGTTTTTTTTTTTTTTTTCTGAGACGGAGTCTCGCTCTGTCGCCCAGGCTGGAGTGCAGTGGCTCTCTCTCTGCTCAGTGCAAGCTCCACCTCCCGGGT	2	0	0	0	0	0
chr16:21757159(-)	AATCCCAGCATTTTGGGAGGCCAAGGTGGGTGGATCACCTGAGTTCAGGAGTTCGATACCAGCCTGCCCAACATAGTGAAGCCCCCATCTCTACTAAAAATACAAAATTAGCTGGGTGTG	1	0	0	0	0	0
chr16:31310620(+)	GTTCCTGACGAGTAGAAATGGCAGCGGGAAGGCAGCAGATGGACTGCGACTCCCGTCAGGTACCACACACGCGGAGGGTTGTGGACAGGAGGGCGTGTGAGTGCCTGGGAAGGAGGTCGG	7	0	0	0	0	0
chr16:31461090(-)	GGCTCCGTCGGTGCGAGGAGCCGACGCCGACGCCACGGAGTCAGCACAAGTCTCATCAGGTAGGAAACGTCGGCGGGAAGCCGCGAGGGCCCCGGGCAGCTCCCACGCGGCCACGATCCG	6	0	0	0	0	0
chr16:42538179(+)	CATTCGATAATGATTACATCCGTGTCCATTCAGTGATTCCATTTGAGCCTGTTCGATAATTCCATTTGAGTCCAACCAATGATTCCATTCATTTCCCTTCCATGATTCCATTCGAGTCCA	1	0	0	0	0	0
chr16:52942136(+)	CCCTTTGCCATGTGCTGTGAATGGGGGCATAAAAGATGGGTAAGTTTGGGTTCCTAAAGGTAACCACCTACTACAGTTAAGATCGCACACGAGAACCAATTAGGAAATAAAACATTTAAG	2	0	0	0	0	0
chr16:56891804(-)	TTCAGGTCCTCAAGTCTGAGGTCTCATCATTATCAGAGTGTAATTAGCACTCTCAGATAGTAACATTCAGTTTGCTATAATTCTCATTTTACCCCAAAAGGTAGGCCGAGGTACTTGAAC	1	0	0	0	0	0
chr16:63820334(-)	GGGCAAAGAGTTGGGGTGAGGGCGAGGTAAGACTTCCGGCTCCTGGCCTGGCGCAATAGGTGCCCAAGCACTTTGGCCACTGGCTGGTGCGAGTGAAGTGCGACAGTGCGGCCGGAGTCG	3	0	0	0	0	0
chr16:65221931(-)	AACTAATTGATACTAATAACAAATGATAATAGCTGACTTATAATAATAACTCACTTTATGTAGACACAGAATCATTCCATTGAATCATCACAGACACTTTTTGAAATAGGTGCTATTATT	10	0	0	0	0	0
chr16:74640932(+)	GCAAAAACTTCTGCAAACATTACACCACACCAGCGGGAAGTGAACACAAGTTACTAATATTAGTAAATGAGTGCCTACTAAGTATCAGTCCCCATAGTAGGCTGTTGACATACACATCAT	9	0	0	0	0	0
chr16:74928310(-)	TTGGGAGGGAGCCCAGCCCGCTATGCTTGCGGGAGCGGAGTAGAACTGGAACCTAGGAAGTAGCGGGAAGAGCAGAAAGGGGAGTTCGGGGTGGGGGTTAGGACCGTGAGGTTTTGTTCC	7	5	5	0	0	0
chr16:76054836(+)	GATTCCCCAGAGGCCACATGGCTGAGGTCCTAGATGTGAATTCACAGCATTCTTAATAAGTAGTACATTGTTTAAAAAAAAAAAAACTCTAAAATATTTCAATCAATTCATTTTAGAATA	2	0	0	0	0	0
chr16:76110394(+)	CCTGGCGGTGGACGAGCAGGAAGCTGCGGCTGAGTCGGTGAGTTGGCTTCAGCCCTAAAAGGGTCAGGGGACTAGTTCTGGTCGGAGACTTGGTCCCTGGGAAAGAATGTTTCCCAGGTT	4	0	0	0	0	0
chr16:82043789(-)	ATGTGTCTGCCTTCCTACTCCCGTTAACTCTCTTCTTTTATGTGCTTCCTATAGAACAATCAGCTCTATTCACTATGTTCTACTGCTGAAAAATATTTTCGGAAAGGAAGGGTATATGGA	1	0	0	0	0	0
chr16:84496108(-)	CATCCCTCCCACCTGTGCCTTCAGACCTTATCAAATAGGATGCAATGGCTGGCACCACAGAAGCCATCTTGTAAGCATGAGGGAAAAGTAAAGATTATCACAAAGGAGCTACTCATATAG	6	0	0	0	0	0
chr16:85644109(+)	GGAAAAAAAACAGGCCTCATTAAATGCGATATTTGGCATCTTGCCTGAAATCTCATAAAGTAGATGTCCTTTTTAGATCATTGGTGTCATTTTCTTCAAGATGACCTCTACTCTCTGGCC	7	0	0	0	0	0
chr16:87932414(-)	AAGTGAAGAAATTCAATGAAGCCTGGGTAAACATCAGGAGTAACTATGACACTCTTCATGTAGCCAAATGCTTTGTCACCTAATTAGCGACACACATGAATGGATGAACAAGACTCCTAC	12	0	29	10	0	0
chr16:91679509(-)	TTAGCCTGCTAGAGAGGCGGGCGGGCGGCCGAGGAGGTGTCTCTGGTGCTGCAATATAATTGAATCGGCTCCACTCGGTCGGGCCACTCGCCGCCCATCAGCGCGGCCGCAGGGCCCGGG	8	0	0	0	0	0
chr16:91679515(+)	CCCTGCGGCCGCGCTGATGGGCGGCGAGTGGCCCGACCGAGTGGAGCCGATTCAATTATATTGCAGCACCAGAGACACCTCCTCGGCCGCCCGCCCGCCTCTCTAGCAGGCTAATTAAAT	2	0	0	0	0	0
chr16:94023366(-)	GCACGCGCGCGGGACTTAGCACACGCGGCAGTGATTATGGTCTTAGATAAGTCCTATAGGTAACACATAATATAAATAAGTGATGGCGGCCGGGCACGGTGGATCACGCCTGTAATCTCA	2	0	0	0	0	0
chr17:23213835(-)	GGCGAATGGGCCTGCAGCATATTCAATGTTGAAGCCTGAGACTAGTTCTGATTCTCCTTCAGTAAGGTCAAAAGCAGCTCGATTGGTTTCTGCTAGTGTGGAAATAAATCATATTATAGC	10	0	0	0	0	0
chr17:30027643(-)	ATGTAATAGTGTGTAACAGTGATAGAGGGCCGCTGGAGCCTGGTTGTCACACACAATTAATATCCCCCGCCGTTCTGTCTCCGTTTGTTTGTTCCCCCGTGATTCGGCTCCCCGTTAACT	2	0	0	0	0	0
chr17:30435150(-)	ATCCAAGCCCTTGAGAGGCTGAGGCAGGTGTGGATCACTTGAGCCCAGGAGTTCGATATCAGCCTGGGCAATGTGGCAAAGCCCCACTTCTAACAAAAATACAAAAATTAGCCGGGTTCA	1	0	0	0	0	0
chr17:32367949(+)	TTCCATGTTTACATGAAGAGAACGTGTATTCTGCTATTCTTGGGTGGTGTGTTCGATAAACATCAATTAGGTTAAGCTGGTTAGTGGTGGTATTCAGACCTTTTAGATCCCTTGTTGATT	2	0	0	3	0	0
chr17:37521229(+)	CGGAAGCACGGTTTCCTGGGCCTTCGGGCGACACCAGGACTGGGGGTCTTTCAGTAGAGGTCGCCGCGGCGGAGTCTTGTGCGAGTGCGGCGGAGTGTTGTGCGAGTCCGGCGGACACCA	14	0	2	0	0	0
chr17:40594480(-)	GACCGGACCCAGCCCCTGCCCGGGGAGCGAGCTCCGGAGCTGCCCTACGAGGTCAAAACGTAGCAGTGGCGGAGACCCGCAGGGGGCGCCCGAACGCCACCCTCGGCCCCTCCCCGCTCC	1	0	0	0	0	0
chr17:45893012(-)	TGTTGGTCTGTTTCCACAGACACTCGGTCAAGGCACTGAGAAGGGAGGATACTCATTAGGTAACCCGGGAGGCTGGAATTTCCATCTGTGCTCTGGCCATTGTCCACACACCCCCTCAGC	12	0	0	0	0	0
chr17:48821156(-)	TGGATTGGGCACCTAAGCTGGTAGCACTGGGCCCAGGAAGTGGCAGAGACACTGAGTATGTAGCAGATGTTTTCCACTCTCCAGCGATGCCCATCCGAGGGGAGAGAGAATGCAAGCGCA	8	0	0	0	0	0
chr17:55374234(+)	TCAAAGGAGTAAAGGGAAAAGCCCTAAAGGTATACTTAATGTAATTGATTTTAGAGTCTGAATTCTTTGCATCCAAACATGAACAGTGCTATTTTTTTTTCCAGTCACTCCCTTTAACCA	4	0	0	0	0	0
chr17:58046027(+)	CTGGGCGACAGAGCAAGACTCTGTCTCAAAACCAAAAATAAAAACAAAACAAAACCAGCTTGGCCAACATGGTTAGACTCCGTCTCTACTAAAAATAAAAAATAAAACATTAGCCGGGCA	5	0	0	0	0	0
chr17:68121263(-)	GCGCCGGCGGCGGGAGGCGGGAGTCGGGGGCCGGGGGGAGTCACTTTAAAGGCTCTTTCTTACCCATAATGCTTTGTGGGGACGTTGACAAGTGGATCCAAGATGGCGTAGAAAGTAATG	7	3	11	0	0	0
chr17:72250419(-)	AGCAAAGCTAGATCTCTTGATTCTCATCGGTTAAGGGCTTCTTCTAATGTACAACCTCAATAATTCTCAGCAAATTGTCTTCAAGGGGATGAGTGATGCCCAGGCTAGTTAACATAATAA	5	0	0	0	0	0
chr17:72741595(-)	AGGGGTCCTTCTACCTTGGCCTCCCAAAGTGCTGTGATTACAGGCATGAACCACTGCACCCAGCCAAGTTTAGTAAATGTTTAAATGATTTTTTCAATATAATGAAAATGAAATAATGGG	1	0	0	0	0	0
chr17:73537903(-)	AGAATAGAGTTTATAGGGGCAAAGGTGGAAGCAGGGAGACTGGTTAGGAGGCTGTTACTGTAGCCCAGGAAGGACATGATGGAGGCTTGCACCTTAGTATAGCCATGGAAGAGGGGAGAA	3	0	0	0	0	0
chr17:75947443(-)	CGGCTCACCACAACCTCCTCCTCCCGGGTTCAAGCCATTCTCCTGCCTCAGCCTCCCAAGTAGCTGGGATTACAGGCATGTGCCACCACCCCAGCTACTTTTGTATTTTTAGTAGAGACA	1	0	0	0	0	0
chr17:78034734(+)	CGGGTCGGAGCTCGCGCCTGCGCAGTTCGGGCCCCGGGTGTCCTCCCCCCTCCCCTTTCTTAGCAACCATCGCCCGCTCCCGCCCCCGCTCCCTCGGCCGCGGCCGCGCACGCGCGCCCC	3	2	2	0	0	0
chr17:79735252(-)	GAGTGGCGGCCGCCAAACCCAGACACACGAGAGGGGAGACTCCGCGCGCCCCCGTTTACGTAACGCTCGCCACGGAGCCATGCTCGGGGAGAGGTGCTCGGGTCGCTGTGTCCGCGGCCG	2	0	0	0	0	0
chr18:27132982(+)	TAAGAATCAATGACACAGCAGGTTTGAACATTCCGGTGTATAGGGAGTAGACTCTAAATTTAGCAGCCCCTCTAGCTACTAGAATAAGAATTTAGTGATCTGAAGAATTTACATTCTGCC	2	0	0	0	0	0
chr18:28373263(+)	CCGCCCCGGCAGGTGGAGGGGCTGCGGGAAATAAAATAACTTGGGCAGGAACTTGATTGGTAGCAGGTTCATCTTTGGTCCGCGGTAGGGAATCTAATGGAGATGAAGAATGGTGGGGAA	10	6	0	0	0	0
chr18:29277951(-)	AGATGAAAGTAGAATATGAGTGAAATACATTTAAGATCTGCCAAAAGATGGTTCGATAGCTTTAGAATCAAACATACCTTGGCTTGAAGCTTTCTCTAAAACTGACTATGTATGGGACAT	1	0	0	0	0	0
chr18:33022247(+)	CCACAGTGACTGGGTTTTGTGTGTGTGTGTGTGTGTGTGTGTATATGTGTGTTCGTTTGTTTTCAGACAGGGTCTGGCTCTGTCACTCAGGCTGGAGTGTAGTAGCACAATCTCTGCTCA	1	0	0	0	0	0
chr18:39258953(+)	TTACTTGATCAGAAACAATGCTGTGTGGAATAACATGATGGTGGAGAAGGAATTCTTTAAGTATATGAACAGCAATTTTGGCAGAAGCATTGTGTGCAGAGAAGGCAAATCTCTATCCAG	7	0	0	0	0	0
chr18:75090996(-)	TGGGCACAATTATTCAATCGTTATCGATATGGTAGGCTACTCGTTCCTAGAAGCTATAATTAGATACAATGTATTCTATCCATTTCCTTCAGATGTAAAATAACCAAGCTAAATAAAGTT	1	0	9	0	0	0
chr19:4236444(-)	GTGTGTGTGTGTGTGTGTGTGTGTGTGTGTGTGTGTAGACACGGACAGGGTCTCACTATGTTGCCCAGGCTAGTCTTGAACTTCTGGTCCCCAGCAATCCTCCTGCCTTGCCTTCTCAAA	1	0	0	0	0	0
chr19:11938534(+)	TTTTTTTTTTGAGATGGAGTCTCACTTTGTCACCCAGGCTGGAGTGCAGTGGCACGATCTTGGCTCACTGCAACCTCTGCCTCCTGGGTTCAAGCTATTGTCCTGCCTCAGCCTCCCAAG	1	0	0	0	0	0
chr19:14870528(-)	TCTCTTTGCATATTCAAAAATAATCCTTTTTTTTTTTTTGAGACAGAGTCTCGCTCTGTCACTCCCAGGCTGGAGTGCAGTGGCTCTATCTCGACTCACTGCAACCTCCGCCTCCTGAGT	2	0	0	0	0	0
chr19:15016549(-)	CCACTAGAGGGCTCCTTGGCCTAGCGGTAGCATCAGTGTCTAGGGAAGGCACCCATTACTTAGCAGACCGGGAGAGGGAGTCTCCCTTTCCCCGGGGGAGTTAGAGAAGACTCTGCTCCA	37	26	16	1	0	0
chr19:19436991(-)	CATCCTGGCTAACACAGTGAAACCCCGTCTCTACTAAAAAATACAAAAAAAAAAAAAAATTAGCCGGGTGTGGTGGCGGGCGTCTGTAGTCCCAGCTAGTCAGGAGGCTGAAGCAGGAGA	1	0	0	0	0	0
chr19:19512738(-)	GTGGGATTAGACCCTTTTCTGAGGCAAAAGGTATTAGGTAGACACTAGACGCCTGAAGTATAGAAGACTTCTAAGTCAAAACAGTGACTTCCCTAACCAGGAAGGAATGCATTTCTGAAC	10	0	0	0	0	0
chr19:21303022(+)	GGGCCCGTTCAGTTTGGGTTTGGTAGGGACAGGGCAGTGTGGTGCATATTTCCATTACTGTAGCAGAATTTGCTGGTGTCTGTGGCAGGGGAGGGCACCTGTGGACAGGAAAAGAGGAAC	1	0	0	0	0	0
chr19:21330462(-)	GACCCTGAATAGCCAAAGCAATCAAGACAAAAGAAGTGACTAACTTTGAAATACACTACATAGCTATGGTAACCAACAGTATGGTACTTGAATAAAAACAGAGACATAGGTCAATGGAGC	7	0	0	0	0	0
chr19:22513197(-)	TATTATGAAAAAATGTCTCATTGAGAATTGCTGTCTAGTACACTAGTAACACTAGACATACAACCACTTAAATGCTGAGTGTCAGTTTTATAATTAGAGAATGAAGCAAATTGTTTCATT	10	0	0	0	0	0
chr19:37046660(-)	GCAGTTGGAGACCAGCCTGACCAACATGGTGAAACCCCATCTCTACTAAAAATACAAAATTAGCCGGGCGTGGTGGCGTGCGCCTGTAGTCCCAGCTACTCGGGAGACTAAAGCAGGAGA	1	0	0	0	0	0
chr19:38286088(-)	AGCGAATGGATATGGCTGGAGAGGCGGGATAGGGGCCGCGTGGAAAGGGTGGGCTTTATGTAGAGAAGCCGGGAGTGGGCGGAGCTTCGTGCAGAGCAGGCTGGAGGGGGGTGAAAAGGC	6	5	2	0	0	0
chr19:39893712(+)	TACTACCCAGAAATAACCCAGTAACGTGAGAATGTGAGAGTGTGACCATGTAACTTTATGTAGCACTGTGTCTGCGGTTGGAAAGTGCGTGTAATCGTGCCGGGGTGATATGTGTGTCCT	30	0	8	0	0	0
chr19:42211099(+)	CTCCTGCCCCGCCCCCGGCCCCGGCCCCGGCCCCGCCCCGTGCTTGCAGTTTCCTATAAGTAGCCGGCTCTCGGTGCCAGCCTCAGCCTGACTTCAGCGCTCCCACTCTCGGCCGACACC	2	0	0	0	0	0
chr19:42258510(-)	AACAGGGATTTAACACGTAGAACAGAGATTTTTCATCTGGGGTGGTCTGTGTTCGATGAAAAAACTACAGCTCCTATTTTCAGTAACCTGGAATTGAAATTTAGCATTTACATCAATTAC	2	0	0	0	0	0
chr19:46544431(-)	AAAGTTAGGTTTGAGTGTGTCAAAGTGAAAAATAAAAATGTAGACATGAATCTCTAAACTTAGCTTTTTTTTTTTCTTTTCTTTTTTTGAGGCAGAGTCTTGTCACCCAGGCTGGAGTGC	2	0	0	0	0	0
chr19:48600950(+)	GGTATAGTATGTGTAATGTTGTCCAGTAATAAAAGCTGACTAGAAAACCAACTGTTCTCTTAGACAAAGTAGCATGAGGAAGGGGAAAAAAACAAACCAAAAAAACACCTGTTCTCCACT	16	0	0	0	0	0
chr19:51535436(-)	CTTGCAGTGAGCCGAGATCGCGCCACTGCACTCAAGCCTGGGTGACAGAGCAACACTCTGTATCCAAAAAAAAAAAAAAAAAAAAATATATATATATATATACATACATACATATTAGTA	1	0	0	0	0	0
chr19:53748106(+)	ATCTTGGTGGGGAGTCAGGGGAAGGGAGGTGATGGGGGGTAGGAATGAACCCCCATGTTATAATCCCGCGTCCCTAATCTTCCTCCAGTCCCTGTACGTGGACGCCTGGGTCCCAATCCC	4	0	0	0	0	0
chr20:3437543(-)	CCAAGCTACCTCAGTATGGGGAGGGGGTGATCGTGGGGAGCGTTCCCCGCCCCCTTTAGATATAGGAAGATCCGTTTCCGATTTCTGTGCCCTATGCGTTTGGTGCTGATCTTGTTGGTC	2	0	0	0	0	0
chr20:5158200(+)	TGATTTTCTGTAGCTTCGTGACTCGGTAAAAAGGTACGACTTACTTGGTGCTTCAAATACTAGCGCCAAGGTATCCGCGTTATCTTCGGCCCTTAGTGTAATGATATCTTCATTGCCGGC	1	0	0	0	0	0
chr20:5709894(+)	AGGGGAGACCTGACTGCCTTTGCCTGAGGGATGACCTCAGGAGTAGAAAGGGCTCACATGAAGTCATGTGGCATTCCGAAAGAATGGCACTCACCATCTCAGCGGAGCCCACCGCCTCTA	2	0	0	0	0	0
chr20:30051059(-)	TTAAGTCGTCTCTTTCTCGTTTGGATAGTCAGTATTTATATAGTCACTATTCTCTTTTGGTTAGCCATCTAATTTTATACTGCTAGTCAAGCTCTACTCCCTTCCCCCTAGAGTTTGAAT	4	0	0	0	0	0
chr20:42421301(+)	TATTTGTATGTTGGGGAGGGCGGGCTCGAGGCTCCGAGAGTTGTGTTCAGACCCAACTCTTAACCTCAGGGGACCTTTCTCAGGCCAAGCGAGGGCCCCTCCTGGCGGGTGCAGTCGCAG	1	0	0	0	0	0
chr20:44459260(+)	ACAATAGCTAGCAGAGATTTCATTAACATAACACTTACAGTGTGCCAGGTGTTCGATAAGGTTTGGATGCCCTCCTTTATCACACTGTCTAATAACTGACATCTTTCTCAGGAGACTGTG	2	0	0	0	0	0
chr20:48360605(+)	GGAGGTTCCATGATTATCTCCATTTAGCAGATAATGCAACTGAAGCACAGAGTGAATAAGTAGCCTGACCAGGGTCACAGAGATGAAAGTAGTGGACAGCCTGCTGGGTAGACACAAGGC	1	0	0	0	0	0
chr20:51460945(-)	CTCCCAGGATCAAGCGATCCTCCCACCTTAACCTCCTGAGTAGCTGGGACTACAGTTACGTAGTACCATCACGCCTGGCTAATTTAAAATTTTTTTTGTAGAGACAGGGCCTCACTATGT	7	0	0	0	0	0
chr20:66099127(+)	CACAGGCAGAGGCACGGGCTACATGAGGACCTCCAGGGGGTGTTGCTCACTCCTATCAGGTAGCAGGGTCACTCCTGAAAGTTCTAGAACCATGACTTAGCCAGCTGCATCATGTCCATT	5	0	0	0	0	0
chr21:970226(-)	GCCTACACAAGTGTTACATCACTTAGGGGATCAGTGCAGAGATATGTCACAATACACCTGTAAGCAGAGCCTAGACAAGAGTTACATCACCTGGGTGATCAGTGCAGAGATATGTCACAA	1	0	0	0	0	0
chr21:1969842(+)	GCTTAGACAAGAGTCACATCTCCTGGGTGATCAGTGCAGGGATAAGTCACAATGCCCCAGTAGGCAGAGCCTAGACAAGAGTTACATAACCCGGGTCAACCGTGCAGAGTGATGTCAAAA	1	0	0	0	0	0
chr21:2846800(+)	GGTTGTAGGATGACATACTCAAAGTGCTGAAAAAAATGGCAAGTACCAACCAAGAACACTATGTCTGCCAAAGCTATCATTTCAAATGAATTAAAAAATAAAAATAAAGAATATTCAAGA	2	0	0	0	0	0
chr21:3010310(+)	TTTTAATGTAGTGTGATGTAATTTTTAAAATAAACTTTATGTGTATCACTTAGAAATTTATAGAACAGGCCGGGGGCGGTGGCTCACGCCTCTAATCCCAGCACTCTGAGAAGACGAAGT	1	0	0	0	0	0
chr21:6298279(+)	GCGTGCCTTGGGGGTACCGGATCCCCCGGGCCGCCGCCTCTGTCTCTGCCTCCGTTATGGTAGCGCTGCCGTAGCGACCCGCTCGCAGAGGACCCTCCTCCGCTTCCCCCTCGACGGGGT	2	2	0	0	0	0
chr21:6322784(+)	CCGTCCCCCCACCTCCCCGTGCACATAATAACTAACTAACTAACTAACAAACTAACTAACTAACTAAACTAACTAAATAAATAAAATCTCTACACGTCACCTCTAAGTGTGTGTTCCCGT	1	0	0	0	0	0
chr21:6347000(+)	GCGTGCCTTGGGGGTACCGGATCCCCCGGGCCGCCGCCTCTGTCTCTGCCTCCGTTATGGTAGCGCTGCCGTAGCGACCCGCTCGCAGAGGACCCTCCTCCGCTTCCCCCTCGACGGGGT	3	1	0	0	0	0
chr21:13988878(+)	CTAGAAAGAAGAAAGCAGCGTAATGAGAAAGAAGGGAAAGTAGAGTTCTACCACTCTAAGTAGCTATAATCAGACTTTGTTTTCAGCAATGTTTAAACCTCATCACTCCCAAAGTTTTAA	1	6	5	0	0	4
chr21:14865809(-)	CAATAATCATTGTGACAAAGCCAGAGTGTAATAAAAGTAGTAGTAGCAGCTCTCTTTAGATAGAATATTCACTCTTCATTTTGCCCCCGCCCCCAACTTGGCCAGCCACACACATTCACA	3	2	1	0	0	0
chr21:33779264(-)	ATGCAGGGGTTGTTGGGACCCAGGGCAGGATGCACTCTGGTGGAGTCTAGACTCTCAAAATAGCACCTTTCTGTAGCTGTTTAGGACTCAGGGGGTGTGTAGTACTCAATGTGAGCTCCC	5	0	0	0	0	0
chr21:35948585(+)	CCCGCCCACCTCTGTCACCCTTTACCTTGTCAAATGTAGTAACATTCACACTCTGTTCAGTAGCAACTGTTATCTTTCATGATTTGTCTCCAGATTCATTAAGTTGACACATTCCAATTT	6	0	0	0	0	0
chr21:37902353(+)	TTTTTTGTAGAGACAAGGTTTTGCCACGTTGTCCAGGCTGGTTTTAAACCCCTGAGCCAAGAGATCCACCTGCCTCAGCTTCCCAAAGAGCTGGGATTACAGCCTCGAGCCACTACTCCC	1	0	0	0	0	0
chr22:114613(+)	ACCCAGCAGCTCACCCCAGGCTCTCGGGGGGTCTCCCGTGTCTCCCAGCTACTCTCCAAACAACCCCAGATTTCAGCTGCAGTCAGCCCCCCACACCCAGGAATCACCTACAAACTCACG	1	0	0	0	0	0
chr22:121060(+)	ACCCAGCAGCTCACCCCAGGCTCTCGGGGGGTCTCCCGTGTCTCCCAGCTACTCTCCAAACAACCCCAGATTTCAGCTGCAGTCAGCCCCCCACACCCAGGAATCACCTACAAACTCACG	1	0	0	0	0	0
chr22:136155(-)	AGATTGGCCAGGGCTTCGAACTGAAGGACAATAACGGGGAGTAGCTGTCAGGCCCTGGGAGTGCCTGAGTGTAAGTGGAGATGGGTTTGGGGTCACTGAGCTATGCGTGGGAGCCATCCC	1	0	1	0	0	0
chr22:152942(+)	ACCCAGCAGCTCACCCCAGGCTCTCGGGGGGTCTCCCGTGTCTCCCAGCTACTCTCCAAACAACCCCAGATTTCAGCTGCAGTCAGCCCCCCACACCCAGGAATCACCTACAAACTCACG	1	0	0	0	0	0
chr22:178990(+)	ACCCAGCAGCTCACCCCAGGCTCTCGGGGGGTCTCCCGTGTCTCCCAGCTACTCTCCAAACAACCCCAGATTTCAGCTGCAGTCAGCCCCCCACACCCAGGAATCACCTACAAACTCACG	1	0	0	0	0	0
chr22:191869(+)	ACCCAGCAGCTCACCCCAGGCTCTCGGGGGGTCTCCCGTGTCTCCCAGCTACTCTCCAAACAACCCCAGATTTCAGCTGCAGTCAGCCCCCCACACCCAGGAATCACCTACAAACTCACG	2	0	0	0	0	0
chr22:211181(+)	ACCCAGCAGCTCACCCCAGGCTCTCGGGGGGTCTCCCGTGTCTCCCAGCTACTCTCCAAACAACCCCAGATTTCAGCTGCAGTCAGCCCCCCACACCCAGGAATCACCTACAAACTCACG	1	0	0	0	0	0
chr22:223775(+)	ACCCAGCAGCTCACCCCAGGCTCTCGGGGGGTCTCCCGTGTCTCCCAGCTACTCTCCAAACAACCCCAGATTTCAGCTGCAGTCAGCCCCCCACACCCAGGAATCACCTACAAACTCACG	1	0	0	0	0	0
chr22:2350489(-)	CATAGATAAGAGTTACGTAACCCGGGTGATCCGTGCAGAGTGATGTCACAACGCCCTCTGTAGGCACAGACTAGAAAAGAGTTTCATCTCCTGGGTGATCAGTGCAGAGATAAGTCACAA	2	0	0	0	0	0
chr22:4038555(-)	GTGTTATCCAGAAGCTCTCTGAACCCAGTCCTTTTGGGTTTTGATGGAGACCTCATTCTATAGGCATGATGGGTTAAACCATAGGCTATTGGTGATCAACTCCACCTGAGGCTCTCCACC	1	0	0	0	0	0
chr22:4100051(+)	AGATTGGCCAGGGCTTCGAACTGAAGGACGATAACGGGGAGTAGCTGTCAGGCCCTGGGAGTGCCTGAGTGTAAGTGGAGATGGGTTTGGGGTCACTGAGGGATGCGTGGGAGCCATCCC	1	0	0	0	0	0
chr22:4117044(-)	GTGTTATCCAGAAGCTCTCTGAACCCAGTCCTTTTGGGTTTTGATGGAGACCTCATTCTATAGGCATGATGGGTTAAACCATAGGCTATTGGTGATCAACTCCACCTGAGGCTCTCCACC	1	0	0	0	0	0
chr22:4421860(+)	AATCCTATGTGAAGGACAAACATTCAAACAACAGCGAGAGTGTTCTGGAATCCTAACAAGTAGACAAACATTTAGACACCAGCAGCAGTGTTCTGGAATCCTATGTGAGGAAAAACATAT	2	0	0	3	0	0
chr22:4532199(+)	GGTTGTAGGATGACATACTCAAAGTGCTGAAAAAAATGGCAAGTACCAACCAAGAACACTATGTCTGCCAAAGCTATCATTTCAAATGAATTAAAAAATAAAAATAAAGTATATTCAAGA	4	0	0	0	0	0
chr22:4695706(+)	TTTTAATGTAGTGTGATGTAATTTTTAAAATAAACTTTATGTGTATCACTTAGAAATTTATAGAACAGGCCGGGGGCGGTGGCTCACGCCTCTAATCCCAGCACTCTGAGAAGACGAAGT	2	0	0	0	0	0
chr22:4809289(-)	CATCCATTCATGCGCGTCACTAATTAGATGACGAGGCATTTGGCTACCTTAAGAGAGTCATAGTTACTCCCGCCGTTTACCCGCGCTTCATTGAATTTCTTCACTTTGACATTCAGAGCA	3	0	0	0	0	0
chr22:4809305(-)	CAGTGGGAATCTCGTTCATCCATTCATGCGCGTCACTAATTAGATGACGAGGCATTTGGCTACCTTAAGAGAGTCATAGTTACTCCCGCCGTTTACCCGCGCTTCATTGAATTTCTTCAC	1	0	0	0	0	0
chr22:5718618(+)	GCCAAACTCCGTCCCCCCACCTCCCCGCGCACATAATAACTAACTAACAAACTAACTAACTAACTAAACTAACTAAATAAATAAAATCTCTACACGTCACCTCTAAGTGTGTGTTCCCGT	1	0	0	0	0	0
chr22:9442474(+)	CGCAGGCAGGGGGCCTGTGCAATGCGGCCCCCGGAGGGTGTCACCCTGCTCCCTCTTAGGTGGCCTTCGCCCACATCGGCGCGTGGGGAACGGGTTGTGTGGGTGGGAAGGGGTTGTGAG	3	0	0	0	0	0
chr22:12352926(-)	TGCATTCAACTCACAGAGTTGAACTTATCTTCTCATTGAGAAGTTTAGAATCTGTCTTTTTGTAGAATCTGCAAGTGGATATTTGGAGCGCTTTGAGGCCTACTATGGAAAAGCAACTAT	1	0	0	0	0	0
chr22:17331298(-)	TTTCATACCAGTTAAAAGCAACAACAAAAGGTATGCACAAGAAGAATAATCTTATGTTACTAAGCAAAAAACTAACAAAATGAGATACAACTTAATACCATTTAAGTAAACTTAAAAACA	3	0	0	0	0	0
chr22:23884812(-)	CCAGCAAAAGAGAAGACGCCACTCCGAGAACCCCGGGAGGTATAAGGGAACCCTGTTTAGTAACGCTGCATGTGCAACAGATAACACGTAGTTCACGTGCACAGATGTGTGCAAACATCT	7	0	0	0	0	0
chr22:36257889(+)	TTAATTTGTTTGTTCCTTGCAAGATACTATAAAAATGGAGTGGAGCTTTAACTCATTAAGTAGACAAATCAGGAGACCAGGGAGTTGACTACCTTCACTCCGATGTTCACGTACTACCAA	21	1	0	0	0	0
chr22:42877825(-)	CAGGGAAGCCCTGGATTGAGACCTTCGGATCTGCTGGGGGTGGATCCCACTCCCTCTCTGTAGCTCCAGGTGGCCCCGCAGCACTGGGTGAGAGAATGAACGCAGGAGGGAAGCTGGTGG	1	17	0	3	0	0
chr22:43126364(-)	AGTTCGAGACCAGCCTGGCCAACATTGTGAAACCCCCGTCTCTACTAAAAATACAAAAATTAGCCGGGCGTGGTGGCGTGCGCCTGTAATCCCAGCTACTCGGGTGGCTGAGACAGGAGA	1	0	0	0	0	0
chr22:50777165(+)	GTTACCTAGCGGACCTTGGTCTAGCGGTAGCGTCAGTGCCTAGGAAAAGCACCCACTACTTAGCAGACCAGGAAAGGGAGTCTCCCTTTCCCTGGGGGAGTTAGAGAAGACTCTGCTCCA	2	0	0	0	0	0
chr22:51237498(+)	GCCTGTGGTAAGGGGGACAGGGATGGAGTTGCCACTCCAGTAGGGCCCAAAACCTACAGGTAAGCCCCAGCCCTGTCCCCAGGGTATACTCATGGTTTCCCCCAGCCCTGGCACACCTAC	1	0	0	0	0	0
chrX:7876085(+)	ATACCCAAAAGTCAGAGTAATGGAAGGTGGCTACCGTTTGAGCAAAGTTTCTGAAAGATAAAGATGAAGAAGTTTTCATGGCGCCAGGAGTTGAGAAAGAGGAAAGATGATCTTTCTTGT	2	0	0	0	0	0
chrX:16601290(-)	AAAAAATGTAAACAGCATAAATGCAATAATAAATGGCAAGTGACATTGAGCCTCATTAGCTAGACAATATGGAGTGGAGGGTGCTGGGCAGAGAACTCATGTTCCATCAAAATGGCAGCA	5	0	0	0	0	0
chrX:31141927(+)	AGACTTGATGACAGATAAGATATGAGAGTGATGAAGAAAGTTGTCACTAAATTCTTTGAGTAGCAGGGCCTCAAGTGTTATCTTGAGTGCAAATATAAACAGTGAACCGATAAGTATGTT	1	1	5	0	0	0
chrX:37156704(+)	ATATGACCTTATAAGAGGAGGAAGTTGGGGCACAGGCATGTACACACAGAGGAAAGACCATACAGAGGAAAGACCATATTAAGATAAAGGAAGAGGATGACCATCTACAAGCCAAGCAAA	3	0	0	0	0	0
chrX:40517312(-)	CCATTAAAATATTTGACTCACTAGAGACAAGAGACCTAACTGTACAACACAAGCTATACTTAGCCTTCACCAGTAGAGGGCGCCAGACCTCACTACTTTTTTTTTTTTTCTTTTTCTTTT	3	0	0	0	1	3
chrX:44320928(+)	GTTATAAATAACCCTGTCTCCTTTGTTTGGTGTGCTCTCCTGGCTGGACAGCTTATTTAGTAGCACCCTTTCTGCAGAAAGTAAAGCTCGCCTTTCTGAGAGATCATTTGTTCCCGCATT	14	0	0	0	0	0
chrX:48037150(-)	AAATTTACAAAGTAAAAACAAAACAAAAAAAAAAAACCACACACACAAAGAGCAAATTCCTAGCCAAAAAAAAAAAAAAAAATCCTGGATCAAAATGTATATAAATGTAAAACTTTGATA	1	0	0	0	0	0
chrX:48212668(-)	CTTTCACTCAGCCGGCCCCGGCCCCGACCCCGGTTTCGACTCCACCCTTAACGATTCACTTAACTCCACCCCTTATCGGGCCGGACCGGTACCTTCCACTCCGCCAGATCCCGCCCCTAG	14	0	0	0	0	0
chrX:48308502(+)	TCGTTGAGAGAAGGTCTCATTCGGTGTTTTGGGAAGAGAGTCGTGTGGGCCCAGGTATCGTAGCGGCGACACGAGAGAGACGGGCGGTGTGACAGCCTTCCACTACCTGCACGAGTGTAT	1	0	0	0	0	0
chrX:49755608(+)	ACTGTGTCCTCACATGGTGGAGAGAGAGAAAGAGAGCAAGTTCTCTGGTGTCTCTTCTAATAAGGACACTAATCCTATTGAATTAAGGCCCCACCCTTATGGATTCATTTAACCTTAATT	1	0	0	0	0	0
chrX:50765640(+)	AATACTCCGTATTTGATCAGACCATGTAATTCAGATAATAAAACTGTTGTAAGTTTTAAAAAGCCACAATTTCTAGTTTACTCTTTCCTTTGATAGCATTAGTGCAGAAAATATTTTGAG	5	0	0	0	0	0
chrX:52410369(+)	TGTTTGTTTGTTTGTTTGTTTTGGCGGGAAGAGTTTTAACTACTGCTGTAATTCCTTTAGTAGCTATGGAACTGTTGAGGATTTCTTTTTCTTCTTGAGTCGATTTTGGTAAGATAACAG	7	0	3	1	0	0
chrX:56061703(+)	CACCCTGTGGGCTGACTGGTCTTCGGGATGCCTGGCTGATCTGTCTCGGGGCCTCTAGAGTAGCTGCTTCTCCAAGGGGTCCCAATGGCAGGTCCGCTTTGTTCTAGGGCTCTACGCCCG	3	0	0	0	0	0
chrX:56067111(+)	CACCCTGTGGGCTGACTGGTCTTCGGGATGCCTGGCTGATCTGTCTCGGGGCCTCTAGAGTAGCTGCTTCTCCAAGGGGTCCCAATGGCAGGTCCGCTTTGTTCTAGGGCTCTACGCCCG	3	0	0	0	0	0
chrX:56072513(+)	CACCCTGTGGGCTGACTGGTCTTCGGGATGCCTGGCTGATCTGTCTCGGGGCCTCTAGAGTAGCTGCTTCTCCAAGGGGTCCCAATGGCAGGTCCGCTTTGTTCTAGGGCTCTACGCCCG	3	0	0	0	0	0
chrX:56077916(+)	CACCCTGTGGGCTGACTGGTCTTCGGGATGCCTGGCTGATCTGTCTCGGGGCCTCTAGAGTAGCTGCTTCTCCAAGGGGTCCCAATGGCAGGTCCGCTTTGTTCTAGGGCTCTACGCCCG	1	0	0	0	0	0
chrX:61035762(+)	TAAACTCAACTCACAGTGCTGAAGCCTTCTTTTGATAAAGCAGCTTTGAAACACTCTTTTTGTAGAATCTGCAAGTGGATATTTGGAGCGCTTTGAGGCCTATGGTGGAAAAGGAAATAT	1	0	0	0	0	0
chrX:64471384(-)	CTCCTAGGGATCCCCAGAACATAGGTTGAAAATCCATGGGTGAATATGACACCTTTAGAGTATAGATGGGAACACTGAGGCCTAGAGAGGTGAATGAACCCGGGTCTCCTAATGCCCATT	17	0	0	0	0	0
chrX:81701435(+)	AGAGGAACACAGAATAATATAACACTGTAATTGTGGTGTGTAAACTACTCTTGTCTTAAGTAGAAGGACCAAATAATGAACCAATAAAAAATAATAACTACAACAATTTTTGAAGACATA	6	0	0	0	0	0
chrX:81914857(+)	CAGAAACAAAATGGGGAGTGGGAGTACCATCCCCAGTCCTGGAAACACTTCTGTGTAACTCAGCCAAAGGATACATCAAATTAGAGTGACTGTTCAACAGCACCAAGCTGTATAAGGTAC	12	0	0	0	0	0
chrX:84946827(-)	TGGTAAAGTCTTTAATTCAGCAAGAAGACCTGACTATCCTAAATATATATGCACTCAACCCAGAAGCACCCAGATTCATAAAACAAGTTCTTGGAGACCTACAAAGAGACATAGACTCCC	1	0	0	0	0	0
chrX:92091403(-)	CTTCAGCAAAGTCTCAGGATACAAAATCAATGAGCAGAAGTAACAAGCATTCCTATATACTAACACAAGCAAGCAAAGAGCCAAACCATGAATGAACTTCCATTCACAATTGTTACAAAG	4	0	0	0	0	0
chrX:98461911(+)	TGTTTGTTCGTCTACTTTCCCCATTTTCAATTTTATTGTAGATTTGTAATGTTCGATACGCCATGTATTCAAGTTCTCTGTACAGTGCCTTAAGCTTTTAGGGAGGAAAACATTATATAA	1	0	0	0	0	0
chrX:105983064(+)	AAAAGGCCATGCAGTGGTGAGTAAAGTTGCCTAAAGGAAATGATACAGACTCTCATTAAGTCACCAAGTTTTTATTAGGCACCTGCTATGTTCTTAGCACCAGAGGGGAGGCAAAATAAA	7	0	0	0	0	0
chrX:121274640(+)	AAGAGTTTTTAATATTGTGTGGAAGACAGACATTTATGAAATATGCACATACATAATCACAAGCCATGATAAATGCTATATAGGGAAAATGGGCTGCTCTACAATGATTATCTATCATAT	9	0	0	0	0	0
chrX:123205113(-)	CAGTTGGGAAAAACAATGATCAAAATTATATGAAATGGGGTGGTAGGTGATCTCTTATATTGGCAAGACATCTTCTCCTTCATCTCACTCTGGACATATTCACTGGGTTGAAACATTAAA	16	0	0	0	0	0
chrX:123607408(+)	AGAATCCCCTAAATCAAATTTGGCTTAGTGAAGCTTCCACTGGACTGGAGATATTCAAGGTAGTAGAGAAATGACGTAATGGTGCAAATGATTTAAACCAGACTTAAGCAAATTTTTTCT	5	0	0	0	0	0
chrX:129235110(-)	ACAAACCATCATTTTACAGACAAAGCTTCAACCCAGAGAGTGGATGGGAATTGCTTAAAGTAACAATGCTGGCATGTTTGTTTCTTCCAAAGACTCTAGGCTCCTTGAGGTCAGGCACCA	2	0	0	0	0	0
chrX:141906802(-)	TGGAATGGCCTATTAACTTGGCTTTCGTGTAAAAGTGTAGAGTGCTAATGAGTCAGTAATCTTACCAGCAGTTTCTATTTACTAAAGTCGCCACTGACTATTTCCTCTTGGGAAATAGTC	7	0	0	0	0	0
chrX:142668874(+)	AAATTCTGGAGATGAAAAATGCAGCAGGCATACTGAAGAATGCATCTCTGGGTCCTTTAATAGCAGAATTGATCAAGCAGAAGAAAGGATTAGTGAGCTTCAAGATAGGTATTTGAAAAT	1	0	0	0	0	0
chrX:143642762(-)	TTTTGGAGAAATGGTTAATTCCAAGGATGGACCAGGGGGAGTAGAAGATAAGCTTTTTTAGTGCCTAAAGGTAATTAAGTATCCAATAATGATGGGGGTTATATCATAGGAGCCACTTCT	4	0	0	0	0	0
chrX:147945246(-)	GCTGCACTTTCTAGAATGGGTTTTTTGCCCACATAATAGGACTAAAACACTCTCTCTATATATCCAGCTAATTAGTAAAGTCATCCATTCAGGCCGCAGACAATGCAATAGGTTGCTAGG	1	0	0	0	0	0
chrX:147989544(+)	GCTGCACTTTCTAGAATGGGTTTTTTGCCCACATAATAGGACTAAAACACTCTCTCTATATATCCAGCTAATTAGTAAAGTCATCCATTCAGGCCGCAGACAATGCAATAGGTTGCTAGG	1	0	0	0	0	0
chrX:148980065(-)	GTGATTCATAAAAACCAGTGAGAAGGTAAAGAACACTAAATAGACTAAGTGTTCGATAAAGCACAGACACACACAAGTAGGAGGCCCATCCGCTGAAAGCCAAATATCCTTACCCTTAGA	1	0	0	0	0	0
chrX:150762557(+)	AAAGTCACATCTTACATGATGGCAGGCAAGAGAGCTTGTGCAGAAGAACTCCCATTTATAAAGCCATCAGATCTCATGAGACTTATTCACTACCACGAGAACAGTATGGGGGAATCGCCC	3	0	0	0	0	0
chrM:970(+)	CCGTCACCCTCCTCAAGTATACTTCAAAGGACATTTAACTAAAACCCCTACGCATTTATATAGAGGAGACAAGTCGTAACATGGTAAGTGTACTGGAAAGTGCACTTGGACGAACCAGAG	4	0	0	0	0	0
chrM:3276(-)	CTTCGGCAAGGTCGAAGGGGGTTCGGTTGGTCTCTGCTAGTGTGGAGATAAATCATATTATGGCCAAGGGTCATGATGGCAGGAGTAATCAGAGGTGTTCTTGTGTTGTGATAAGGGTGG	16	2	9	0	0	0
chrM:5020(+)	GAGCCTTCAAAGCCCTCAGTAAGTTGCAATACTTAATTTCTGTAACAGCTAAGGACTGCAAAACCCCACTCTGCATCAACTGAACGCAAATCAGCCACTTTAATTAAGCTAAGCCCTTAC	12	0	0	0	0	0
chrM:5021(+)	AGCCTTCAAAGCCCTCAGTAAGTTGCAATACTTAATTTCTGTAACAGCTAAGGACTGCAAAACCCCACTCTGCATCAACTGAACGCAAATCAGCCACTTTAATTAAGCTAAGCCCTTACT	1	0	0	0	0	0
chrM:5111(+)	CAGCCACTTTAATTAAGCTAAGCCCTTACTAGACCAATGGGACTTAAACCCACAAACACTTAGTTAACAGCTAAGCACCCTAATCAACTGGCTTCAATCTACTTCTCCCGCCGCCGGGAA	2	0	0	0	0	0
chrM:5114(+)	CCACTTTAATTAAGCTAAGCCCTTACTAGACCAATGGGACTTAAACCCACAAACACTTAGTTAACAGCTAAGCACCCTAATCAACTGGCTTCAATCTACTTCTCCCGCCGCCGGGAAAAA	9	10	19	0	0	0
chrM:9128(-)	TGAAGGGAGACTCGAAGTACTCTGAGGCTTGTAGGAGGGTAAAATAGAGACCCAGTAAAATTGTAATAAGCAGTGCTTGAATTATTTGGTTTCGGTTGTTTTCTATTAGACTATGGTGAG	3	0	0	0	0	0
chrM:10904(-)	AAGGGGTAGGCTATGTGTTTTGTCAGGGGGTTGAGAATGAGTGTGAGGCGTATTATACCATAGCCGCCTAGTTTTAAGAGTACTGCGGCAAGTACTATTGACCCAGCGATGGGGGCTTCG	1	0	0	0	0	0
chrM:15530(+)	GGTACCACCCAAGTATTGACTCACCCATCAACAACCGCTATGTATTTCGTACATTACTGCCAGCCACCATGAATATTGTACGGTACCATAAATACTTGACCACCTGTAGTACATAAAAAC	5	0	0	0	2	0
chr1:1257514(+)	TATGCCAAATCACCCTACTATTTAAGACATTTTCAGGGTAAACTTTAAAATTCTGATTTCTAGGCCGGGCGTGGTGGCTCATGCCTGTAATCCCCGCACTTTGGGAGGCCGAGGTGGGCG	0	1	0	0	0	0
chr1:9545519(+)	ACGTTTGTGTGGACTCCTTTGAGATCCTACCTTCAGGTGTATATGCTCACACATTTGTAATAGCACGTGCATCAGGCTGTTCCCTCCTACTCGAATGTCTTATTTTCTATTTAACATAAT	0	2	0	0	0	0
chr1:15275340(-)	TTCTTACTATGTATAATTATAGGGAGTTATTTCAGTAACAGGAGGTAAAGCTCATAATGATAGGATGAAAAGGTAAAAGAACATCTGTTGAAGGAATCGATCAGGATTTGATGGCTTCCA	0	2	0	0	0	0
chr1:30348955(+)	TAAATTTTTCCTATTTAAACTGTTTTCTGTGGTTAAAAACTAAGGCACAAACACATACATTAGCCCAGGCCTGCACAGGGTCAGGATCATCAGTGTCACTGTCTTCTACCTCTATATCTT	0	4	0	0	0	0
chr1:39825708(-)	CCGGGTGGGGCACTAGGGAGGTTGGGTTGCCCAGGGAAAGTAGATATTACTCATACATAGTAACAGCATAATTGCTCACCCAGCTCCTTCCAAAGATCAGTTAATAAAATTAAAAGGAAA	0	4	0	0	0	0
chr1:41191872(+)	GGTGCTTCTGTGTGTAGCCTGGGAACTGACTGTCCCCGGGTGGCAGGAAGACTTTTTTAGTAGCCCCATGAATGAGGAACTGACGGTCTGCACAGGTGAAGGTTTGTGAGCAAGAGCTGG	0	1	0	0	0	0
chr1:43009783(+)	GCCACTTGAGGGTTCCTTGGTCAAGCAGTAATGCCAGTGCCTGGGAAGGCACCCGTTACTTAGCAGACCGTGAAAGGGAGTCTCCCTTTCCTTGGAGGAGTCAGGGAACACTCTGCTCCA	0	1	0	0	0	0
chr1:57331047(-)	AAAAAAAAAAAAAAAAAAGGGGGGGGGGCAGAGAGAGACTAAATCCTAAGCTCTAAATAATAGCTTAGGATGATTTATTCAAGGTAAGTACCATCTCATGGGGCCTATGGACAGCTGGTC	0	1	0	0	0	0
chr1:86132844(-)	GTTAGATGTTCTAGCCATTGCAATGAGGCAAGAAAAAGAGTAACAGGCAGACAGACTAAGTAGGAAGGAACAACAATTCACAGACATGATAATCTACGTAGAAAATCCATGGAAATCTAC	0	6	0	0	0	0
chr1:86239986(+)	TAAATTCCTCAGATTAAGTTACTTCAGAATTTTCAAGGAGTACAAGACCAGCCCTATAGATAGGAAGGGAGGAGTTCTTCAGAAAGCAAAAAGCTCTGTAGTGTCTGCGTATTAAGATAA	0	1	0	0	0	0
chr1:100050882(-)	TGTTTCCATTCTTTTGCATTTGCTGAGGAGAGTTTTACTTCCAATTGTGTGTTCGATTTTAGAATTAGTGCTATGTGGTGCTGAGAAGAATGTATATTCTGTTGATTTGGGGTGGAGAGT	0	1	0	0	0	0
chr1:116072225(-)	TAAATAGCTACATGAAGCCAGTAACTACCATATTGGACAGTGGATCCACAAAGGATGATATAGAAATGAGCATTTGAATATTTTTAAGTTAAAAGTTCTCATGGATTTTCATGCCTTAGA	0	1	0	0	0	0
chr1:119998946(-)	TCTGATGCCAGTGAAGATTAAACAACATTGTAATATTGTTGCTGGTTTTTGTTCGATACTACACTTGGTTTCTTGCTTTGATATTAATTAGGAAGGCCTGCTCTTGGGGAAAACTTCCCC	0	4	0	0	0	0
chr1:142593366(-)	TCCCATCTCAATTCATGTCTATAAAGTAGACGTTTATGTCTCACCTTGTCAAGAAGGGCAAAGTCTAACATAAACATTTCCCAAAAATGCTTCCTGCTAAAACGTAAGCTCAGTCTGGCT	0	1	0	0	0	0
chr1:144866142(-)	GAAGTAAAAGAATTAGGGCTAAGGTGATAGGAATGGAGAGTAAGGAGTGAATCTATTAAGTAGTAGTACTGCTCCAAATGCCTTATCTGCTGTTAGTTCATGGAGCATATCCCAGCCACT	0	25	0	0	0	0
chr1:156385977(+)	AAACCCCAAAAACAAATGGGCCAATGAGGACTCAAAGAGTAAGCTATACATCCTAGTATGTAGATACCATTGTTATTCTCAGGAAACTGGAATAGTGATGAGTCAATGAACTCATCCAAG	0	4	0	0	0	0
chr1:174736512(+)	GTTTATTCTGTAGCCTCAGTGCCTAGAATAGTGCTTGGCACCTGGTAGGTGTTCGATAAGCACACATCAAGTTGTAGAAAAGTCTTGTTAAATATTTCAGCTGTGGAGCATTGAGAATGC	0	1	0	0	0	0
chr1:179407669(+)	AAAGAGCTGATCTAAGTAAGTAACTTTGGAAAATGGTGTCTTGAGTGGAAACTATTAATATAAGCCTAATACAAAAGGAACGGTACATAAACCTATACTCTAATTGGATAATAGTTTTTC	0	1	0	0	0	0
chr1:184674439(-)	AAGGCGGGGCGGGATGTGGGCGGGGCCGCGGGTGGGGCGGGGCTTAGAGTGGGATCTTTATGGAGCTCGCCTGTGATTTGCAGATGGATTCGAGACGGAAGCGGGCTGGGAGGCGTCGGC	0	15	0	0	0	0
chr1:194067698(-)	ATTTGAGGTTGCTTTGTAGGTTAACGATAAAAGGAAAGTGTGTTGTAATTGCTTTTATTATAGATGCATACCCAAATTAGGCAAAGAGAGATACATATTAGAGGAAACAAACATATTCGT	0	10	0	0	0	0
chr1:195870696(-)	GACTCCAAATGAATGGGGTCAGTGTTCTGAAGTGGAGAACTAGGATTTTACCTTTATAGGTAGAAACAAAGAAATTTAGTAGGATTACAACATTTTTCATATAAAGCTGGTTTATGAATT	0	6	0	0	0	0
chr1:200276782(+)	CTGGGTGGTGGAGGGGGAGGTTTCCGGGGCCTGTGGTTACTACACTCCACTTCCTTATGATGACATAAACCCTATTTCTGCAGCAGGAGGCCACCACCAAGATTCTCAGGTCTCCACACA	0	2	0	0	0	0
chr1:201070207(-)	GTGGGGACATCGGAACTCAGAGCAGCAGCCCTGGGGTGGTAGAGCTGATTCTCAAATTGGTAGCCCTCTTCGGATAACCTTCTGACATCACTGACCCAGATCAGCGTGTGCGGGCAGAGA	0	1	0	0	0	0
chr1:202152881(+)	TTAATAACATGAACAATGGGAATCTGTGGAATTTTAGGCCAGAAATAACTGTTCGATATTTACTGTCTGCTGTATGTTAAGCACTGTAATGATCCTATCTGTGCTTCAGAAAGATAACCT	0	2	0	0	0	0
chr1:207106659(+)	TGGATGAAGGACAGATGAGAAAGAGGGAAATCAAGCATGACCAGAGGTGTTTTCGATAAGCAACTGGAAGAACAGCATTCCCATAAATGGGATGGGGAGACTGCAGGAAGAACATATTGG	0	1	0	0	0	0
chr1:211853782(+)	CACCCCCCTTCCTCCGCTCCGTTCGGCCGGTTCTCCCGGGAAGCTATTAATAGCATTACGTCAGCCTGGGACTGGCAACACGGAGTAAACGACCGCGCCGCCAGCCTGAGGGCTATAAAA	0	3	0	0	0	0
chr1:219042411(-)	TTTCCATGTCGTGAGAAATAGTTTGTATTGAGGCTTTTCTGAGAGATAGAGGCAGGCTCTCTATAAGTCACTTTCACTTTGAGTAAAGGCCCCGCCACCAGAAAGCTGTGTGTTGGGATG	0	3	0	0	0	0
chr1:233802771(+)	GTAATCCCAGCACTTTGGGAGGCCGAGGCAGGTGGATCACAATGTCAGGAGTTCGATATCAGCCTGGCCAATATGGTAAAACCATGTCTCTACTAAAAATACAAAAATTAGCTGGGCATG	0	1	0	0	0	0
chr2:11376863(+)	TTTAGCTGTGTGTTCCAAGATTTCAGACTAAAAGGAGAGAGTGAGGGCGGCTCTTTGTCATGTACCCCAGTGAGTACTCGCAACAGGGACAGCATCAGGTTTCTTTCTCCCTCGCTCGCA	0	2	0	0	0	0
chr2:14588450(-)	GAAGGATTTCATGATCCTAAGAGCAGAGTAAACCTAGGAGTAAGACCCAATAAGGTTAAGTAGCTTGCCCAAGATCCTACAACAGGTTAATGACTGAATATCTTGTTTTTTTTCCTGCGT	0	3	0	0	0	0
chr2:24076399(+)	GAGTTCGAGACCAGCCTGGCCAACATGGTGAAACCCCATCTCTACTCAAAATACAAAAATTAGCTGGGCTCGGTGGCAGGTGCCTGTAATCCCAGCTACTCGGGAGGCTGAGGCTGGACA	0	1	0	0	0	0
chr2:24111706(+)	AGTAGCGGAAGGGATCGGGGCCTGAGGAGGGTGGTGGAGGTGCGGCGGGGCCCAGAAGTGTAGCAGGAGGTGGTTGGGGCTGAGGAAAGTGGTGGAGGTGGGGCGGGGCTCAGATGTGTA	0	1	0	0	0	0
chr2:35735611(+)	ATCTCTGGGAAAAGGTATAAAGGTAGGTTATTTAGTAGAGTAGAATGATAAAGCTTTAGATATTAAACTATGGCCCACAACTGCTACTGAAAGCAAATACAACATAAAGAGGGATTGTGA	0	3	0	0	0	0
chr2:87575136(-)	TTTCTTTTAATTCTTTTTCTTATTGCTGTAGCTGGGACTTCCAGTATGATGTTCGATAGGAGTGGTGAGAGAGGACATCCTTGCCTTATTCTTGATTTTAGGGGGAAAATGCCCAGCCTC	0	1	0	0	0	0
chr2:102587190(-)	CCTCCCAAAACTATGGGATTACAGGAGTGAGCCACCACACTGGCTACTACTCTTGTTTTGTAGACAGCAACAGACATCCTAGAGAAGTTAAGGAACTTGCCCAAGATTACCCAATGAGTA	0	5	0	0	0	0
chr2:103439984(-)	GTACAGAGAGAGTGTAGCATGAAAAGACATTTAAGGGGAGTATTTGTGACTCCCAATATTTAGTGGTGGTATGAGAAACTGTAGCCAATAAAGGAAATTAAGGAGTATCAGAGAGGAAAA	0	2	0	0	0	0
chr2:110064896(+)	TAGCAAATAAAGACAAGACAGGTTGGGCGTGGTGGGTCCTGAGGTCAGCAGTTCGATACCAGCCTGGCCAATATGGTGAAACCGTCTCTAATTAAAATTTTAAGCCGGGCACGGTGGCTC	0	1	0	0	0	0
chr2:111813512(+)	TTTCTTTTAATTCTTTTTCTTATTGCTGTAGCTGGGACTTCCAGTATGATGTTCGATAGGAGTGGTGAGAGAGGACATCCTTGCCTTATTCTTGATTTTAGGGGGAAAATGCCCAGCCTC	0	1	0	0	0	0
chr2:112652253(+)	GTGTGGTAGCACACACCTGCAGTCCCAGCTACTTGGGAGGCTTAGGTAGAAGGATTGCTTGAGCCCAGGAGTTCAAGGCTAAAGTGAGCTATGATTGTGCTACTGCACTCCAGCCTAGGC	0	2	0	0	0	0
chr2:127458980(+)	CTGATTCTAAGTCTAGGGCAAAAAATGTACAAAAGGAGACTGGATACAAGTCTCTTATTGTACCAGAAAGTGAAGGAGAAATCAAAGACTAATGAGGTCACGTTAAAGTGATACAGGACG	0	7	0	0	0	0
chr2:129586842(-)	TATCCTAGACACTTTTTCTATTATGCTGAGGGACTGTAGGTCCTATTAAGTCTCTTAATTTAGCAGGCCAGGCAGACAATCTGCTTAGGCTTAGCACACAGGTCTTGTGGGCCATAGTTC	0	4	0	0	0	0
chr2:160314122(+)	TTTTATTTTATTTCTGCATGGGGATAATGGAGGTGGAATTATTTAGATTTGTTCGATTAATTGATTTATATTTTTAAGTGGGTTAATTCCTTTCTCTCTTGTTAAAAAATATATATTAAA	0	2	0	0	0	0
chr2:160688369(+)	TTGTATAGTTATTTACAGTTTATAAAGCATTTTCATGAACTTCATGATAACCTCTTAAGGTAGACGCAATTATCACCAGTTTTGGAGATAAGAAAACTGAGGCTAAGAAATACCACAGCC	0	2	0	0	0	0
chr2:163487335(-)	AAAAGGGGGAATATTCGTGTCCCCCAGATGAGGATACCCGTGACATTTTAAAAGGGAGATTAGGCCGGGCGTGGTGGCTCATGCCTGTAATCCCAGCACTTTGGGAGGCGGAGGCGGGCG	0	1	0	0	0	0
chr2:179746800(-)	TTTCTCTTACACACAGACATCGCGGGAGAAGTTGGGAGTGCTGCCGAGGGAGTAACTAGATAGCAGCTGTTTGACAGGTCGTCTCTTACTTCACGTTTTGCTTGTGTCAAGCATGCCCAC	0	7	0	0	0	0
chr2:182102495(-)	GTAAAAAAATCATGGTCCTGAGGGAATAACTAGAGAGTGGTATGAGGGAGCTTTCTATAATAGTGGGAAAATTCTGTATCTTTATTGGGATAGTGGTTATGTGAGTGCATATACTTAAAA	0	1	0	0	0	0
chr2:186092663(+)	TTTTAAAGTTACCATAGGACATCACTTCACTAAACAGTTTGAGATCTAGTGTTCGATAGCACAACAGGGCAACTTCAGCCAAAAATGATTTATTGTACATTTGTAAATAACTAAAATAGG	0	3	0	0	0	0
chr2:204380867(-)	GTCAGGGTTCTTTGGGGAAACAGAATCGAGAGAGAGGGAGTAAGAGAGAGACAGATTTATTATACAGAATTGGCTCATACACTTTTGGAGGCTGAAAATTTCCAAGACCTGCAGTTGACA	0	3	0	0	0	0
chr2:208243296(+)	CTCCCTGTTGGAGAGGCGTCAACAGTTCGGTCCCCGCGAGCTGTCTCCAAATCTCTTAAGTTAACCCCTTTCCTTTCCTCCCCGCTCCGCCTCCTGTAACCAAACTACCGACTCCCCCAC	0	1	0	0	0	0
chr2:208243297(+)	TCCCTGTTGGAGAGGCGTCAACAGTTCGGTCCCCGCGAGCTGTCTCCAAATCTCTTAAGTTAACCCCTTTCCTTTCCTCCCCGCTCCGCCTCCTGTAACCAAACTACCGACTCCCCCACC	0	3	4	0	0	0
chr2:218468009(+)	CAGGGACCAGTCTGTGAGTGACAAGGGACCAGTCTGTGAGTGACAGGGATGCTCACTCCATAGGTACCATTTCTCATCAGAAGGATGGGGACATGCAGGGAGAAACAAGAGCAGGAAAAC	0	4	0	0	0	0
chr2:218657706(-)	TCCCTCTTTTAGTGGAATTTCAGCATCAAAGGTTCTGCATTTTTTGGTGTGTTCGATACACAGCTCCCCCACGGGACCATGGGGGTTGTGTACAAAATAAATAAATAAATAAATAAATAA	0	2	0	1	0	0
chr2:227853529(+)	GTCAGTGGAGCCCCACTGTGATTCGGTAGATGCGAGTGACTCAGTGTGGCTTTGCTTAGGTAGCAATAACTGTTCATGCACTTCTGCTTCCACGCCGACTGCTTCATACTTACTCCAGTT	0	1	0	0	0	0
chr2:231985493(+)	CGAGTAGCTGGGATTACAGGCGCCCACCATCATGCTCAGCTAATTTTTTTGTATTTTTAGTAGAGACAGGGTTTCACCATGTTGGCCAGGCTGGTGTGGAACTCCTAACCTCAGGTGATC	0	2	0	0	0	0
chr3:5703655(-)	TCAAACTAGGGGGCAATGAAAGGCCTAAAATGAAATTCAAACTCCTGTGTGTTCGATAAATGTGAATTCTTCCAAGGAGAAGTGTAACAACTTTCATCAGACAAATTCTCATTAGAACAA	0	3	0	0	0	0
chr3:18562254(-)	AGTTAGTGCTAGTGAAAGTCAATCGGGCAGATAAGCTAGTGCCAGTGAAATCCAATAGGACAGGAAACAGCAATTTGTTCCCGCACCTTTTCTACCCTCTGGGAATTCACACTGAGAAGG	0	4	0	0	0	0
chr3:29211580(-)	TCTGCAGGGGGATGTTAGAGAATGTGTTATTCACATCTTTTCAAGTTAATTCCTTCTCTCTAGCAATCTTTCACATCATCCTTTTTGCACATTAACTGATTCTGCTTATAAACTCCCAAA	0	3	0	0	0	0
chr3:42514910(+)	TAATTAGTATCCATAAAAGTTACATAGTATTGTTTGCAGATAGTATTGTTAACTCTATAAAAGTAACATTGTATCATACATATCATTCTGCAACTTGCTTTGGTTGCTGGACACCATATT	0	4	0	0	0	0
chr3:46401120(+)	GAACTCTTATGCAAATGTGCAGAGGTGAAATAAAGCAAGGTATAGTCCAGGTGCCTAAAGTAGCACAGCTGACTTGAGATAGATGATAGATAGGTAGATAGATGGATAGGGTACATAGAT	0	2	0	0	0	0
chr3:57829590(-)	TCAAGCCATTGATGAGACAGACCCCTACCTGACAAGTCCAAGGACTACTTTCAACTCTTATAATGTAGCATTTGAGGGCTATTCACAACTCTCTTCTCAAAAACTCTCCCCTGCTTTGTA	0	1	0	0	0	0
chr3:58618159(-)	CGCTCCTGACTTCCCTTCCCAAGGACTCGACCTGAGAAGTAAGACCATCTCTGTTCTGTTTCATCTGCTGTTGAGAGCGGTGCCGTTCGGGAGGAGGTGGAAGGGAAGGAGGGCAGACCC	0	3	0	0	0	0
chr3:66486410(-)	ACAGTGAGGAAAAACACTCTTGTCGTCAGGTCTCGGCAGAGCCCAAACGTGTTCGATTGTGCCAGTAGATTCTCGGATAGTGGCTATCTGCCCCCGAAGACATCACTTCAAGGCAAATTC	0	2	0	0	0	0
chr3:81939662(-)	TGAATAGATGAATGAATGAATATAACAATTAAAAATAACATTACGGACATGAAAAGATAATAGAGAAGTTCATTTAAAATGGAGCCAGTTCAACCAATTATTTCAAGGTTACCTGACAAA	0	1	0	0	0	0
chr3:86308557(+)	TCTACGACCGGTTCATGCACTCATTTATTTATTCAGCAAGTGAGTGTTAATCTCATGATGTAGACTATAAATCTATGTCTGCTTTCTTGGATTTTTTTTTTTGACACCTACTGAAGAGAT	0	6	0	0	0	0
chr3:104348651(-)	AATTAATAGCACGGCTATTCTCAGGAGCCGCCGGGTCAAAAGGGGTGTGAGTTCGATAGGCCTCCTGGAGGCGTTCTGAAAAGACTCCAGGTGACTCATCAAGCCCCTGGACAACTTAAG	0	2	0	0	0	0
chr3:110244182(+)	GTGCCCTCTCACCCCCCACCCCTACCCAAATGCGCGGCGAGTAGAGAAAGTGCTGTTTTAGTGCCAGAGTAGCCTGGAGGAAGAATAGGGGGAGAGGGGGAAGAGGGCGAGGGAGAAGGG	0	2	0	0	0	0
chr3:123872971(-)	GGGTCAGAATCAGGCAACTTTCCAAGGCTAAACATACTGGTAAAGTGCAAAGCTTAAAAGTAGTAAACAGGCATAACGTCACAATACTCTTTCAAACATGTCGGTAGAAATCACTTACCT	0	1	0	0	0	0
chr3:126225086(+)	AAGGAGATATGTTTTTACAGCTAAGAGTGGAAGCCTTGCCTAAAGAGCTCTGGGTTATAATAGGAAGTTCCTCTAATATTTTGTACTGTAAACATCTTCAAAGCAGGGAACGTGTTTATT	0	2	0	0	0	0
chr3:129090782(+)	CCGGCTTCTAAAGCTCGGTTCCCAAGGTGAGAACGTGAGACTGGCCTGAAGACTTAAGAAAAGCTCTGAGATCGCCCCAAAGTGCAGTCTGCGTGATTGAGCGGGAAGCGCTGGGGAGCC	0	5	0	0	0	0
chr3:139276536(+)	TGGGTAAATAGTTATAAACTTACAGTTAGATAGAAGAAATAAGTTCTAATGTTCGATAGCAGGCTTGGGTGACTACAGTTAACATCAATATATTATATATTTCAAAATAGCTAGGAGAGA	0	3	0	0	0	0
chr4:8390455(-)	CACAGTGTATCCACAGTGTTTCTACCTAAGGGGCGTGGTTAGGGACTGAAGACTATATGATAATGAAAACTCCCTGGAAGCGTTTGCCAGCCTGCGGAGTATTTTGCATCTGAAGGTTCT	0	1	0	0	0	0
chr4:23260050(-)	GCTGGAATTTGGGCTTCCAGTGAGCCCATCACCCAAATAGTGAACGTAGTACCCAATAAGTAGTTCTTCTATCCTTATCTCTCTCCCTCCATACCCTCATTTGGAGTTCCCAGTGTCTAT	0	3	0	0	0	0
chr4:27064163(+)	TTAATGCAATATTACATCAATCACATTCACATTTGCTAATGATTTTGTGTGTTCGATAGAATCTCATTTAAGCTCACTAGCCTGTTTAAATCCTGGCTTCCTTTTATTTCCTCATCCTAA	0	2	0	0	0	0
chr4:39772592(+)	GCAATTCCAGAACTTTGGGAGGCTAAGGCAGGTGGATCACAAGGTCAGGAGTTCAAGACCAGCCTGGCCAATATGGTGAAACCCCATCTCTACTAAAAATACAAAAATTAGCTGGGCATG	0	1	0	0	0	0
chr4:41842774(+)	CACATATATACACATATATATACACATATATATACACACATATATATACACATATATATATACACATATATATACACATATATATATACACATATATATATATACACACACACACACACA	0	1	0	0	0	0
chr4:47860858(+)	ACCAAGGAACACCAGAAACAAACTGCTGTAAACTGGTGATAAAGAGAAAGATCTTAATAACCAGCCAGAAAAAAAGAGAAACAATCAGTACAGAGGAACAGATACAACAATCACAGCATA	0	1	0	0	0	0
chr4:57420313(-)	GAAAGTTCACTTCTCATTCTTTAGTGATGTGTAAATGTATTGCCATTGGCTCTTATTAGGTAGCTCTAAGCCAGTGACGGAAAAATGTTTTCATTGGCAGGAAAACACGTTTTACATCCA	0	5	0	0	0	0
chr4:98064556(-)	CTCAACATACCTTGGCTATTGAATGACAACAGAACCTCACAGTTGAGTTAAAAAACCATGAAGCCGAATCTTAGAACATCTATAGACTCCCAACTATATTGGCCACCCCAAAAAAGATCT	0	1	0	0	0	0
chr4:102979199(-)	CTTTACCTAAATGAAATGGAAAGGGGTTTAAGACAGGGAGTAGCAACCAATTTCTATTTGTAAAAAAAAATGTCTGCCTGCTGGAGAATGGATTGCAGAGGGGCACGGAGGGAGCAGGAG	0	1	0	0	0	0
chr4:123532104(+)	CTTTCTTAAGTTTAATAGCAGATGTGTAGTGTTGGTTACCTCATTTTCACTCTCATTAAGTAGAAAGTATGGCAACATTAAATGATTGGAAACTAGTCTCCAGATTTTTCTTTCCTTTTC	0	2	0	0	0	0
chr4:128618623(-)	TGCTATTTCAAAGAACCTCCAGTCCGGCAAAAGCAAGTAGCATCAGCAAAAGACTCTAGGTAGCCAGTTGAACGCGGAGTGCAAGAGAGATGCTGTGGCGAAAAGCGGCAGGGCATTCCG	0	3	0	0	0	0
chr4:156573754(+)	TAAAAGTAATCCACTATCTGGGACCGAGAGGAAAGCATGTGTGGAAGAGGCAGGCATTATTAGCAGCGCGTCCGCCTCGGCCACCTCCCTGCTCCCGCCTCGGCCACCTCCCTGCTCCCG	0	1	0	0	0	0
chr4:180499425(+)	TGTGTATGCTTGGGCAGATCTTCCTTCCCCTACCCCAGTGGCATGTGTGTGCTCGATACCTTGATGCCCCGCCTTGCAGGTCCAAGTACATCCTGCCACCCCACCTCTGCTGACATATGG	0	2	0	0	0	0
chr4:188322352(-)	TTGATCAATGGGTACAAATATGCAGTCAGATAGAAGAAATGAGACCTAGTGTTCGATAGATCAGTAGAGTGACCATATTTGACAATAATCTACTGCACAACTCAAAATAGCTAGAAGAGA	0	2	0	0	0	0
chr4:188547373(+)	CTACCGTCCCCGGAAGGCAGATAACCCCTCGGGCCTCGTGGGTTAGGTTCGAGTCCCTACAAGTAGGAAGAAGTCGTCAGGGCCCGGCATGTGGTCGCGGCCCAATCTCAATTTAGGGCT	0	2	0	0	0	0
chr4:189922988(+)	AAATAAGGGGGGTGGGGGTGGTGGCGGGAATTGAGGAGATGGAGATTGAAGTGTAGAAAGTGTCCACTATGTAGGATGAATAAGCCTGGAGATGTGAAGAATGCTAAGACTGCAGTGAAT	0	5	0	0	0	0
chr5:36008946(+)	CAGTAAAGTCTCAGTAGTATGTGATAATGACCTTATGAGAGTGACTGAAAGACCTATTAATAGTCTAACATCAGATTTCTGCCAGCAAAAAAATAAACTTGGTGGTAGGATAGAAGAAAA	0	4	0	0	0	0
chr5:42646219(+)	ACGAATCAAAGATTTACCAAAGCTCTCCAAGAAAAGAGACTAAATAAACAACTCAGTAATTAGCAAAATAAATGAACTGGAAATAAGCAATAAAACTAACAAACCAGAGACTCATATTTT	0	2	0	0	0	0
chr5:60762142(+)	CTTTAATTGTGCAGTAACAATAACCGTGCAGTTAGAGGAGTGCCCTAGAAGCACTTATACTATACCCCAGGGACTATTACGGCAGACGAAGGGAAGCAAGAAGATGAATGGCAAATGAGG	0	6	6	0	0	0
chr5:60767067(+)	AAGAGCTGCCAATTAGTGAGATAACTTAGTATAAAGGAGGTTGAATTGAGAATCATTATGTAGATTCTAATTCTGACTTAGCCACGAACTACCTTAATGACCTTAAGCAAGTTACAATCT	0	1	0	0	0	0
chr5:79487454(-)	TTTATCACACTTATCATGTGTCTCCTGGCATTTGGTTGAGTAGAATTCTATCTCCCTTATTAGCTAAGTGTCTCTGCTGAGGAGTCATTGCTCACTTGTGTGTCCTACTCACAGGTAAGG	0	3	0	0	0	0
chr5:88206177(+)	TAAAAATCAATCAAGAAAAAACAAATGTGACTATTTGTGAGAGTACATGCCAGATCCAATTAGTAGTGAAAACTTATATTGCCTACTAGAAAAATCTCTATTTGGCATCGACCCAGAAGG	0	4	0	0	0	0
chr5:99862143(+)	ATAGGCTTTACCTCTCGGTTACTTCTGAGAGAAGGAGGAGTGAGAAAGAATAATTAATATTAGAAAGGGACATATGAGTTTCAAAAGTACTATAATTTCTTAGGGAAGGAGGAGTGAGAA	0	6	0	0	0	0
chr5:121824720(-)	ATATTATTTTCACATACTTTTATAGAGCTTTGTTTCTAAGTCTACCCAACTAGTTATTAGTAACAATCAGAGTTGAAATTTGCTTTGCAAATGAATGAAAACGGGCAAGGGAGAAGACCC	0	3	0	0	0	0
chr5:124096409(-)	TGAGTGCCTAAGAATGAATGAATGGATGGAAAGATGGGTGAATGAATAAGGCTTTAAAAGTAATCACCAAGATCCAGGCAAAGCAGGGAGGGCAGAAATAAGATACGCACAAATTAAAAT	0	3	0	0	0	0
chr5:126103747(-)	ATCATTCTGAAGGAAAGCAAACATAGTGTAGAAAGGATAGTGGAAGAAGGAAGTTTTTATTACCATCTATGACCTCATAACAATTACAGAAACAAAAACTGTAGAATCAGTCAGTGTTTT	0	7	0	0	0	0
chr5:129520581(+)	TCACTTTTCTTAGGCATATAAAGAGGTTATTCAGCCTGAGTATGTTAGAGATTCTCTAAGTAGGAATAACCACATGTTTTGGAAGAAAGAGGCTTTGTTTTTAGAAAGGCATTGTTAGAG	0	6	3	0	0	0
chr5:134592670(+)	TGTGTGTGTGTGTGTGTGTGTGTTCACGTGCGCCTTTTAGTAAAAGCAAAGTTTACTTAGTAGCAGTCCTCTCTGGGAGTCCCAGCAAGACTCCCACCCACACAGCCACCCCCCATGTTT	0	1	0	0	0	8
chr5:137701568(+)	GTAAACCACTATATCCCCTGGGATAGGCTTAAGATAGTAGTACAGCATAACCTTAATAAATGGCTAAGAATCCCTCCACATCCCCAAGGACTAGCACAGTGCCTGGCCCAGAAGAGCAGG	0	6	0	0	0	0
chr5:146739242(+)	GTGAGGGCTCTTGGGTTAGTTCCTGTTAGGCCCCGGCCGGGGGAGTAGGTTGAAGTCTCCTAAGATGCCCGGTGGGCTGGGGCACCGGGAGCTGTGAAGGGAACGTGAGGGGGCGGCGTA	0	1	1	0	0	0
chr5:160377017(-)	ATGATTTCCCTTGTTCTACCTTCAGCTAAGCTCTGGTCATAATAACAACAATATCAGTGGTTGCATATTGAAGACTTATTCTGCTAAGTAAGAGCCTTCCTTGTGTTAATTAACTCATTT	0	7	0	0	0	0
chr5:163433119(-)	GATTTTAGGTTTTTTGAATTTGCTGAGAATTGCTTTATGGCTGAGCATGTGTTCGATCTTAGAGTATGTACCATATGCAGATTGTGAGAAACACACTTATCCATCCAAACACAAAGAATG	0	4	0	0	0	0
chr5:164301713(-)	GCAGGGGAGGTGAGGGAGGGCCTGCTGCCTACAGTTGAAGTAGGAAGCAGACTCTGGACATAGAGCTTAGACTCAGACCAGGTTGAAGACTAGCAAAAACAGGCAAGAAGCAAAAGCAAC	0	2	0	0	0	0
chr5:168012743(-)	GAGAAAACTGGTGACTGAATAGGAATACTAAAAAGGTGACTGGTAACCAAACTTATTTTGTAGATAACAACATTTAACAATGCAATAACGTGAAACTGTATGTAAACAATAGATGTCAGC	0	2	0	0	0	0
chr5:168439145(+)	CTGAATAGAGGATTGCAGAGTGGCAAGAATTGAAATGGGGGACTAGTTAGGAGGCTGTTATAGTAATTCATCTGAGCGGTCAATTTAATCTAGACCAGATGACAGAGAATTTCCAAGCAT	0	2	0	0	0	0
chr5:181781963(-)	ACAAAGTTAGAATACAGACATGGCCGCCCGGCTAGCTCAGTCGGTAGAGCATGAGACTCTTAATCTCAGGGTCGTGGGTTCGAGCCCCACGTTGGGCGTAATTTCGCTTTTTGGAAAGGT	0	1	0	0	0	0
chr6:719187(+)	GCCCAGAAATAATTAAGGGGAAGACAAGATGGGGGGTGGGTTAGATCAGATCTCTTTTACTACCATAGTTTTCTGTTATAATTTTTGCAAAGGCAGTTTCAGCTTCTCTGCAAAATCTCA	0	8	0	0	0	0
chr6:3033598(+)	GTTACATCTCCTTTTTGTTCTGTGAAAGGAAAATAAAAATCTCTGGGCCCCAAACTCATTAAGTCAAAGGGAAAAGCTTGGGAACTGAGTCATGCAAAGACTGCCTTCCTTTTGTTCCTA	0	2	0	0	0	0
chr6:3481887(+)	AAACACCTCCCTCCAAGGACAGAGACAAATGGATGGATTGCAGCCAAGAGTAATAAATTATAGCCTGAGTTTAGCCTATCCAGCCACTTATTGAAAGATGAAAATCTGTTCTTTATGTAA	0	3	0	0	0	0
chr6:4454937(-)	CCATTCAGATTGAGCAGGGACCGTGACTAGACAAATCAAGTAGATAACATAGAGAGTAGGTAGCATAAAGATTCAGTGGAAAAAAAATAAAGCACATGTCTTTCTGGCTGGAAGTCATTT	0	3	2	0	0	0
chr6:16495395(-)	CAGTCTTTAATAAATGAAAATTAGTCAAGATTCTAATTAGTACTTCCTGTGTTCGATACTAATTTTGTCAGTTCATTTCTTTACTTAATGTGGGCTGTACCTATTCGCACATCCCTTGTA	0	1	0	0	0	0
chr6:19324738(+)	AGAGAATATTGGATACGCTTGCCTTATTATGTAGTCTATTAGTAATCCCAGGACAGCCTCTAGCCAAAAAAAAAAAAAAAATGTCTTAAAGCTTAGTATACTTGATTTGGTATTTCACCT	0	1	0	0	0	0
chr6:19677678(+)	AGAGTAGTGATGCATCATTACTGAAACTGGAAAACCAGAGTGTGGCCCAGACTCACATTATAGTAGATGTCGTTAAATCAGCCCTTCCTGCTGAAGTCTGTGCCCCCCTTTTTAAATCTG	0	5	0	0	0	0
chr6:23359694(+)	AGAGAAAGGAAATTCTGCTAAAACATGGATAAATCTTATGGACATTATGCTGAGTGAAATGAGCCAGTCACAAATACTGTATGATGCCTCTTATATGAGTAGTCAAACTCCTGCAGACTG	0	6	0	0	0	0
chr6:26425174(+)	AATCATACCAAAGAAATTATGTATTCTCTTAGTGTATTGGGGGAAGAGCTACGTTCGGGTGAGCCCGGCTAGCTCAGTCGGTAGAGCATGAGACTCTTAATCTCAGGGTCGTGGGTTCGA	0	2	0	0	0	0
chr6:26825049(-)	CACTAGGCAAAGCCAGCTGGGCTCCTGAGTCCGGTGGGTACTTGGAGAACTTATTACGTCTAGCTGGAGGATTGTAAATGCACCAATCAGCATGCTGTGTCTAGCTCAAGGTATGTGAAC	0	1	0	0	0	0
chr6:26889120(-)	GGTTGGAAAACAATGCTCCAGGTGAGGCTCGAACTCACAACCTCGGCATCACTCGCACACATACTGCCATATAAGTACCGCGCGCTAACCGATTGCGCCACTGGAGCACCCAGTTTCTAC	0	3	0	0	0	0
chr6:36765779(+)	TTCTATCCAAAATGTTTGAGAAAGCCTTGTGACCAAAGGTGAGTGACTCAGAGTTTCTCTAAGACCCTGAAATGGGTGATAACGTCATGTCTAACCTTGGGAATTGGCTGAGTAAATCTC	0	1	0	0	0	0
chr6:38376233(-)	TTTAAATTGCATAAGAATAATATAAAGGGATTAAAACAATGCCTAGAGTAGGGTAACACTTAGTAAGTGTTAGATCCCGGCCTACTTTGCTAGTCTCATTTCCTGCTGAAACCCTAAGCT	0	1	0	0	0	0
chr6:56558571(+)	ATCCAGACCATCCTGGCTAACACGGTGAAACCCCATCTCTACTAAAAAAATACAAAAAATTAGCTGGGCGTGGTAGCAGGCGCCTGTAGTCCCAGCTACTCAGGAGGCTGAGGCAGAAGA	0	1	0	0	0	0
chr6:74772053(+)	CAAGACCATAGCAGTGGATCTCACTGCTCTTGCCTACTCAGGGCTTTATCTACACATTGATAGCCCCTCAGAGGAAAGGCACCAGCCGAAGAGTCGACACTGGCTCTGGGCTTGGATGCT	0	2	2	0	0	0
chr6:76822073(-)	TCTCTATCCTGAATTGTTTAAATAACATCAGAATGCTCTGTTCATTAAAAGTTCGATAAGCCTCAGTGGTGAAAGTCTATTTTTTGTAGTAAACTAAGTTTGAAATAATTTTAGATTTGC	0	2	0	0	0	0
chr6:90517893(+)	GCTAAATAAATGACTGTTCGGTTTTTCCATTATACTAGCCACACATATGTGTTCGATAGCCCCATGCAGCTCGTTGCTACTGTACTGAACAGTGCAGCTATATAATCTTTCCATTACCTC	0	2	0	0	0	0
chr6:97623331(-)	TAAATGCCTGTTTCTTGTACCTGATGAGTTAAGGGATTTTTAAAAAATAAACTTTTAATGTAGAAGAATTTTAGATTTATGGAAAAATTCAATACAAACACAATACAGAGAGATCCTGTT	0	3	0	0	0	0
chr6:108405309(+)	GATCGAGACCATCCTGGCTAACACAATGAAACCCTGTCTCTACTAAAAATACAAAAAAATTAGCTGGGCGTGGTAGCAGGCGCCTGTAGTCCCAGCTACTCGGGAGGCTGAGGCAGGAGA	0	1	0	0	0	0
chr6:113798494(+)	ATTATAAAATCCCCAAGTGCAATACACAGATCAAGAGTTGAGTTCCAGTGTTCGATAGCCCAGGAGGGAAACTACTGTTACAATAACTTATTGTACATTTCAAAATAGCTGAAAGAAAGA	0	1	0	0	0	0
chr6:126074483(+)	GATCGAGACCATCCTGGCTAACACTGTGAAACCCCGTCTCTACTAAAAATACAAAAAAAATAGCTGGGCGTGGTAGCAGGCGCCTGTAGTCCCAGCTACTCGGGAGGCTGAGGAAGGAGA	0	1	0	0	0	0
chr6:141090680(-)	GGCAAACGTAGGCAGTGATATGGTTGGGCTATGTCCCCACTCAAATCTAATCTTGTATTGTAGCTCCCATAATCACCACTGTGGCATGGGAGGGACCTGGTCGGGGGTAATTGAATCATG	0	2	0	0	0	0
chr6:143495683(-)	GTACTGAACTGAAAGAGTAAATTCATGTAAGATCCAGGAGTTGGGGGAAGGAGTGTTAAGTACCAAGTTCTAGAAATTGTTGTACATGAGTTAGTGGAAGGGGATAAAATGTCTGTCACG	0	3	0	0	0	0
chr6:147007452(-)	AGCTTCTCGTTCCGTCTGGTTTTTAGAAACTTGGGTTATTTGGGGACAAATGGCTTAAAGTAAGACTGGGGAGGCATCATCCACTGTCTGCACGGGATGAGCAAAGTTGGTAACTTTGCC	0	3	0	0	0	0
chr6:148119629(-)	TGGTTTGTTGGGGCCTAGTGCATGAGCTCAGTCCAAAATAATGGCCTCCCATAATTTTGTTTAAAAAATATTCCCGTTTTCTGGCCAGGTTCTTACTTAGGTGAGAGTATGACTAAAACT	0	1	0	0	0	0
chr7:18077054(-)	ATATGTTTGTTGAAGGAAAGTGATAAGAAAATGAACTGCAACTTACTTTCATTAAGTATAACAGTTTTAACACGAAAAGAAACCTTATGAAGCATTTGATCTTGAGCCACAAGGCATTGT	0	6	0	0	0	0
chr7:18961787(+)	CCTGGCTGACAGGTCTATTCTGCAAGTTAGCAATGAAAAAGCCAATAGATGGCTTTTCCGTAGCCAAAAAAAAAACAACAAAAAGTTATTCCTGCAAATCCAAAGTCATTAATGTTAGCT	0	1	0	0	0	0
chr7:25527811(+)	TTCAGGGAGAAAATACAGCCCTCTGTGTAGCATCTAGAAGTGAAGTTGCCTCCTAATAAGTATACAGAGTGTGTAACTACAGGCTTGGGAGGTCTGTTCGTATTCATGGGAGTTAACAGC	0	4	0	0	0	0
chr7:31574418(+)	TCCATAGAGATAGAGGGGTAAGCAAATCTACTCCTTCTTATATAGGACAGTGTTCGAATATTAGAAGAGAGCTGCGAACCAAGAATTTTAGCTTTACCTGTTGATATAGTTTGACTGTGT	0	1	0	0	0	0
chr7:43917828(-)	CCCTATTGTAAGCTATTTATGTTCGCTAAGTCACTTATTCTTCAGGGCTATCCTACTAAGTAAGCATTATGATTACCCCCACTTTTACAGGTGAGAAAATCGAGGCAACAAGAGGTTGGT	0	6	0	0	0	0
chr7:49527528(+)	ATAAAGTTTACCTTGTTTCTGTCTGAGACCTTACCAGAAGTACCTTTAACACTCATATTTTAGCAGCACTCTGTTTATGATAATGTATGTATTCCCTAAGACCATAAGAACTTTCCCTCC	0	2	0	0	0	0
chr7:54821689(+)	ATTTCTTGGTAAATTATCTTTCTATGGGTAAAAAAATCAGTGCAGTCATCACCTTGTCATTAGTAAGTTCTCAATAGAGCAGACTGAGTCAAAGCTGTGCAGCCAATAAGATGTACTTAC	0	6	0	0	0	0
chr7:56992447(+)	AAATACTGAGATTCTAAAATGCTTTTGTTAACATGGGTAATAGCTATTATATTTATTACATGAGAAATTAAAACAGGAATTATTTATTTATTTTTTGAGATAGAGTCTCCCTCTGTCACC	0	2	0	0	0	0
chr7:59305801(+)	GGAATTGAACAGAATTATAAGAAACTTACTTGAACCAAAAAATAGAAAAACAAACAAACCAAAACCCCCTAAAACTGTGATGAGCAAAGTAGACATCAGAACAGGAAATATCACTGGGGA	0	3	0	0	0	0
chr7:59305802(+)	GAATTGAACAGAATTATAAGAAACTTACTTGAACCAAAAAATAGAAAAACAAACAAACCAAAACCCCCTAAAACTGTGATGAGCAAAGTAGACATCAGAACAGGAAATATCACTGGGGAT	0	1	0	0	0	0
chr7:65017397(-)	AAATACTGAGACTCTAAAATGCTTTTGTTAACATGGGTAATAGCTATTATATTTATTACATGAGAAATTAAAACAGGAATTATTTATTTATTTTTTGAGATAGAGTCTCCCTCTGTCACC	0	3	0	0	0	0
chr7:88632948(-)	GAAGTTAGCTAATGGGTATAATGGTACAGTTAGATGGAATAACTTCTAGTGTTCGATAGCACAGTAGGTTGACTATAGTTAACAATAATTTGTTGTATATTTCAAAATACCAAGAAGAGA	0	2	0	0	0	0
chr7:90248163(+)	GAAGTTGAAAATTTTTAATCACTATTGGATATTAACTGAAGTTCTGTTTCTAATCATAATGATACATTTAAGTGCCTACATGTGGCATACATTTCTAGATTCTTTGAGTAAAACATTTGT	0	3	0	0	0	0
chr7:95585583(+)	ATCTTATTCTCCATCACTTAGGGACATTCCGAGGCTCCAGAATTTCTGCTAGAAAAGCTTTAGGCCGGGCGCGGTGGCTCATGCCTGTAATCCCAGCACTTTGGGAGGCCGAGGTGGGCG	0	1	0	0	0	0
chr7:97967823(+)	TATATTTGAATACAAAATTATTCATAATATGATTTTTCAGGGGAGGTGTCGTTCGATAAGAAAATATCTAGCTGAATTGAAGCAGACCCTGTAGCCCATTTGGTTACAAGTACCCAGGTA	0	1	0	0	0	0
chr7:100590291(+)	GCAGCTGGGATTGCAGGCGTACACCACCATGCCTGGCTAATTTTTTTTTTTGTATTTTAGTAGAGACAGGGTTTCACCATATTGGCCAGGCTGGTCTCAAACTCCTGGCCTCGAGCTATC	0	2	0	0	0	0
chr7:101278606(+)	AATCTCAGCACTTTGGGAGGCAGAGGTGGGCGGATCACTTGAGGTCAGGAGTTTGAGACCAGCCTGGCCAACGTGGTGAAAGCCTGTCTCTACTAAAAATACAAAAATTAGCCGGGCGTG	0	1	0	0	0	0
chr7:105172379(+)	ACCTGGTTTTTAGAATCACTGGGAGGGTTAAATAAGTCAGTATAAGCAAAACTCTTAGTATAGTACCTGGCACATAGTAAGTGCCCAGTAAATGTTAGCTACTATAATTCAATATACTGT	0	5	0	0	0	0
chr7:105846639(-)	GAGGATCATTTGAGGCCAGGATTTTGAGACCAGCCTGGGCACATAGCTAGATTCGTTCTTTAACCAAAAAAAAAAAAAAAAAAAAAAGACAGAAAGAAAAAGAAAAAAAGAAAAAAAAAA	0	1	0	0	0	0
chr7:139123791(+)	CCAAACAACCTGGCACAAACATTGAGGTTTGAAATGAGACTAAGAAACAGACTCTGTAAGTATTATTAAATGTTATAAGCACCCCCGCTAGAGAACAAGTATAGAAAGGAATATGAGCCT	0	1	0	0	0	0
chr7:140653984(+)	GTACCAAAGAGGAAAATAGTTGAATATGTTGTGTGAGCGCGTCGTTTGCAGAAGCCCCAGTGGCCTAATGGATAAGGCATTGGCCTCCTAAGCCAGGGATTGTGGGTTCGAGTCCCATCT	0	3	0	0	0	0
chr7:143563547(-)	AGAGCTCACAGCAGCAGCAAACAACCTTAGCTGGGTCCTCACCAGCTTTGATGAGCTCAGTAGCCAAAAAAAAAAAAAAAAAAAAAGACTATGCCTGCAATGAGAAGCTGTAAGCAGATC	0	1	0	0	0	0
chr7:148950106(+)	CGTAACCAATTTCTAGGAGTGTTGAGATTAAATAAGCTAGTACACGTAAATCACTTAGTATAGACTCAGGAAATGTTAGCTCTTAATATTTTGACTCTACTGACTTTTTTCGTTTATTTT	0	4	0	0	0	0
chr7:153636004(-)	AAAATTAGCAGGAACGCCCAGATCGACCCAGACCTAGGATCAAGATGGAGTTTCTTAAAGTACCAAGTGAGACTGCAGTGACAAAGTCGATTATCCCAGCAATATAATCAGCTTTGCCTG	0	2	0	0	0	0
chr7:155375659(-)	GTCTCCTCCAATCTCCACCCGGCGGTTCTCACCCTCAGCTGCACACTAGCGTTCGATAGATCAGCAGGGTGGCTGCAGCATACACTCATCTACTGTGCATTTCAAAATAGCGAGAAGGGA	0	2	0	0	0	0
chr8:21248938(-)	TGATGTCTGTCATGATGTTTGGGTGCAGACAGAATGAGAGTGCACAGCAAAGAGGTTAAGTCAGCCCAGAGGCTCCTCTCTGAGTCAGCACCAGGAGCTGAGACAACTTATCCTTTTAGT	0	3	0	0	0	0
chr8:59657113(+)	GGTAACATACTTAAGAAACCTTTTTGTGTGAAAAAGTGACTGGACTCATACCGCAATATGTAGAAATATATTTCCAAATTTTTTTATCTGCATCTAATATGACAAAATCTGTAGTGTTTT	0	1	0	0	0	0
chr8:96039736(+)	GAGTTCGAGACCAGCCTGGACAACATGGTGAAACCCCGTCTCTACTAAAAATACAAAAATTAGCTGGGCATGGTGATGCGCACCTGTAATCCCAGCTACCTGGGAGGCGGAGGCGTCTCA	0	1	0	0	0	0
chr8:101580679(+)	ATAAATAACCACAAATGTTGTGGGGAGAAAAGACAATGAGTGTTTGGGAACCACAGTATGTAGAGGGAGAAGTTAAGGTAGAGGAGAAAGAGTCTGAAGATGAGACTGTGCTTGAGGAGA	0	2	4	0	0	0
chr8:102536122(+)	ACGGCACTTTATTATTTGTTAGCGAGTTGTGGTTATTCAAAGATAGACCCAGATCTTAGTTAGTGGAGGGAATGAAGACTGAAGCTGCTCTACACGAGTACTTAGCAGGAATTGGAGTTG	0	3	0	0	0	0
chr8:103031730(-)	ATTCAGCAAGCATTTATGGAGCATCTATTTATGCAGAAACTGTATGAATCTCCTTCAAAGTAGTCTACATCTAAGTCTGAGTGTCAGCAAATAGAGATAGGGAGGCCTGGAATCATATTC	0	9	0	0	0	0
chr8:108425031(-)	ACATATATTATGTCATCAGTAATACATGTAAGAGATGGGAGTAGTGTCAATGCCTATTAAGTGCCAAATGCTGTTCTAAAAATTCTATATGCATTAACTCATCAAATTCTCAGAAAATAT	0	1	0	0	0	0
chr8:115131982(-)	CTCATTGGAACCTTGTTCAAGAAAGATGAAATTATGTGATAAAGCCATACTATTAGTAAGTAGCAGATTCAAAACCTGACTACATTTCTTTCAACAAAATAAGTTTTACATGCTGTGTGT	0	3	0	0	0	0
chr8:124171667(-)	CTTTCCTCTGTCCAGAATCCTACCATGTCTTCTTAATGAGTAAAATCCAAGTCCTTTCAGTGGCCTGCAAGGCCCCTGCTGCTTCTCTGACCTCATCTCCTACTACTCTCCAACTTGTAC	0	8	0	0	0	0
chr8:132805043(-)	CAAAAACATGGTATACGCATGCACACACACACCTTCTCACACACACAATGAAATATTAATCAGCCACAGAAATGAAAGAAATTCTGTCATTTGTAACAACATGGATGAGCCTGGAAAAGA	0	10	0	0	0	0
chr8:140567689(+)	ATCATGATAGTGGCACTACATTAAGGGTCGGGTCATTAGAGAGTCAGAGTCATGCATTTAAAGTAAGGCCATGATTTTTCTGTGTTTCTTTTGCCATGTTTAGTTACCTGGGTGCAGACA	0	4	0	0	0	0
chr9:12810522(-)	GAGATGCGGCTAAGCTCCATTAGTTATAGCTTGTGGAGAGGTTGGATGCTCTTGGATGAATGGTGCCATGTGAAATTGCAATATAATTGCTACAATTAAGAGGCCACATTCTCTGCTTAT	0	1	0	0	0	0
chr9:14428072(-)	TGGGGGTGGGGGTTCATTTGTAATTCTAGTAACAGTGGTATGTGCCAGAAACCTATTATGTAACTTCCCTGGGGAAACAGCATGGTGGGAGCCATTGTGGATGTTCATATAGTTTGGTTG	0	1	0	0	0	0
chr9:23349294(+)	AATTCTTCGATCTGGGCTTAAAATCTACAAAAGTACTAGGTTCAGAAAAATGCCTTAAAGTAGCAAGTGTTATTGTTCACCTATGATGTGTCAGACAAAGGGAATTAAGTGGGAAAAAAA	0	9	0	0	0	0
chr9:32400125(+)	GCTTTGCGCAAAGAATTAAGGCGAGGGTGGAGAGGGTGGGTAGGGTGGGGACGGACAAAGTGAGAAGGGAGGCGGGCCAAGTGACCACACGTACATGAAGCCTCTCCAGTTATGGCCAAA	0	1	0	0	0	0
chr9:38056335(-)	AAAGCTGCTGCTTCTTCCTGTCAAACTTCCCTTCAGAGATCTCTTCCTGTTGCCCAGAAGGAGCCTGGACTTAGAAACTCATACAACAGGCTGTAGGTAGCCCAGGAGAGCCAGAGCTTT	0	1	0	0	0	0
chr9:38093755(-)	GGCCCGGCTCCCACCGCCTATCCCGACCACATCCGTCATCTGGACTGCTAATACACTCATTAGCATAAAGATTCCTCCGAAGACCTGGCGCACGGGGCTGAACCGGAGTCTGTCCCTTTA	0	1	0	0	0	0
chr9:84140953(-)	TCCCAGATGATGCCAACCCTGTTGTTTGGGAACACAGTGTGGAAGCCACTGTTCGATATTTCAACCTCATTATATCAGAGGCCTAGAGAAGTTTTTCTCAACTTTTAATATGCACACAAA	0	1	0	0	0	0
chr9:116546845(-)	CCTCCCACAGGGTCCCTCCCAAAACACATGGGATTTCAAGAGGTGATTTGGGAAGGGACACAGCCGAACCATATCATTCTGCCCCTGGCCCCTCCCAAATCTCACATCCTCATATTTCAA	0	3	0	0	0	0
chr9:123194372(-)	AGCAGGGTTTTTTGAAGGCTTGCTCTGTATGAGGAGCTGTACAAAGTTGTGTTCGATATGCAGGAGAAATAGATTTGGTTGGATTAAAAAATACTTTTATATAATATAATTACCAATTTA	0	1	0	0	0	0
chr9:128274543(+)	TATGATTATTTGTGATGCAAACAGACAAGAAAAGGGGAGAAAGGCCCAGAATCATTTATGTTGCCCATAAAACACAGTTACAGACACTACCTAGGTTTAAGTGCCCATAAATTCCTGTAA	0	2	0	0	0	0
chr9:143337726(+)	TGCAACTCTTCCTTCCACGGTAGCAGTAACCTCTGGTGAGTAATAAAGGCTTTCACACTGTAGCATACAATCATGGTCATCTACTTAAGAATTGATTTCTAGAAGTGAAAGTGGATAGCT	0	2	0	0	0	0
chr10:17840569(+)	CAGAGAACTAGGAACCCAGGTGGCATAGAGGCAGCGAGAGTAAGTCTTACTCACTCTAAGTAAGACAGCATTTAATGCGTAACATCCAAACTTCTCTTTCTCATTCTTGGCACCATCATC	0	1	0	0	0	0
chr10:40729557(+)	AACTACACAGAATCATTCTCAACAACTACTTTGTGATGTGTGCGTTCAACTCACAGAGGTTAACCTTTCTTTTCAGAGAGCAGTTTGGAAACACTCTGTTTGTAAAGCCTGCAAGTGCTT	0	1	0	0	0	0
chr10:47629684(+)	GCTGAGGTTTGGGCTTCTATTGAACATATTATCTGAATAGTAAACATAGTATCCAATAAGTAGCTTTTCAAACCTTGCCTTCCTTCCTTCCCCTGTTTTGGAGTCCCCAGTGTCTGTTAT	0	3	0	0	0	0
chr10:48490093(-)	GCTGAGGTTTGGGCTTCTATTGAACATATTATCTGAATAGTAAACATAGTACCCAATAAGTAGCTTTTCAAACCTTGCCTTCCTTCCTTCCCCTGTTTTGGAGTCCCCAGTGTCTGTTAT	0	6	0	0	0	0
chr10:50437082(+)	CATTGCAATTTGCTTATTATATCAATTTGCTTATTATATCATTTTCTTATTATATCTGCATTGCCATTTACGTGGGAGAAAGGTCGTTTACCCTTAAAGGTATTGTGTGTGTGTCTTTTC	0	2	0	0	0	0
chr10:59006154(-)	CTAGTTCCCCCTGTGTGTCTCTGAGGCTGAAGTGCAACAGTAATGTGAAGTGTCATTTGTTAACAGCCTTTGACTTTGTAGTACTGAATTGTTTATTATATTATCAAAAGCAATCAAGAA	0	3	0	0	0	0
chr10:60722928(-)	GGTTAAGTCTGGAGATCTGAGGGAGGCTTTTCTGGCTAAGTGCTCTCATGTCCCTCTTAGTAAAGTTGCACTTAACTGGAAGACTTTGGGCTATAGTTTATAGCACTACACTGAGATCAT	0	1	0	0	0	0
chr10:84749198(+)	TAAAGCCCCATAAAGGACTTTCTCTTGTAAAGAAAGGGAGTACTCAAACACATCTATACTTATCCCTTTCTAAAGGATCCAGGAAAGACCCCTGAAAAACGTAGCGTGGGTTTCCAGGGG	0	2	0	0	0	0
chr10:92726368(+)	CTTGAGCCAGCCTTCCTTATAGGAAGCTAAAGCTTTCTATTTTTCCTGATGGTAGCTGCTAAGCACAAGCAGGAAAAAAAAAAAATCTCAAAACTCTCAGAAGTTACATAAGCCTCTCAC	0	3	0	0	0	0
chr10:108464756(+)	ACCACAGGTCTGGGAAATCTGCAAATTTTAAAATGCAATGTAACTAAAACATACATAATGTAACAGGAGTGCAGTCTGAGTGAAATGATCTGAAAAGAGAGTATAAAGAGTAGAAAAATC	0	6	0	0	0	0
chr10:112639844(-)	AAGACTGGCAAGAGATGGCCCATATTCTTGCTCAAGTGAGTAGAACTTACCCTTTTTAGGTAGTATAAATACTCTGGAGTTTGCCACGATCCCCACCAATCTCTATAGATTCTTTCATAG	0	3	0	0	0	0
chr10:115721737(+)	AGATCGAGACCATCCTGGCTAACACGGTGAAACCCCGTCTCTACTAAAAATACAAAAAATTAGCTGGGCGTGGTAGCAGGCGCCTGTAGTCCCAGCTACTCGGGAGGCTGAGGCAGGAGA	0	1	0	0	0	0
chr10:124847588(-)	GGCCAGACGGAGAGAGTGGAGAGAGGAAAGGAGAGAGCAGCGGGCCAGCTTCATAGCACTTAGCTCCCGCCTCTAAAGCAACCTCTCTCCAGCACTGTGGACTCAGACCCAGCCCTTTTG	0	6	0	0	0	0
chr11:16190406(+)	TTAAGACTGGCAGTGCCGCCAGTGACTGACTGGGTGAGTGAACACATTACTGAGATAGTATAGTAGGAATTAATTTTCTTCAATAAAGTGATTTTTAAGGCTCATATATTTCACAATCTA	0	4	0	0	0	0
chr11:18647243(-)	AACCTCTCCACATAACAGTTTCCTCATCCTTATGAGGGTGTAGGACTAAGTTTCTAAATGTAGCATAGTGTTTAATAGCACTTTGAAGTCAGACTGCATGGGCTTAACCTCTGGCTCTAC	0	8	0	0	0	0
chr11:33310953(+)	GGAAATAACTATCATCCTAAAATTTTATAACCAGTGAAGCTAGTTTTCAAGAATATGAAAAAGCCAAAAAAAAAAAAAAAAAGCGGGATAGTTTATCAATACAAGTCCCTCATTAATGGA	0	1	0	0	0	0
chr11:47581107(-)	AGATCGAGACCATCCTGGCTAACATGGTGAAACCCTGTCTCTACTAAAAATACAAAAAATTAGCTGGGCGTGGTAGCAGGCGCCTGTAGTCCCAGATGCCTGGGAGGCTGAGGCACAAGA	0	2	0	0	0	0
chr11:56252447(+)	GAGGATACTCCTGGAAGAGACTACGATTGTTAGACAGAGTAACTATCATCCTCACCAATATAGGTGGGTATCAGTGCAATCAATTGAGGCCTTGAATAAAACAAAAAGACAGAGGAAGGG	0	2	0	0	0	0
chr11:70670755(+)	TTGGCCCCTCCTTGTGGAAGAGATTTCTCCATCGAGTAGATGAGACTGTCACTAAGTAATGAGCCTCTATGCCCAGAAACTCCAAGGACACAGGGGACAGAAATGAAAGGTGCAGGGATG	0	4	1	0	0	0
chr11:80781355(-)	CCTGCTGCAGTAGCAGCTCTGTGGTTAAAGCCTGGGACTCACAGTGACTCTCTATACTTCTAGCCATCTGGGAAGAGCCAGCTTCCTACCACTTCTCTCCTCAAAGCTGTTATCTTAGAA	0	4	0	0	0	0
chr11:83093034(-)	AGCCAGGGCGGGTCCAGCTGCCCCTCTGGGAACTGGGAAGTGGGAGGGAGGTGCCCAATTTACCCGGAACTTCGGAAAGCACTGCTGGAGAGTTTCTTCCAGCACGCCGCTTCCCACACC	0	4	0	0	0	0
chr11:90019091(-)	TTTTTTTTCATACAGGAGGAAAGAATTTGGGAAAGTAGGTGTGTGTGTGTGTTCGTTAGGGAGCCAACACATTTTTCTGCAAAGCTTGAATTCTGTGCCTCAGTTTTTCATTTTCGTTAT	0	3	0	0	0	0
chr11:90249598(+)	TAGCCATGCCAGAGGAACCGTTTTGCTCTCATATGTACTAAGGTTGCTTTTGGAATATTGTATGCCCTGGAAATTGCCAGCAACTTTCCCATGCAGAGTATCTAGGGATGATTGGGTAGC	0	3	0	0	0	0
chr11:109295211(-)	AACAAACATTTTAAGTAATACCTTGAGACTACAGGAGAGTACTTACAGGACTTAATTTTATAGCCATTCCCTACAATCTGTAACCACCAACTTTTCCCTCAATAGGACAAATGTTAGAGA	0	5	0	0	0	0
chr11:112107939(+)	AGAGACAGAATAAAGGGCCTGAACTTTGAGAGTAGCAGTGGAAGTAGGAGTCAATCTCAAAAGGTATTGTAGAAGTCAAAAACATTAATTCATTCATTTGATAGATACTAAGTACCTCAT	0	2	0	0	0	0
chr11:120348843(-)	TGAGATAAACTTTGTAAAACATCAAGGCCAATTCTCAGAGTAAGGGCCAGAAATACAAAGTATCCCAGGTGAAGAGAACTGCCCTCCCTTATCTCCTTCTAAAGGCCAGGGTCACTGGCC	0	8	0	0	0	0
chr12:5450141(+)	AGAAAAAAAAAGAAAGGGAGAGAGGAGAGGCGAGAGAGAGTACAAGAGAGAAAGATATTTTAGACTGTGGTCTATTAGCATGTCTAGGAAATCAAGTTGAATTTGGATTGGGTTACAGGT	0	2	0	0	0	0
chr12:7727439(-)	GGCGCACGCCTGCAGTCCCAGCTACGCAAGAGGATGGACTGAACCCAAGTGTTCGATACCAGCCTGGGCAACATGGAGAGACCCACTGTCAAAAATAAAAATAAAAATAGGACGGGCGCG	0	1	0	0	0	0
chr12:18626987(+)	CTTGAAACACAATCACATGTATTCCCAGGATGCCCTGGAGTTTCTGGCACAAAGGACAGACAGCCGAAGACTTAATATTGGACAGCCAATTTACATCTACCCCAAGATATGTGATTCTGT	0	2	0	0	0	0
chr12:38993323(-)	AATGTCAGTGCTGCCTCTGAATCCCGGCTAGAGATCAGTTTGAGACTGGACCCGTTTAATTAGCTGGCTTCTTTAAATCCTCCCTTTCAAAGTAAATTCTAGGAAAGATATTTTGAAAAG	0	1	0	0	0	0
chr12:39075749(-)	AAAGTTTTCCAACACAGACAGACTGAGGCAGGTAGCTGAGAGTGGAAACTGTACCTTGTAAGATGCCCAAAAATGTTTGCATAACCTCAGGTAATATATCATAAACACTTCCTTTGAAAC	0	2	0	0	0	0
chr12:40523230(-)	ATTACCTGGAGCTGGTGGAAGTGAGGCTAGACATTCTGTGTAAAAACAGGAACCTTAAGTTAGTCTCTGAAGTTACTGGAATAGTATTGGGGCAATTATAGTTATCTAATTCATTATTCT	0	3	0	0	0	0
chr12:56234357(-)	TGAGAAGCTGCAAAGATGGTTCGGGGACTGAGGTCGCCTGTGGTCACAGGACCCGATAGGTAGGCACAGAGGCGACTTCGTGGGCGTGTCTACCGCAGATATCTGTAGATCCTCTGAACG	0	2	0	0	0	0
chr12:75954341(-)	GAGAAGATGAAGGTAGCCAGAGTGAGAAGTGGGATGGAAGGGACAGGGAAGTTTCTAAGATCAGCCCCAAATCTTCCTTCTTGAGCTGTGACCAGAACACCATCCAATATCCAATGTCTT	0	5	0	0	0	0
chr12:85780707(-)	GGTTATTCTGGAGATGGCCCTATATTGTTCATATAGAGATTCCATACTGTGTTCGATAGCAGCAGGGAAACTCATTGTATCAATTATAATAATTTATTTAACTAATCCCCTCCTTATAGG	0	2	0	0	0	0
chr12:92123241(+)	GGAAGGCTGAGAGGAAGAGAGGGCGTGAGGGGCGGACGACTACTTTTGTCTTTCTTTTTTTAGACTAAAAAAGTTATTTTCGAGACAGGAGGCGGCAGGAGAGAGGAAGAGACGAGCGAT	0	5	0	0	0	0
chr12:97798919(-)	AAATGTTAAATGAATTCAAGGCATGTTCCTTGCCAGTGAGTCTCCCTGAGTCTCTCTTAGTAGATGGGTATATAACTGATTAGTAGATATATAATAATTATGCAAACATTATCAAGTGTT	0	2	0	0	0	0
chr12:120279013(+)	ATTGCCAATGCCGACTATATTTCAAGTCGTCATGGCGGGGTATTGGGAAAAGTTTTCAATTAGCAATAATCGCGCCTCGGATAAACCTCATTGGCTACGATACTGCCACTGCGCAAAGCT	0	4	8	0	0	0
chr12:133021544(+)	GCCACTAGAGGGCTCCCTGGTCTAGCGGTCGCGCCAGCGCCTGGGAAGGCACCCGTTACTTAGCAGACCAGGAAAGGGAGTCTCCCTTTCCCTTGGGGAGATGAGGGAAGACTCTGCTCC	0	1	0	0	0	0
chr13:9839791(-)	AGTGGGAATCTCGTTCATCCATTCATGCGCGTCACTAATTAGATGACGAGGCATTTGGCTACCTTAAGAGAGTCATAGTTACTCCCGCCGTTTACCCGCGCTTCATTGAATTTCTTCACT	0	2	0	0	0	1
chr13:9845039(+)	TAAGAGGGAGTCACTGCTGCCGTCAGCCAGTAATGCTTCCTCCTTTTTTGCTTTTTGGTTTTGCCTTGCGTTTTCTTTCTTTCTTTCTTTCTTTCTTTCTTTCTTTCTTTCTTTCTTTCT	0	1	0	0	0	0
chr13:9854075(+)	GTCTCTCTCTGTCTCTCTCTGTCTCTCTCTCTCTCTCTCTCTCTCTCTCTCTCTCTCTCTCTGCCTTTCTCTCTCACTGTGTCGGTCTTCTGTCTTACTCTCTTTCTCTGCCTGCCTCTC	0	2	0	0	0	0
chr13:9872199(+)	CCTTCCTTCCTTTCTTTCTTTCTTTCTGTTTCGTCCTTTTGAGACAGAGTTTCACTCTTGTTTCCACGGCTAGAGTGCAATGGCGCGGTCTTGGCTCACCGCACCTTCCGCCTCCCGGGT	0	1	0	0	0	0
chr13:9931011(-)	AGTGGGAATCTCGTTCATCCATTCATGCGCGTCACTAATTAGATGACGAGGCATTTGGCTACCTTAAGAGAGTCATAGTTACTCCCGCCGTTTACCCGCGCTTCATTGAATTTCTTCACT	0	1	0	0	0	1
chr13:9966307(+)	TCTTTCTTTCTTTCTTTCTTTCTTTCTGTTTCGTCCTTTTGAGACAGAGTTTCACTCTTGTTTCCACGGCTAGAGTGCAATGGCGCGATCTTGGCTCACCGCACCTTCCGCCTCCCGGGT	0	1	0	0	0	0
chr13:9970055(+)	GCGTGCCTTGGGGGTACCGGATCCCCCGGGCCGCCGCCTCTGTCTCTGCCTCCGTTATGGTAGCGCTGCCGTAGCGACCCGCTCGCAGAGGACCCTCCTCCGCTTCCCCCTCGACGGGGT	0	3	0	0	0	0
chr13:27863493(+)	GGCGTGCGGAGCCCCAGGCCGGCGGCCTTCCGTGATTAACGAGTGTTTACAAGACTCTATTAGTAATGACACAGACACCAATGGTTGGAGACGTCGAGGCGCAGCGCGCACTCTACGCAC	0	7	0	0	0	0
chr13:34046250(+)	AGGTTGAAGGACTAGACACGACCAGGATACGTCCTGAGACTGAGGGACAAATCCTTATTCTAGCCACACGCAAACAGCGGATTTTGAAAGCTGCCTCCAGCAATATAAAAGAACCTCAGA	0	3	0	0	0	0
chr13:40353631(+)	AATATGGCATAAAAGACTTTCAATGGTGCACCTAGATAGGGTACTTACCATGAATGGAGCTTGCAGGACTGGAAGTTTTTCTAGGTGCATCAGTGAGTGAGTAGTGAGTGAATGTGAAGG	0	2	0	0	0	0
chr13:50495169(-)	TCTTTTAAACCAAAGACAAAGAAATACACAGAGAGAGAGTCATTATGGCTTTCTTTATAATAGCAAAACAGCAAGAATCCAATGAGGATTGAGTTAAATAAATTATTACACACATTGTGC	0	4	0	0	0	0
chr13:64985671(-)	TAAAAATAATAACTCTAGTATCTCAAAAGAAGTAAAATAAATGATAAAGGTAACAAATAACAAGTCTAATACCTGAATAGAAGTAAAATAAATGAATATTATCTTTTAATATATTTTAGC	0	8	0	0	0	0
chr13:65097436(+)	AACATTTATTTTTCACAGAAAATATTTTAAGACATTTTTGTAGCAAACACTTACATTATATAGCAAAACGTAACATTCCACAAAAAAAAAATGAAGTAAAAGAGTAAATTCTGATGAAAG	0	4	0	0	0	0
chr13:72650674(-)	TATTAAAAAACTGTAGCCAGTGAGGCTTCTACCCTTAGTACCCAGAACTCCTTTTAGGTATAGCAATTGTTTTTAGGTAAATTTATATTGAGTTTAACACCTGTGTGATTAAAGACAACT	0	3	0	0	0	0
chr13:77793651(-)	TAGAAAAAGGTGCTATCGTTCAACTTCAAAACATGTTTCCTAGTATTAAGGACTTTAATATAGCAACAGACAAAATTATTGTTAACATGGATGTTACAGCTCAAAAGATTTATAAAAGAT	0	5	0	0	0	0
chr13:85026314(+)	ATAGCCCTTTCAGTCCCACCATTTGCAGCCTGGCTAATGGGAGTGTGCTAATAGCTCTTTCAGTCCTGTGGCCCCCACTCCAGCCTGCAGCTCTGGGGCTGGCCCAGCCTCACTGCAGCT	0	2	0	0	0	0
chr13:88116254(+)	CCAGACAGGTTGAATAACATATTTTCACTGGGAATAAAACTTTGAAGGAGCTCTCAATCTGAAACCACTTTGCAAAAATTGTATCACTGAGAAAATTGGGGCAGTGGGAGAGATCTGATC	0	2	0	0	0	0
chr14:26002(-)	AGATTGGCCAGGGCTTCGAACTGAAGGACAATAACGGGGAGTAGCTGTCAGGCCCTGGGAGTGCCTGAGTGTAAGTGGAGATGGGTTTGGGGTCACTGAGGGATGCGTGGGAGCCATCCC	0	1	1	0	0	0
chr14:51122(-)	AGATTGGCCAGGGCTTCGAACTGAAGGACAATAACGGGGAGTAGCTGTCAGGCCCTGGGAGTGCCTGAGTGTAAGTGGAGATGGGTTTGGGGTCACTGAGGGATGCGTGGGAGCCATCCC	0	1	0	0	0	0
chr14:69960(-)	AGATTGGCCAGGGCTTCGAACTGAAGGACAATAACGGGGAGTAGCTGTCAGGCCCTGGGAGTGCCTGAGTGTAAGTGGAGATGGGTTTGGGGTCACTGAGGGATGCGTGGGAGCCATCCC	0	1	0	0	0	0
chr14:164164(-)	AGATTGGCCAGGGCTTCGAACTGAAGGACAATAACGGGGAGTAGCTGTCAGGCCCTGGGAGTGCCTGAGTGTAAGTGGAGATGGGTTTGGGGTCACTGAGGGATGCGTGGGAGCCATCCC	0	1	0	0	0	0
chr14:214451(-)	AGATTGGCCAGGGCTTCGAACTGAAGGACAATAACGGGGAGTAGCTGTCAGGCCCTGGGAGTGCCTGAGTGTAAGTGGAGATGGGTTTGGGGTCACTGAGGGATGCGTGGGAGCCATCCC	0	1	0	0	0	0
chr14:2101756(+)	TCTTTCTTTCTTTCTTTCTTTCTTTCTGTTTCGTCCTTTTGAGACAGAGTTTCACTCTTGTTTCCACGGCTAGAGTGCAATGGCGCGATCTTGGCTCACCGCACCTTCCGCCTCCCGGGT	0	1	0	0	0	0
chr14:2782522(+)	GCGTGCCTTGGGGGTACCGGATCCCCCGGGCCGCCGCCTCTGTCTCTGCCTCCGTTATGGTAGCGCTGCCGTAGCGACCCGCTCGCAGAGGACCCTCCTCCGCTTCCCCCTCGACGGGGT	0	3	0	0	0	0
chr14:2804695(+)	CTCTCTCTGTCTCTCTCTGTCTCTCTCTCTCTCTCTCTCTCTCTCTCTCTCTCTCTCTCTCTGCCTTTCTCTCTCACTGTGTCGGTCTTCTGTCTTACTCTCTTTCTCTGCCTGCCTCTC	0	2	0	0	0	0
chr14:2848848(+)	CTCTCTCTGTCTCTCTCTGTCTCTCTCTCTCTCTCTCTCTCTCTCTCTCTCTCTCTCTCTCTGCCTTTCTCTCTCACTGTGTCGGTCTTCTGTCTTACTCTCTTTCTCTGCCTGCCTCTC	0	2	0	0	0	0
chr14:2870773(+)	GCGTGCCTTGGGGGTACCGGATCCCCCGGGCCGCCGCCTCTGTCTCTGCCTCCGTTATGGTAGCGCTGCCGTAGCGACCCGCTCGCAGAGGACCCTCCTCCGCTTCCCCCTCGACGGGGT	0	6	1	0	0	0
chr14:18266656(+)	TTTTTTGGTTTAAGCCTCTCAAATGATTGCAAGATACAACTAAAATGGAGAAGCATTAATTCAGCCCTTCTAGGTTTGAGTTACTCACTCTGCCCACCTCTAGAGCATTCTATGGCAGGG	0	4	0	0	0	0
chr14:26629991(-)	GGAGGAGTAAAACTATGAAGGCTCCGGGTTGTCTACAGGGTAGCATCCAAATACCTTAAGTAGGCCCTTCACAACTTGGCTCCAATCTACCACTCCAGCCTTCCATCCTCCTACTGATTT	0	1	0	0	0	0
chr14:27255488(+)	GAGTTGGGAAAATTATTGCAAGGACTATTGTCAGCTGGGGTAAGTCAGAAACTGTTTTAATACAGGATGTAAAACTTATGCAAAAATATTAAGGCCAGGAAGGACAAGGATTAGTGTGGG	0	7	0	0	0	0
chr14:34985173(+)	TGATCTCAGATGGAGATAAGGAACTTATTGGGAACTGGAGTAAATGTCACTCTTGTTAAGTAAAGAGACTAGCAGCATTTAGCCCCTGCCCTACAGATCTGTGAAACTTTGAACTTGAGA	0	2	0	0	0	0
chr14:42842010(-)	TTCTAGACATTTTTGTTATCAGTCCGACTTTATAAGGAACTTCTCTGTATACTTACTTAGTAGATACACTTTCTAATAGCATCTAATATTACTGACACTGTGCACATTTTTACACATAAC	0	3	0	0	0	0
chr14:44660308(+)	GGAATGAAGAGTGTACCCGTGTCGGCAATGGCAACGCGATCAGGAGTAACAGCCTAGAGTTAGCTGCCTCCAGTAACCCGATTTTAATCGCCCGTTAAATACCCTGTAAGTTAAAATGTA	0	3	0	0	0	0
chr14:47422771(+)	ATGAAAGAAAGAGGGCAGACATAACCATGCCCCCATCTGCTGTATCTCGTGTTCGATAAGCCATCCACCACAACTTAAATTTTATTTCACTTTTTATTTTTAGGATTACTACTTATCTGG	0	1	0	0	0	2
chr14:47881647(+)	CTGTGATTAGATTGTCACCATCCAATAGAACTTTCTGCAGTGATACAAATGTTCGATACCTGCACTAACCAGTGTGAGAGCCACTAGCCACATGTGACTACTGAGCATTTGAAATGTGGC	0	3	0	0	0	0
chr14:48235155(+)	CATTATGACCTAGCCTCAGAAGCCACACAATGTTACTTCTACCACATCCTATTGTTATACAAAAACCTGCCTAGATTCAACGTAGCAGGGGTCTATGCAAAGACATGAATATCAAGAGCC	0	1	0	0	0	0
chr14:50925685(-)	TTCTTGGCAATAAATCCATGACCTATATACCACGGGAGTAGTTGTTTGCAATATTAAATATAGCTTCTGGCGGAAAGATGTTTAGACAAGAAAAGTAGCTATCTGAGAAGACAGACAAGA	0	11	0	0	0	0
chr14:56642864(+)	TGAATGTGTGCTGGAGTTCGTGGAGGGATAAGTCTGTAAGTGCTAATACCTCTCCGTTGGTAGTTCCCAGCAGCTTTATACTCTCACTCCAACCCACAATCCACTTTTAGTAAATCATTT	0	13	0	0	0	0
chr14:61739143(-)	CTTCAACTGACCACAGATAATCCAAAAAAGCTCTAGGGAGTACAGACACCTCCCTCTAAGTAGCATTTGGGTAGAGTTGCAGAGAAGTCAGTGGGGTGGGTGGGTTATTCTGTTCTTTGC	0	2	0	0	0	0
chr14:62703798(+)	TCCCTTTCCATTGAGTCTGGTTAGTTTGGAGAGGAGGGATGAAGGGCAGAAGTATGAGAGAAGCCATGTATTTTTGTACACACACACACACACACACACACACACACACACTCTCACACA	0	3	0	0	0	0
chr14:74046890(-)	TCTGTCTCAAAAAGAAAACAACAACAACAACAATTCATTGCCATTAATTCGGCATTTACTATGTGCCAAGCACTGTGCTGAGTATTTTGTGCACTGTATTCCATTTAATCCTGCCAAGAG	0	7	0	0	0	0
chr14:95847883(-)	GCAGGGCAGGGTGGGGCGGGGTGGGATGGGGGTGCTCCAGGAGGTAGCAGGGACACTTGGTAAGTGGGGCCAAATTGGGAGGCATCTCAGGAGGTGGCCATGGGCAGAGGGACAGCCTTC	0	1	0	0	0	0
chr15:27723094(+)	CCCAAGTAGCTGGGAATAGGGGCATGCACCACCACACCCAGCTAATTTTTGTATTTTTAGTAGAGGCGGGGTTTCACCCTGTTGGCCAGGATGGTCTTGATCTCCTGACCTCGTGATCTG	0	1	0	0	0	0
chr15:34662089(-)	AAACAACAACGACAACAACAACTTCTTAGTTGTACTGTTTTACAATATTTGTTCGATATGTGCTATCCATCATTTAATTCTTCGGTGAAGACAATAGTGACAGGGAAATGAATACTTTGC	0	2	0	0	0	0
chr15:38458024(-)	AGCCACCGTGCCCGGCCTGTATTCCCTATTCTTAATAGATTATCTTGTAAACCTTCTTTGTAGCCCATTTCTCTAGACTCAACAGCTTTCATTCCAGGTTGTTTTTAAAGCCCCAGTGGA	0	4	0	0	0	0
chr15:40362856(-)	AACAAATGAATGGCAGCAGGAGAGCGTATCGCCCAGGCCCCCTTCCCTTGAGGTCTTTACGTGCCACCCCACAGTGTTGTGGGGAGGGGATAAAGAGGCCGCCTACGTTCAGTTCATGCA	0	2	0	0	0	0
chr15:71455886(-)	ACCTAAAATCTGATGCTTAGACAATTCCCTTGGTTAAGAGTGGTTAATAGGCTGTAAATATAGTTGTAATCCCCAGGAAAGAAGAGGCATTTCATAACGGAAACACTAACAGATACGATC	0	7	0	0	0	0
chr15:72806847(-)	CAGAGTGAGAGAAATATGACTAAAATTCTATTTGTGAGAGTATACTCAACACACTTAAAGTATCAGGAAGCCTAAAATCCAAAAAGTTAGTTTAAGGATAAAAAAGCTAGTATGCTCCAT	0	2	0	0	0	0
chr15:72962900(-)	AATCCCAGCAGTTTGGGAGGCCAAGGCGGGCGGATCGCTTTAGGCCAGGAGTTCGATACCAGCCTGGCCAACGTGGTGAAAGCCCGTCTCTACAAAAAACAAAAAACAAAAAAACAAAAA	0	2	0	0	0	0
chr15:75273628(-)	CTAAGTATTTACAAATACTCCTTGGACATGGAGGAGTGAGTAACATGGATTCTCTATAGATAGTGTTAGGTTTACATTTATATTTTTGAAATTAATATTTAGATTCTCCAAATACTAGTT	0	2	0	0	0	0
chr15:79020721(+)	AGTGTGAGGATTGGATGAGATAATGTAAACACCTGTCCATTTATGGCCACACCTGTTAAGTAGCCCCTTCCCTAAACCTTCTTTAATCATCCCTTTTGAGGGTGCCATCTATTTTCTGCA	0	4	0	0	0	0
chr15:82498094(-)	GGGGAAGGCGGTGGGGGAGAGCATTAGGGAAAAGAGCTAATGCAGGCTGGGCTTAATAATTAGGTGGTGAGTCGATAGGTGCAGCAAACCACCATGGCACACGTTTACCTATGTAACAAA	0	1	0	0	0	0
chr15:83481296(+)	GTAATCCCAGCACTTTAGGAGGCCAAGGCAGGCAGATCATAAGGTCAGGAGTTTGAGACCAGCCTGTCCAACATAGTGAAACCCTGTCTCTACTAAAAATATAAAAATTAGCCAGGCGTG	0	1	0	0	0	0
chr15:93909669(-)	AATCATTTCTTGGAGAAGCAGATCCCGGCTGTCTGCACTGTCTGCCCATGACTCACTTAGTAGCCATCTCTGTTATCAGATTGACTGTCCTGTTGTTGCCGTGCTTGTGTTCAATTAACC	0	1	0	0	0	0
chr15:94680387(+)	GCGCGCCGTCGCCATGGCAACGTGCGCTAAGTTGCAGCAGTCGTGTCAAAGTTCACTATATAGAGAGCTCAGTGAGCTGATCGCGGAGAAGCCACTTCTGCCAGCCCCGGCGCCTATAAA	0	7	0	0	0	0
chr15:97351007(+)	GACTGTAGTGATGAATATGTAACTCCGTGACTATACTGAGCCACTGAATGTTACTCGCTTTAAATGAGTAAATGGTATAGCATGTGGATTATATCTCAATGAAGTAGTTTAAAAACTTTT	0	8	0	0	0	0
chr16:2272552(-)	AGCCTCCCAAATAGCTGGGATTACAGGGACCCACCACTATGCCCACTAATTTTTGTAAAAACTGAGTTTCTGAAGGGATCATTTCTGTAGCATATTTGAATATATCTCAACAAAATGCAA	0	1	0	0	0	0
chr16:3179512(+)	CCGCGGAGTGATGGAGAAACTGGTCTAAGACAAGCGACAGCGTTTTGTTATCCGCCCCGGTGGCCTAATGGATAAGGCATTGGCCTCCTAAGCCAGGGATTGTGGGTTCGAGTCCCACCC	0	1	0	0	0	0
chr16:3202305(+)	AAGACTCCTGGTCCTGGACTCTGCTGTAATCTAGAAATCCACTAAGGTAACGTTGGCGTGTCGCCCGGCTAGCTCAGTCGGTAGAGCATGAGACTCTTAATCTCAGGGTCGTGGGTTCGA	0	2	0	0	0	0
chr16:3218113(+)	CTTAGTTTCTACTATTCTCATGCCACCCCGCCAATTACTAGACATAAAACGTTCCCAGGGAAGCCCGGCTAGCTCAGTCGGTAGAGCATGGGACTCTTAATCTCAGGGTCGTGGGTTCGA	0	4	0	0	0	0
chr16:3391002(-)	ACCAATAGGAAACCTGTAGAGGGTGTTTAAACCCCAGAAAAATTCTGGCACATGCCTGTTGAGCCCCTATGCTCTGCGGGCTGCCACCTTGTGGAGTGTACTTTTGTTTTCAATAAATCT	0	5	0	0	0	0
chr16:9963115(-)	GGAGAATGATGACTCAGGAGGGCCTGGGTTTAAACCATGAGGAACTTTAACATTAATTGGTAAATAATCCTCCAAGGGAAAGGAGAATGTTGGAGAGAAAGAGTTACGCTGTAAATTCCA	0	2	0	0	0	0
chr16:11542229(-)	TAGCTACTTTGGAGGCTGAGACAGAAGAATCGCTTGAACCCAGGAGGCGGAGGTTACAGTGAGCCGAGATCACTCCACTGCACTCCAGCCTGGGTGACAAGAGTGAGACTCCATCTCAAA	0	1	0	0	0	0
chr16:15022669(+)	CAATATCCCGTGGCTATGGAGTGCGGGAGAATGATGCCATTAACTACCAGACCCTTGAGGTCAGCACAGCTCTGGCATCTTCCTGCAGGCAGAACCGTATACTCCTGAGGATTTGAATGC	0	1	0	0	0	0
chr16:21848459(-)	TTATCTTCATCTGCAGAGTTTTAAGGCAATTGAAAGAGAGGTCCGCAGGCTTCTTTAAGGTAGAGAATACAAATGTTCCCCTTGTTGAGGTACTTAATTTCTTCTACTTGTTTTCACAGA	0	2	0	0	0	0
chr16:22296450(-)	CCAAGGAGAGGTCTGGCTTTTACCTGTGAATTCTGGAAGGTAATCTCTAAACTCTTGAAATGTCATACCTAATAAGAGGGTCCTGGCCAGGAGCAGTGGCTCACACCTGTAATCCCAGCA	0	1	0	0	0	0
chr16:23729442(-)	GCTGGGATTACAGGCGCGAGCCACCGCGTAAATGCGCTAATGTATGTCAGGGCTTTATAGTAAGCATATAGTTTAGTCCTCGGCAAATGTTAGCAGACATGGGATATTTGTCGGTGCCGG	0	4	0	0	0	0
chr16:24959824(+)	TCGAACAGTGTATACACTTAGCCTCCCAAGACACAAGGCGTACACCAAGTGTTCGATAAATGCATCATTGAATTTAACCCTCACAATAATCCTTCAAGATAGTTGTTTACATTCTAATGG	0	1	0	0	0	0
chr16:30279552(+)	GAAGACTCTTCGGGTGAGCAAGGTCTTCAAAAATTGGTGGAGAGCATGGTTCCTGGTACTTAGCAAGCTTCCTGGGCCCCCGCCTTTTAGGCAGTGGTGGCTGATGCAGCCCCCAGTGGT	0	1	0	0	0	0
chr16:41953063(+)	CATTCGATAATGATTACATCCGAGTCCATTCGGTGATTCCATTTGAGCCTGTTCGATAATTCCATTTGAGTCCAACCAATGATTCCATTCATTTCCATTCAATGATTCCATTCGAGTCCA	0	1	0	0	0	0
chr16:43143370(+)	CATTCGATAATGATTACATCCGAGTCCATTCGATGATTCCCTTTGAGCCTGTTCGATAATTCCATTTGAGTCCAACCAATGATTCCATTCATTTCCATTCAATGATTCCATTCGAGTCCA	0	1	0	0	0	0
chr16:48796125(+)	CATTCGATAATGATTACATCCGAGTCCATTCGATGATTCCCTTTGAGCCTGTTCGATAATTCCATTTGAGTCCAACCAATGATTCCATTCATTTCCATTCAATGATTCCATTCGAGTCCA	0	1	0	0	0	0
chr16:50029321(+)	CATTCGATAATGATTACATCCGAGTCCATTCGATGATTCCATTTGAGCCCGTTCGATAATTCCATTTGAGTCCAATCAATGATTCCATTCATTTCCATTCAATGATTCCATTCGAGTCCA	0	1	0	0	0	0
chr16:51694532(+)	CATTCGATAATGATTACATCCGAGTCCATTCGATGATTCCCTTTGAGCCTGTTCGATAATTCCATTTGAGTCCAACCAATGATTCCATTCATTTCCATTCAATGATTCCATTCGAGTCCA	0	1	0	0	0	0
chr16:51913754(+)	GTACATCCAATGATTCCATTCGAGTCCATTTGATGATTCCATTTGAGCCCGTTCGATAATTCCATTTGAGTCCAATCAATGATTCCATTCATTTCCATTCAATGATTCCATTCGAGTCCA	0	1	0	0	0	0
chr16:56946515(+)	ATATGTGGGGAGAAGAATGAGATTGCTGAACTCACTGCAGAAAAGGTGACTTTTAAAAGGTAACCTTGAGTTATGTCATGAACTTTCAATGCCATTTATTTCAGAACTACTCCCAAATAA	0	6	0	0	0	0
chr16:57550516(-)	ATGCATTAGAGAAGAAAATGTACAATTAGCGTGAGAGTGAACCTTGGCATAATGGATAGATCAGCACATGTTTGGGGCAAATATAAAGCTTTGTTAACTGTCATAAGCAGTTACAATTGA	0	3	0	0	0	0
chr16:64112487(+)	CCAATATACATCTTATGTGTATTAATTGATGTCTTATATCTCACTAAAATGTGTAAAACCAAGCCTGACCACCTTGGACACATGTTCTCAGGGTCACTCATATTTGGCTCAGAATAAATC	0	1	0	0	0	0
chr16:67350237(-)	GTAATCTGATGCCAGGCACTAAAGGAGTAAAAGCAATAAGTAACTCATAAACTCTCTTGATAGCACGTCACAGTTTGATTTTATTTTTCTTATATCCTTTCATGCAGGACATAAATGCTA	0	8	0	0	0	0
chr16:75090454(+)	CATTACGGAAAACAGTATGAATATTTCTCAAAAAGCTAAAAATAGAACTACTGTATGATCTAGCAATCCTACTATTGAGTATTTATCCAAAAGAAGAGAAATCAGCATGTCAGAAAGATA	0	1	0	0	0	0
chr16:75828654(-)	CAATTTCCTGTGGCTATGGAGTGCAGGAGAATGATGCCATTAACTACCAGACCCTTGAGGTCAGCACAGCTCTGGCATCTTCCTGCAGGCAGAACCGTATACTCCTGAGGATTTGAATGC	0	1	0	0	0	0
chr16:84492666(-)	CATGCTTATCTAAAGTCCATTTGTGACATATAAAAGCTGCTATTTTCTAATCACTCAAGGTCAGAAACAAGAAAAGTCCACACCCTACGGCTTCCTCACAAATGAGACGTGCAGGTTGGA	0	1	0	0	0	0
chr17:8477268(+)	CCCTGGTGTGGACTGTCACTCAGCTGAAAGGGTGGGGAAGTGTTCCTCAGGCACATTACATAGGAAGGGGACCTGCTCTGCCTACATCCATTACAGCATGATCTGGACTATCCGCATGTT	0	4	0	0	0	0
chr17:15796358(-)	AGCCCAATGGTAGAGTTGAATAGTTGTGACTGAGACCAACTGACCCCTGATCCTATTACGTGGCCCTTAACAGGGAAAATCTGCCAACACTTGTTATGGTGATTGTAGTAAAATAAACAA	0	1	0	0	0	0
chr17:17034107(-)	CTTTACATCAGAAACTCAAGCAAGAAAGAGCTGGGGAGGACAGCTGCCTGATTCGCCAGCCAACCAACATGTGCCCTGTCTACGCAGGCAGACACCAGTGCTGCCTAGAGGCGCTCACCG	0	1	0	0	0	0
chr17:22886929(+)	CATCCCAGCACTTTGGGAGACTGAGGCGGGTGGATCACCTGAGGTCAGGAGTTTGAGATCAGCCTGGCTAACATAGTGAAACCCTGTCTCTACTAAAAATACAAAAAAAAAAAAAAAAAA	0	1	0	0	0	0
chr17:31917537(-)	TTCCAAAGTGCCTCCGAAGAGCGGAACTCGACTTTTAGACTGAGAAAAGGAACGTAAAAGTAGAACGGCTGAGGAAAGGGGTTCGAGCCACATGGGAAAGGGTCAGGCGGCGGGCAGCCC	0	2	0	0	0	0
chr17:33298452(+)	TACTGCAAAAGATAAGATAGCCAATCAGCATTAAAAAAAACAAAAAATTTGTTCGATAGCCATCAAGACAATAAACAAAACTGGCTTTTTATGTTTAAAGAGGGTTTGTATTTGTATTTA	0	1	0	0	0	0
chr17:40986204(+)	CATGCGTCCTCCGGTTGGCGGCGGCTGCGGCGGTGGCGGCTACGAGCGGCTCCGTTTTTTTAAAGGGAAACGCTGAGGCGCCGGGGGTGACTGTGGGGGAGGGGGACCCCGAGCCGCGGA	0	5	0	0	0	0
chr17:44147525(+)	TGTTGCAGTACCTCCAGGAACGGTGCACCCCCTCCGGGGATACAACGTGTTTCCTAAAAGTAGAGGGAGGTGAGAGACGGTAGCACCTGCGGGGCGGCTTGCACGCCGAGTGCCTGTGAC	0	1	0	0	0	0
chr17:44165965(+)	TGTTGCAGTACCTCCAGGAACGGTGCACCCCCTCCGGGGATACAACGTGTTTCCTAAAAGTAGAGGGAGGTGAGAGACGGTAGCACCTGCGGGGCGGCTTGCACGCCGAGTGCCTGTGAC	0	1	0	0	0	0
chr17:44526598(-)	TTCCTCCAGAGACTAGAGCAGGACTTTGAAGGCCCATGAACTGGGAAATTAACTGTTTAGGTGCCAAAAGTGGGAGTTGTGATGGGGGTTAAACTGACAGAGGAGGCGAATGCTATTGCT	0	1	0	0	0	0
chr17:59646019(+)	TTACCTGTTGGCTGAGAGGATTCAGCATAGTGCGAGGGAGTGGGAACAAGTACCTATAAGTATACATAGGGCAATTAATAACTGTTGAAAGAATGATAATATCCTGTTTCTCAAATAAAC	0	4	0	0	0	0
chr17:63122257(+)	ATAGGGCCACTGCACTTCAGCCTGGGTGACAGGGGAAGACTCTGTCTAAAAAACAAAAAATAGGCCTGGCGTGGTGGCTCATGCCTGTAATCACAGCACTTTGGGAGGCCGAGGCAGGCA	0	1	0	0	0	0
chr17:68121265(-)	CGGCGCCGGCGGCGGGAGGCGGGAGTCGGGGGCCGGGGGGAGTCACTTTAAAGGCTCTTTCTTACCCATAATGCTTTGTGGGGACGTTGACAAGTGGATCCAAGATGGCGTAGAAAGTAA	0	1	0	0	0	0
chr17:68690977(-)	TCTGGAAGGATTGAAGCTGGGGGTATAAATTGGGAACCAGTCTCATTGAGATGAAAATTGCAGCCAGCAGACTATTTATCTATTTATTTTGAGACAGAGTCTCACTCTGTCACACAGGCT	0	2	0	0	0	0
chr17:69763987(+)	TTAATAACTTACCTTTTGGCATCCTGAAATCATAGGAAATTAGAATAGACACTCTTAAATTATACACGTTTCCTCCTAATTTAGACAAAAGAAGAGAGGCTTTATGGAATTAATTCTTAT	0	2	0	0	0	0
chr17:73599927(-)	AGACTTCATTGTTGTGGCGGGGAGGAGTCTCGGAGAACTCACATGGAAACATTTTAATTATAGTTCACTCTAACATCTTTGAACAAGCAAGCTGTCTTCACTGGCTCCCTCCAAGCCTCC	0	8	0	0	0	0
chr18:11030358(+)	CCACTGAGATAAATGAAAGAAGAAATAATGCCAGCAAACACTGTTCTTTCAGTATCCTTAAAAACCAAACATTCTAGAGTGCAAACTCCAAGATTTATAAGCAGCAGGAAATATGCTGTG	0	4	0	0	0	0
chr18:33455982(-)	ATATGCAAATAATTTTATCTATTTCGATTATTTGCACATATAAACTGGCAAGTCTATATGTAGGCAGCAAGTATATATTACATTACAAATGTATGCAAATGTAATTTTTCATTTCCTAAA	0	2	0	0	0	0
chr18:35946494(-)	TGTGTGGAGTGGAGGGAGAAGGGGCGGGTGGCAGAAAGACTGGGTCAGAATCCACTATAGTAGGCAAAGGAGTTGCCGGCCATGCTGTAACCAGGGCCTGAGGGGTGAGGCTACACTCAA	0	11	0	0	0	0
chr18:56563674(-)	CTGAGGCATTCACCACTCTGGTTTCTGACTCTGGAGACTTTCCAGCTATCTTTCTCAAAATAGATCCCCCCTCCACCCCTGAATTGAACCCAGTTCCAGGTGCAGCTAGCCAACCAGAGT	0	4	0	0	0	0
chr18:80095119(-)	AGGATTGCCGATGGGAAAATGGCTCAGCTGCTGTGGAAGTTTGGCAGACTCTCTAAAAGTTAAGCAGCAGCATCAACATCTGGCTCAGCATTTCCCTCCTAAGAACATGCCTGGAGGAAG	0	3	0	0	0	0
chr19:28415273(-)	CTGTCTAGTTTCTATTGGAAGATATTTCCTTTTCTACCATTGACCTCAAAGCGGCTGAAATCTCCACTTGCAAATTCCACAAAAACAGTGTTTCAAGTCTGCTCTGTGTAAAGGATCGTT	0	1	0	0	0	0
chr19:29261393(-)	CTGTCTAGTTTCTATAAGAAGATATTTCTTTTTCTACCATTGACCTCAAAGCGGCTGAAATCTCCACTTGCAAATTCCACAAAAACAGTGTTTCAAGTCTGCTCTGTGTAAAGGATCATT	0	1	0	0	0	0
chr19:32465410(+)	GCAATTTATTTAGGCTTTAAAGCTGGCCCAGTTGTGGGAGTACAGTGAGTTCTAGTAAAGTAGAAGCGTAGTGACATCCTGAGTGTAGAAGGGGAAAATGTCATAGTAGCTTCATATGTG	0	4	0	0	0	0
chr19:33175631(-)	AGCCAAATGCTGAGAGCTGTCAATCTGAGTGTCCTGTGAGTCCTCCTAACTCCCTAGATGTACCCAGTACTAAAGTCCCTAAGAACAGAGTGCTTCGTTGTAGGAGCACAGCCAGGTGCC	0	2	0	0	0	0
chr19:47450013(-)	TGCTAATTGCAACAGTGTTATTGGCTCACGGTTATTGAGCACTCATTAGTGTTCGATAGTGCTAGACATTATTGTTTTAAGCTATTCACCGGCTTATCTCATTGAATGCTCACAACTACA	0	2	0	0	0	0
chr19:58984791(-)	GAACTCCTGACCTCATGATCCACCTGCCTCAGCCTCCCAAAATGCTGGGATTACAGGCGTGAGCCACTGCACCCGGCCAACCATGCAATCTTAAAAGCTTGGCTAGATGTGCCCAGGACT	0	3	0	0	0	0
chr20:2923498(+)	TGTTGCCAGGTGATTCTGCTCAACTGTATGCTAATGTGAGTGTTCTGAACACATTTAAGGTAGGCTAGGCTAACTATGGCATTCGGTAGGTAAAGTGTGTTAAATGCATTTCCTACTTAA	0	2	0	0	0	0
chr20:10654892(+)	ATATCACAGTCAGGTAGTGACCAAGAGAGGACTGGAGCCAAAGTGCTCTTCTCTTTCTATAAGTCCATATCTAACCATGATGGCAAATGATACTGTGGCCATTGGGCAAAGTGAAGAGAG	0	2	0	0	0	0
chr20:12716960(-)	TGAGAAATAGAGATTTTCTCACCGACAGACCTTAAAAAAGTGACTCCCAGGAGCAGAGTGTAGAATGCAATAATGTCAAGTCATGGGATATGCATTCATGTCATTTTCTGACAAGGGTTT	0	3	0	0	0	0
chr20:21953471(-)	AGCACGCAGGTAAACGGAGAGGTGAAATGGAGAAGAGGAGTGAACACCAGGTGCATTAATTAGTAAGTTATTACTGAGGTAATAATTGAGCAGCTGAGGCTCGATCCCCCTGGAGGAATC	0	16	0	0	0	0
chr20:49157696(-)	GTAATCTCAACACTTTGGGAGGCTGAGGTGGATGGATCACGAGGTCAGGAGTTCGAGACCAGCCTGGCCAATATGGTGAAACCCCCTCTCTGCTAAAAACACAAGAATTAGCTGGGCATG	0	1	0	0	0	0
chr20:51564433(+)	CAGAGATTAGCATGGCCCCTGTGCAAGAATGACATAAAAATTTGTGAGGTGTTCGATATACAAAAGAAAAAAGAAAAAAAAGTGCCAGACTGACTGGTGGTGTCTTTCACGTCTCTCACC	0	1	0	0	0	0
chr20:53119787(+)	GCCAGAATTAGACACATGACCACACCGGACAGCAAGGGTACATGAGAAAAGCATTTAGTATAATAGTTACATGTTTTTATGGGTGCCTTCTTTATTTGAAAAATGGTGCTAATTTATTAT	0	1	0	0	0	0
chr21:96080(-)	AGATTGGCCAGGGCTTCGAACTGAAGGACAATAACGGGGAGTAGCTGTCAGGCCCTGGGAGTGCCTGAGTGTAAGTGGAGATGGGTTTGGGGTCACTGAGGGATGCGTGGGAGCCATCCC	0	1	0	0	0	0
chr21:6321170(+)	CTCTGTCTCTCTCTGTCTCTCTCTGTCTCTCTCTCTCTCTCTCTCTCTCTCTCTCTCTCTCTGCCTTTCTCTCTCACTGTGTCGGTCTTCTGTCTTACTCTCTTTCTCTGCCTGCCTCTC	0	2	0	0	0	0
chr21:6337767(-)	CCTTCGTTGAAATCCTTTCCTCTGGTGTCCCTTTGAATCATGATGTGAAATAGGGGGGAAAAGCCAGATCCTGACCAAACATTTTGATTCACCTCTCTAGAGAGCTTTAGCAACTGCCTG	0	2	0	0	0	0
chr21:6343254(+)	TCTTTCTTTCTTTCTTTCTTTCTTTCTGTTTCGTCCTTTTGAGACAGAGTTTCACTCTTGTTTCCACGGCTAGAGTGCAATGGCGCGATCTTGGCTCACCGCACCTTCCGCCTCCCGGGT	0	1	0	0	0	0
chr21:8293707(-)	TTCTAGATTTCCCAGATGAACTGAAGTGTATTGCTGTGTCTTGTAATACCTTGCTTTAAGTAGCTTTTTATGTATTTTAGTTGGTATATCTTTGTTATTAATCATATTAATTTAACAAAT	0	1	0	0	0	0
chr21:34958479(+)	GACACTTGTAAACCAGACCCAATGAACAAGAAGTGGCAAGTGTGCTGGGACCTTTGTAAGTCAGACTCATAAAATAAATAAAGAGGCAGGAAAAGTTCTATGAAGCTTCAGGGGCCTGCC	0	3	0	0	0	0
chr21:44903764(+)	AAAAAACTTTGTATGGGGTTTGAATTGTGTGAAATTTGTTTCCCAAACCTCTTAGAATGGAAGCATGATTTATAATAGCATTTCTAATTACATAGCTCTTGAAGGCCCTCTTGTGTTATT	0	4	0	0	0	0
chr22:116972(-)	AGATTGGCCAGGGCTTCGAACTGAAGGACAATAACGGGGTGTAGCTGTCAGGCCCTGGGAGTGCCTGAGTGTAAGTTGAGATGGGTTTGGGGTCACTGAGGGATGCGTGGGAGCCATCCC	0	1	0	0	0	0
chr22:142584(-)	AGATTGGCCAGGGCTTCGAACTGAAGGACAATAACGGGGAGTAGCTGTCAGGCCCTGGGAGTGCCTGAGTGTAAGTGGAGATGGGTTTGGGGTCACTGAGCTATGCGTGGGAGCCATCCC	0	2	0	0	0	0
chr22:200663(-)	AGATTGGCCAGGGCTTCGAACTGAAGGACAATAACGGGGAGTAGCTGTCAGGCCCTGGGAGTGCCTGAGTGTAAGTGGAGATGGGTTTGGGGTCACTGAGCTATGCGTGGGAGCCATCCC	0	1	0	0	0	0
chr22:1492192(+)	TCATGTAACTTTTTTCTAGGCTCTACCTACGATGGCATTGTGACATATCTCTGCACTAATCATCCAAGTGATGTAACTCTTGTCTAGGATGTGCCTAAATTAACTTTTTGACATAACCCT	0	1	0	0	0	0
chr22:1798704(+)	TCATGTAACTTTTTTCTAGGCTCTAACTACGATGGCATTGTGACATATCTCTGCACTAATCATCCAAGTGATGTAACTCTTGTCTAGGATGTGCCTAAATTAACTTTTTGACATAACCCT	0	1	0	0	0	0
chr22:3955809(+)	AGATTGGCCAGGGCTTCGAACTGAAGGACGATAACGGGGAGTAGCTGTCAGGCCCTGGGAGTGCCTGAGTGTAAGTGGAGATGGGTTTGGGGTCACTGAGGGATGCGTGGGAGCCATCCC	0	1	0	0	0	0
chr22:4795356(+)	TCTTTCTTTCTTTCTTTCTTTCTTTCTGTTTCGTCCTTTTGAGACAGAGTTTCACTCTTGTTTCCACGGCTAGAGTGCAATGGCGCGATCTTGGCTCACCGCACCTTCCGCCTCCCGGGT	0	1	0	0	0	0
chr22:5735318(-)	CCTTCGTTGAAATCCTTTCCTCTGGTGTCCCTTTGAATCATGATGTGAAATAGGGGGGAAAAGCCAGATCCTGACCAAACATTTTGATTCACCTCTCTAGAGAGCTTTAGCAACTGCCTG	0	1	0	0	0	0
chr22:5740852(+)	TCTTTCTTTCTTTCTTTCTTTCTTTCTGTTTCGTCCTTTTGAGACAGAGTTTCACTCTTGTTTCCACGGCTAGAGTGCAATGGCGCGATCTTGGCTCACCGCACCTTCCGCCTCCCGGGT	0	1	0	0	0	0
chr22:33459755(+)	AGACCCCCAAAACAAGTCTAATGCACAGGTCAGCCCTTTATGCATGAGAGGAAAGTGACCAAGCCTTCCCTGGATTTTACTGCTTCAGGATACACCTTCCCAGATGAGCCAGCATAAAGA	0	1	0	0	0	0
chr22:34218693(+)	CCAGAATCCAGTGCAAAGGCCCTGGGGCAGGAGTTCGCAGGAGAAGCGGGGAGAAGGAACCAGCCTATGATCCAGGAATGCAGTGAACAAGATTTGGGAAGTTGACAGAGAATATGAGGC	0	1	0	0	0	0
chr22:38994021(+)	CCAGCCTGGGGAACATGACGAAACCCGGTCTCTACAAAAAGGAAAAAAAAAAAAAAAAATTAACCAAAAAATTTTTTAAGAAAAATATCACCACACTAGAATAAAATGTAAAACGGCAAC	0	2	0	0	0	0
chr22:44323181(+)	GCAAAGATTTGGAGAGAAAGGAAGGGAGTAGAGAGAGGGGTGATTTGGACAACCTTCAAGTAAGCCCTATACAGATGTATACCTCACAAAGTGCTTCCAAACAAAATTTCTGAGGGAGGC	0	7	2	0	0	0
chr22:49706663(+)	TTTATTGTCTTGTCTTTCATATTTAAACCTGAAATTTATCTTAAACTGATGTTCGATACGCTATGATGTAGAACTTGAAGTTAATTTTTTCCCATATGATCTTTGATTCCTCAAGCCCCC	0	1	0	0	0	0
chrX:19587807(+)	TTCAAGTTGCTGAAATGAAATCTCATTGACTGGAACCAATGTGAGTGCTGCCTATAGGATGAGCCTTCTTCATATGCATAGGATTTCCCATTCAGGGGCATGGCGTGTCTTTCCATTCAC	0	6	0	0	0	0
chrX:20174996(+)	TAGCTGAGCTGGTATCCAAGATGCAAGAAAAAGTTCTCTTTACTCTTCACTCTCCTTAAGTAGAAAGGAGTCACTTTTACTGCTGTGAGCTGTGCTGGCTGGAGTTGAGGGAGGGATAGC	0	1	0	0	0	0
chrX:36355593(-)	AGATAATTCATGGGTGCAGGATACGTGTTGTTTAGTGGAGTACCCTGCAAGTAGTTTATGTATAGAGATTAAAGCCATTCTAGGGTGGGATATTGCAATTGGTGCATTGATGGATAGCAC	0	2	0	0	0	0
chrX:49030704(-)	CCAAAAAAACCAGCAGGTCAGTGAAGAAATTAAGAAGAAAATTGAAAAAATTTCTTGAAACAAATGAAAACAGAAACACAATATACCAAAACCTATGGGATACAGTGAAAGCAGTACTAA	0	1	0	0	0	0
chrX:50955407(+)	CGGTGGCTTAGTGTTTGTCCCCTAAGGGTGTTTTTTCTACTGGTCTTGACTCCTTTCTGATAGATACTTCCAGAGGCCATCTTTTATTCTTTCCTCTTTTGTTTCAAGCACCTACTCTAG	0	3	0	0	0	0
chrX:50981015(-)	CGGTGGCTTAGTGTTTGTCCCCTAAGGGTGTTTTTTCTACTGGTCTTGACTCCTTTCTGATAGATACTTCCAGAGGCCATCTTTTATTCTTTCCTCTTTTGTTTCAAGCACCTACTCTAG	0	4	0	0	0	0
chrX:55656635(-)	TCTTCACAATCTATACATCTGACAAAGGACTAATATCTGGAATATACAACAAACTTAAATCAGTAAGAAAAAAAAATTCAAACAATCCCATTAAAAAGTGGACTAAGGACTTGAACAGAC	0	6	0	0	0	0
chrX:59358483(-)	ACAGAAAAACTAAACTGAAGCATTCTCAGAAACCGCTTTGTGATGTTTGTGTTCGAGCCGCAGAGTTTAACATTGCTTTTCATAGAGCAGTTTTGAAATATTCTTTTCGCAGAATCTGCA	0	1	0	0	0	0
chrX:60454992(-)	ACAGAAAAACTAAACTGAAGCATTCTCAGAAACTGCTTTGTGATGTTTGTGTTCGAGCCACAGAGTTTAACATTGCTTTTCATAGAGCAGTTTTGAAATATTCTTTTGGCAGAATCTGCA	0	1	0	0	0	0
chrX:60879838(-)	TTTGGACCGCTTTGAGGCCTATGGTAGTAAAGGAAAGAACTTCATATAAAAACTAGAAGGTAGCACTCTCAGAAAATTCTTTGTGACGATGGAGTTTAATTCAGAGAGCTGAACATTCGT	0	2	0	0	0	0
chrX:70220083(-)	GCAATGTATTGCATATTTCAAAATAGAAGAGAGGACTTGAAATACCCCCAATACTAGGAATCAAAAATATTCCAGGTGATGGTTACCCCAAATATCCTGAACTGATCATTACACACTCTA	0	1	0	0	0	0
chrX:84608609(-)	TCCCAAGAGTAGTCAAAGACTAGCTGTGAGAAGTGGTGACTACAGCAAGAGCTGTTTAAGTAGCTTCCATGTGAGGTTAATAATGAATGACTCAGAAAACAGCAGGTGTCAAAAATATAT	0	10	0	0	0	0
chrX:86297142(+)	TGCATTAGAAGATGTATACAGAATAACATATTTTAGTAGAAGTATCAAATGTTCGATAGTAATTACAGTGCAAGGCATAGGGGCAAAAACTCTAAGAGAGTTACATATAAAATTGCATTG	0	1	0	0	0	0
chrX:86301067(-)	AGAAATTCGCTGCTGCTAACATACTTTGGTGCCTTGTGACTGGGATACATTCCCTAATGGTAAGATACCTCTACACCTCACCTTGTTCACTGGAAGTGTTCAACCCCCCATACACAGTTT	0	2	0	0	0	0
chrX:95124067(-)	CGCCGCCGCCCTCAGGGCGGTGTTTAGGGTGGAGGGAAAAGTAGGTGCCTATCTCTTTAAGAGGGCCTCAACACACGTGATTCTTCAAAGTGCCCGCATCGGCCGCCCGGGCGCGCAAAG	0	17	0	0	0	0
chrX:96056231(+)	TAACTCTTTGAGTTCTCTCGGTCTGAGGTAAAGGAAAAATATAACACTGTGTTCGATATTGTACCTCTGAAGCACAATGGAAATTTTGCCCTACAGTGCCAGCCTGTCACCCATGGTGTC	0	1	0	0	0	0
chrX:100600605(+)	ACAACTACCAGACTGCAACTAGGAGGAGGGACTAATCCACGCATTGGCTCTGGGTCTCCTAAGGGTCACGTCACTGTGAGCTCAGATTTCCAATTACCATTCACACCCGCAGTGCGGCAG	0	2	0	0	0	0
chrX:101696235(+)	TTTTGATATTTATCCTTAAACTGTGTGTGTGTGTGTGTGTCTGTGTCTGTGTGTTCTGAAGTAGGTTTTTTCCATGTTAATGATATATTTCTATATTATATTTTGCAATTCATGTTAGTT	0	1	0	0	0	0
chrX:101960406(-)	TTCATACGTGTGTTGATTACTCCTGGGGCCCTGGGCCGAGTGAGACTGTGACTCTACTTTTACCCTGAATCCCGCTGTGTTAGGATTCTGTCCTCTGGAAGCTGTGGTGCTGAGCCCTAG	0	2	0	0	0	0
chrX:103169005(-)	TTGTTAGGCAGGCAGTGAGAGAGTATTTAGAGTGGAAAGGAAGAATAGCATGAGCAATGATAGCTGTAGAAGAGCAAAAATGAGGCTGGAAGAAGAACAAGAAAAAGAGCAAAGCCAAAA	0	2	0	0	0	0
chrX:105370700(+)	AAATTCTCATGACCTTGTGGAGATAACACTGAAAACGCTCACATGCTTTAAAAAAGATACTAGGCCGGGCGTGGTGGCTCATGCCTGTAATCCCAGAACTTTGGGAGGCCGAGGCGGGCG	0	1	0	0	0	0
chrX:106535881(-)	CAACTTAAAACAAGAGTGTGGAAGCTAAAACTCAGGGAGTAAATATAAAGTGCTTTATTATAACAGCCTGTAACAGTTTGCCAGTTTTGTGAAGGAATCGCTTTTAAATGGGGAAGGTTT	0	2	0	0	0	0
chrX:108123043(-)	AGAGTAAAAAAAACAAAGAAGGGCTTCTTGTGGCTTCTGCTATCCTGGAACTGCTCTCTGTAGCAAGAGCTGGTCAGTAGCATGCAGAGGGCAACTCCGACCTGAAGGACATGAGAGCCC	0	4	0	0	0	0
chrX:112316191(+)	GTAGTGAGGAGGGATGGGTCAGAGTCCACCCTAAAGAGGCAGTCTGGCCACTGTCTGCCACAGCCACTGTGCTGTGCTGTGGGGAATTCCTCCTGGGTCCAAAGTGTCTAGTCTCCCCAG	0	1	0	0	0	0
chrX:126183348(-)	ACATTTTTTGAAAAAAGACTTAAAGATTGTCAACAGGTACATAAAAAGGTGTTCGATATCACTAATCAGGGAAATAGAGATCAAAATCACATTGACATATTGTCTTATATCTGTTGGGAT	0	1	0	0	0	0
chrX:131381287(-)	TTTGAGCAAATAACTTTTGAATGACTTTTAAAATTTACATTAAGGATGACTCACCTGAGGTATACCTTATGATTGTATGTAATTTCAAATGCTGAATTCCTGTCCCAAATCTCTGCCTGT	0	2	0	0	0	0
chrX:136805055(-)	GATAATTACCAGAGGCTGAGAAAGGGAGGGTATTAAAAACTAGAACTTATTCCTTCTATATAGCTGTATGTTTTTGTACCCATTAACCTACCATTTTATCTTTCTGTGCCTGGCTTACTT	0	1	0	0	0	0
chrX:141906800(-)	GAATGGCCTATTAACTTGGCTTTCGTGTAAAAGTGTAGAGTGCTAATGAGTCAGTAATCTTACCAGCAGTTTCTATTTACTAAAGTCGCCACTGACTATTTCCTCTTGGGAAATAGTCAC	0	11	0	0	10	0
chrX:149121169(+)	GCATCGGGCTCTTGTGAGGACTCAGTGAGCTGGCACAGGTAAAGCATAGTGTTCGATAAGCGTGCACAGTCCTCCCCTTCCCCTAGGAGCTTCCAGCAGTCAAGGCCAGTCAGTTCTCCT	0	3	0	0	0	0
chrX:151128869(-)	TCTTAAAATAATCCAAAGATCACCATCTTTTGCAGCTATGTGGATTCCAGACACACTATGTATTACATTCTAACCAAGAATCAAGAGATCTTGGTTTCAAAACAAGGGATAACACATTTT	0	4	0	0	0	0
chrM:461(-)	CTAAGCATAGTGGGGTATCTAATCCCAGTTTGGGTCTTAGCTATTGTGTGTTCAGATATGTTAAAGCCACTTTCGTAGTCTATTTTGTGTCAACTGGAGTTTTTTACAACTCAGGTGAGT	0	1	0	0	0	0
chrM:3205(-)	CATGATGGCAGGAGTAATCAGAGGTGTTCTTGTGTTGTGATAAGGGTGGAGAGGTTAAAGGAGCCACTTATTAGTAATGTTGATAGTAGAATGATGGCTAGGGTGACTTCATATGAGATT	0	2	0	0	0	0
chrM:5069(+)	TAAGGACTGCAAAACCCCACTCTGCATCAACTGAACGCAAATCAGCCACTTTAATTAAGCTAAGCCCTTACTAGACCAATGGGACTTAAACCCACAAACACTTAGTTAACAGCTAAGCAC	0	1	0	0	0	0
chrM:5957(-)	ATAGAATGGGGTCTCCTCCTCCGGCGGGGTCGAAGAAGGTGGTGTTGAGGTTGCGGTCTGTTAGTAGTATAGTGATGCCAGCAGCTAGGACTGGGAGAGATAGGAGAAGTAGGACTGCTG	0	6	0	0	0	0
chrM:9570(-)	GGGACGCGGGCGGGGGATATAGGGTCGAAGCCGCACTCGTAAGGGGTGGATTTTTCTATGTAGCCGTTGAGTTGTGGTAGTCAAAATGTAATAATTATTAGTAGTAAGGCTAGGAGGGTG	0	2	0	0	0	0
chrM:15510(-)	GTCAAGTATTTATGGTACCGTACAATATTCATGGTGGCTGGCAGTAATGTACGAAATACATAGCGGTTGTTGATGGGTGAGTCAATACTTGGGTGGTACCCAAATCTGCTTCCCCATGAA	0	4	0	0	0	0
chr1:7606735(+)	TAATTTTTTTTGTATTGGCTAAATTTTTTGTATTTTTAGTAGAGACAGGGTTTTGCCATGTTGGCCAGGCTGGTCTTGATCTCCTGACCTCAGGTGATCCGCCTCCTCGGCCTCCTAAAG	0	0	4	0	0	0
chr1:11452386(+)	AAAGGCTGAAGTCAATAGCTCTTTTGGGCCGAAGGAAAGTTACCATTACCCGTTTAGGAGTAGCCGTTACCTGAGAACTGTAGTGTCGACGACTGATGTTATACTCTGGTTTCTCTTCAA	0	0	2	0	0	0
chr1:16794585(+)	GACCCCACTGCTGCCAGGAGCAATCCCACTGGCAAAAGAGAGGAACTCACCCAGCAGAAATGCTGTCCCCTACCCTTGAAAAAAGGAGGGAGGTTGGGTGCAGTGGCTCACACCTGTAAT	0	0	1	0	0	0
chr1:22754576(+)	TGACACAGAAAACCAACCATCACGGGGAGCCAGGGGAGAAGCAGGGAGACAGTTAGGATATAACGGTAATAACCCTAGAGGGAGAGGAGAGTGGCTTGGAACAGGGCAGCAGGAGCAGAA	0	0	8	0	0	0
chr1:26290802(+)	CATTTACTCTGTTCCAAGCATTAAGTATTCCACATACATTTATCCTTAGACCCTATAAGGTAGATACTGTTTTTATGCCCATTTTAAAGATGAGAATACTGAGACATGGAGAGGAAAAGT	0	0	7	0	0	0
chr1:44691488(+)	AACTAACACTTAACACACTTATGGTTGTTGGATGCCTGCGTGGTACGCACTCCCTATATGTAGTTTATGCACACAGATGCGTGTAAGAGGCATCATGCTCTAAAACAGTGCAGAAATGCG	0	0	1	0	0	0
chr1:48431944(-)	GAGAGATTAATTTCCCTCTTGAGTGAGAAGTGGGTCTGAGTTAGACAGACAAGCTATAAATACCAGCAGTCTTGGGCAAGTAGAGAAGGGAGAGGCATCTCGGGTATTGAGGTGTGCTAG	0	0	2	0	0	0
chr1:55094766(-)	GCCTGTTTAGTTTGGGGTGTGAGCAAGGAACGTGGGGGAAGAAAACGGACTCTTCTATAATAAAGAAAAAAGATCGACCAGAAGCAGCAGTGCTTTTGAATAATTACTTTGCAGAAACAT	0	0	3	0	0	0
chr1:55884061(-)	TAAAGGTCAGTCGTCACTAGATGGGACCAAAGCAAGGGAGTAGAAGGCACTTGTGATAAGTAGGCTGGAAGTATTTGGGGCTCATTTTAACTGACTCAACTTAACATGATAGGCTGGTCT	0	0	4	0	0	0
chr1:66130181(+)	GTGTACAGTTGGGCAAATCATCCAAAGCAAAGCCTATTTTATAATAAAGTGTTCGATATCTCATGTAATTGAATACTGTACTGAAAGTGAAAAACAGGAAGGTTGTATGGGTACTCAAAG	0	0	1	0	0	0
chr1:74626295(-)	AGTTTTTATTTTTATCAAAATTTGTTCATAGGTTAAAGAGTAGAACACTAACACTGATAGTAGCAAGTGTGGTAGTCTTTAGTGCTTTTTGCCAAAATTTCTGCCTCTCTATTTACTTCT	0	0	3	0	0	0
chr1:78305395(-)	ATTATGGGAGGTGCCAAGAGGGCTGACTAGAAACAGCTAGTGTGCAGTGCTCTCACAGAGTAGAGATAGAGTGGCAAGTAAATACTAGCTCTTCAAATGGATCACCTAGAAGGGCACATT	0	0	2	0	0	0
chr1:87764855(-)	ATCAGATGCTCAGTCTGTTTGGGAATCCTACACAGAGGACTACAGTCTAAGCACCATTATTCACCTGGTGACAGGTACTCAAGTTGTAGATGTGGTATCTGAAAGGAAATAAACAACCTT	0	0	2	0	0	0
chr1:111017058(-)	GGAGACTAAGGCAAGAGAATTGCTTGAACCAGGAGTCAGAGGTTGCAGTGAGCCAAGATTATGCCACCGCACTCCAGCCTGGCGACAGAGTAAGGCTCCATCTAAAAAAAAAAAAAAAAA	0	0	2	0	0	0
chr1:119937676(-)	GGAAGCATGAACCAGGTTGACTTTTGTTTCAGATATGCAGCTTTGTTTGAAAACCTGACTTAACAGGCTTGTAAACTGCCTGGGAGCCCCTAAGCTCCTGCAGCATAGTGAGTACAATGT	0	0	1	0	0	0
chr1:120240185(-)	GCTGGCTTCAGAATGAAATGTGGGTGTGGCTTTTGCCTAGTAAAGTTCATTATCAATTAGTATATAAGATGCCTTAACATTTTTAAGTGAATTATACCAGCATGGACTGACTGAAAAGGA	0	0	2	0	0	0
chr1:144887562(-)	GGTGGATCTAAGACTTGAATCTAGGGCTATATGAATCTAGTGCGACATTGTCTTATATGGTAGCTGCTAGCCACATGTAGCTATATGTTTACATTTAAGTTAACCAAAAGTTAATAAAAC	0	0	1	0	0	0
chr1:148975162(-)	TTGCGCGCCGCGGAAAACTCGCGAACCATAACGCAGCGTCATGCGCACAGCCTCTGTAAGTACACAGTCGTTTCCGGTAGACCCCGAGCCTACCGCTCTGCTTGCGTTCTCGGGGGTCGG	0	0	3	0	0	0
chr1:153545927(+)	CCCTCAGCAGCCAGGGTAAACAAATACTCCCCTCACTGGGTATTTGTAGATTACACAAAGTAACCTAGGTGCTGACTGCTGAAAATATACACTCCCTTCCCCCGTCTCCTGAATCCTGGT	0	0	1	0	0	0
chr1:156269838(+)	AAATGCATGCCCCAGGGACAGGAGGGAGTGGTTACAGAAGTTGAGATGAAACTGTAATGATAGCAGAGTCAAGCTAAAACTGCCCTAACTTGTTGTGTAGTAATTACATATCTGCAATGG	0	0	1	0	0	0
chr1:163201746(-)	TAAAACACTAGATTAAATACGATGTGGTGACAAAATCTATAGTAAAAGACAAGCTCTGTAGGTAGCAGAGATGAAAGCAATCAAAACTAGAAAAGCTTGATTGAAGTTGGCTAAAGTAAA	0	0	9	0	0	0
chr1:166571646(-)	CTAGTGCAGGAGACCCGGCCCCGGCAAACGCGAGGGGGAGTGTCGTGTGATTGTTTTAATTAGCCCTAAATCTCTTCTGCTCTACTTGCTTCTAACGCCAGGCTGGCTTCCTCGGGAGCT	0	0	2	0	0	0
chr1:175521581(-)	GCCAAGATCACGCCACTGCACTCCATCCTGCGTGACAGAGTCACACCCTGTCTCAATAAATAAATAAATAAAATAAATAAATACAGGCTTGATCTTTAGTTAATAGAGTTGCTCTTGAAA	0	0	1	0	0	0
chr1:187890955(-)	GGAAAAAATATAACACAATTCTAGTAGTGATAATAACTATGATTAAAAACAAAGCAGAGTAAGTCATGAAATGTTAATTGGAGTGCACAAGGTTTTTCTGAGATGATAATTTGAAAAGAG	0	0	1	0	0	0
chr1:196569528(+)	TGTGGTTTTGGCCATTGAGGTCTGAGTCTAAAGAGGGAGACTGAAATATACACTTTAAAATTAGAGAAAATGCAGGAACTGTGAGAGTACAGAGAAGTTCAGTATGAAAGTAACTAAAAT	0	0	1	0	0	0
chr1:199033373(+)	GTTCCTGTTAGTAACTATCTGAAATGTGAACCCAGTCTAATGAATGTCATCCTCTTAGGATAACCAATTCATATCCTACATATATTTCATCACATCCAGTTGCTTTTCAGAATTTATTCT	0	0	11	0	0	0
chr1:200860967(-)	TAGGTTCACGCCAGGACTGGGGCGGCAGGCAGGAGAGCAGTGACTCACACCGACACTGTTTAATTCAGCTGTCTCACTGTCTACACTCCTTCCCGAGCTCTCGCCCCCAGTACTCTAAAT	0	0	1	0	0	0
chr1:225631581(-)	GTGGGTAAAGTAGATTCTGTGGCCCTGGGAATAGCCTCGGACTAATGTGGACTCCCACATTAGCCGAGCAAAAGCAACAACCTCTCATCCGTTCCACCCTCCCCTGCCAGATTGTGAGCT	0	0	1	0	0	0
chr1:226325918(+)	AAAACGCGGACGATAAGTTCTGGTGAGGAGTTGAAGACAGTAGAACTCATACATTATTAGTAGAACTATATATTGGTATAGTCACTTTAGAAAACTCTTTGAAAATATCTTCTAAAGCTG	0	0	2	0	0	0
chr1:227647437(+)	GGCACAGAACGAGAAAAACTGCTCGTTACAGAAATCGGGGTAGAAACTGCTCAGGTGATGTAGCTCAGTAATGTTGGGAGGCGATCAAGGACCCCCTCTCCATCCCCTCCCTCCGCGCAG	0	0	2	0	0	0
chr1:229766387(-)	GAATCTGCAGGTCCAGCAAGCTCCCGGGTGATGCTGCTGCTTGAGGGAACACTCTTAGAGTAGCCAGGATGGAGAGGAGATGTGCATTTACTGACAAAACACTTGTGTACTATGTGATGT	0	0	3	0	0	0
chr1:242282560(-)	AAAGGATGCAAGAGTGATCCCCACCATATCTCTGTTGAATTCATCAGTCTGGCCCTGCAGAAGCTAGATGGACCCTGCAAGCTCAACTGAGTCGTAGCCCCAATCCGAGCTGTTATTCTG	0	0	1	0	0	0
chr2:2186593(-)	CTACGGCAAAAACTGAGATGGGAATGTCCGTGTATGGGAGGTAGACCCGAACCTTTTTAATTGCCAAAAATACTTTCCAATGTTCCAAATAATTGAAGCCATCCCACAAATATGTAACTG	0	0	1	0	0	0
chr2:3894476(-)	CCAGCATCACTAGAGGCACTTCCTGTGGGTCCCATAGTGTTACACAATGTGTTCGATATTGCATGAAGCATGAAGAAAAATATGCAAGACCTGCAAGGATCACTTCTTACTGCAGTGAGA	0	0	2	0	0	0
chr2:7894603(-)	ATGGAATGGAAGAAGAGACAGACAGACTGGATGAGGGGACTGGTTTAGATACTTTTATAGTAGCTCAGGTGAGAGGCAATGAGAGTTTGAATTACAGCATAAACACAGGGCTGGGAGGCA	0	0	3	0	0	0
chr2:16397722(-)	AAAATAGGCAAGATCAAAAGAGTGAAAACAAATGCGGTTTAGTCAAGGACCTGTACTAAGTAGCTGTAGTGTTCTCCCTGTTCTGTGAGGGATGTCTTCCCATTTGACCCTGTTCTGTGA	0	0	1	0	0	0
chr2:20402971(+)	TTCCTCCCAGAAATAGTTTTTCCCTTTATCTTTGGGGCTGGTATAGGAGAGTTCGATAAAGGCGGGTGGTTGGCTTGCATGTGAGAGGAGGTGTCTGAGTCAGTTATTTCCCATCTTTAA	0	0	2	0	0	0
chr2:27332530(+)	TGTTACCTATAAGGGGCAACAATTTGACCCATATAGCCAGTATAGAAGACTTTCTCAAAGTAGCCACTCAACATTTGCAAAAGGTTTGGAACACAAGTCAGACAAATTTTGGTAGAGAAA	0	0	4	0	0	0
chr2:40147390(+)	AACAAAGTGACTATCTCAGGACTGTGGGAAATATGGAAAGTGGACAGTGAATAGCACCATTAGCACAGCTGTATTTGCTTCTAGTCCTGCCTTTTCCCAAGTCTACTGTAATGCTTGTCC	0	0	2	0	0	0
chr2:47591665(+)	ACTGGCCATGAGGGACAGAAGTTGTAATGCTCGCTGCTTCTTTAGCTACCTTATCAGCATAAGCGTTGCCCTGAGTGATGGGATCTGATGCCTTTTGATGGCCCTTGCAGTGAATGACTC	0	0	4	0	0	0
chr2:57963359(-)	TTATTCTGAATACTGTCTAAATCATGCAGGGATCAATAAGTAGCCCTTAAAAACATAATGTAGCAGTAGAATTAACTGCACATGAAATTTAATGTACTCAAATATCAAATAAACATCAAA	0	0	1	0	0	0
chr2:61035283(-)	CCATTTATGTACAAGTTTTTGTACGGACATGTTTGCTGGGTTATATGGAAACTCTATATTTAGCCTTTTGAGGAACTGCCAGATTGTGTTCCAAAGCAACTGTACCATTTTACATTCTCG	0	0	5	0	0	0
chr2:66525822(-)	TCTAGAGCATTCAATTCCCAATTCAATTCCATTTACTCCGTCCTTAGAGTGGCGGACCCGCAGGGCACTTTTCATCTAATAGTGTTACTATGGAAACGCTATTCTCAACCTGGAAGATTC	0	0	4	0	0	0
chr2:79023766(-)	AAAAAATATATAGTCATTTTAAAAGAACAAAATTGTTAAGTGAAATTCAAAACCTATTAGTAACTGATAAAAAGTCTTAAAAACCAGAGTTAGACAGGAATAGCTTTAACACAGTAAAGA	0	0	6	0	0	0
chr2:80289517(-)	CTAAAGAGGCGAGAACTGGGGTAGAGATTAGTAGGGCAAGTAATATTGCAGAATAATTAGTAAACAGGATGAAGAATAGCACCCTCTCTGTTAGTCAATGGCAACTGGAATGTTAAGAGG	0	0	2	0	0	0
chr2:86717003(+)	TCCAGAAAGGAAAAGACTCAGACAATAAAACCTGAGAGAGCAGGTTTCAAAAGTTATAAATAACCCCCTACAGGCTAAGCACCCAGGTACGAGGGCAGTGCCTACAAACTATACTCAAGG	0	0	1	0	0	0
chr2:86722060(+)	TATGGAGCGCGTAGTTGTTGCGCTCTCCGAGCGCTGGGGCTGTCTCCAAAGTTCCCTATTTAGCTCCTCAGGCCAATTGGGGCCTCGCTCCACCCTCGCCCTCTCCCTCGCACGCCTTCC	0	0	1	0	0	0
chr2:86888252(+)	TCGACCTTTTACCTGTGGCTGATTCGTGTAATGGTGAGAGTCAGCACAAATCTTAACATTTAGCAACAGCATGTATGTGAAGCTAAAACTTGTAATGCTCTCATCTTTAATGTATTTTAA	0	0	1	0	0	0
chr2:106830250(+)	TCGACCTTTTACCTGTGGCTGATTCGTGTAATGGTGAGAGTCAGCACAAATGTTAACATTTAGCAACAGCATGTATGTGAAGCTAAAACTTGTAATGCTCTCATCTTTAATGTATTTTAA	0	0	3	0	0	0
chr2:112291552(-)	TCGACCTTTTACCTGTGGCTGATTCGTGTAATGGTGAGAGTCAGCACAAATCTTAACATTTAGCAACAGCATGTATGTGAAGCTAAAACTTGTAATGCTCTCATCTTTAATGTATTTTAA	0	0	2	0	0	0
chr2:114314785(-)	CTGACCATCCACAGCTGGGCCGCCTTCACCGTCCGGGGGGTAGCCGGGAAGCCGAAGCAGTAGCAAGAAAGCAGCAGGCTCGGTCGGCGGCTATCACTTCCGCAACCCAGGCAGGCAGGC	0	0	3	0	0	0
chr2:116908703(+)	GCAAATGTAAAATGCAGCTACTCAGGGTTGATCCAGACTGTTGTCTCTAATCTGCTTAGGTAGACCATAGCCAGCTCTGTGCCATTTTTATAGGTAAAGATTCTGGCACAGACTTCCAAT	0	0	2	0	0	0
chr2:117548994(-)	TTTGAAGTTCAGTGTTATGCACTAGGGTTATAAGGATAAATAAGGAGCACTCCTTATCAATAAGAAGTCTAGCACCAAGATGAGGAGACCAAGTTGCTTTTAATCATCTGGAGCATGTAA	0	0	1	0	0	0
chr2:174634808(+)	GGAGGCAGTAATGTGAGGATCTGAGGGAAGAGGGTTCTTCTAAGTATAAAAGCCTAAAAATAGCAATAAATTTGAAGTGCTTCAGAAAGAAATATGGTCAGTATAGGTGAACCATGGCAG	0	0	3	0	0	0
chr2:184898632(+)	ACTACTCGTTGTTTCTTTGTAAAAACTGACCTGGATTACTAAGCTACACACTTTTAATTATAGCAACAAACATATTTCTGCTACATATTATTTTGTATAATCATTTATTAATTTCCTCCA	0	0	5	0	0	0
chr2:191958016(+)	ATTACCTGAAGGCTGACATTCAAGACTCTCCTCCAGTGTGCCTTCAATTAAATTAAACAAAAGCATATTAAGTACCAACCACATGCAAACCAATTTAGTCATTAACTTCCTTTCTCAAGC	0	0	5	0	0	0
chr2:199048982(-)	CTGATAGTGCAGCCTTCAGTCTGCTACCAAAGCCACAGAGCTCCTGGGAATCCACTTATGTAAGTCCCAGAGACCAAAGTCTGATATCCAAGGGCAAGAGGAGCAGAAGCAAGTATCCCA	0	0	2	0	0	0
chr2:202503783(-)	AAATCCACACAGTCACACTGCAGTGGGGCACAGTGCCAGCAGCAAAGTGCGTTCGATAAATGATTGAATGAACGAGTAAGGTACAGCTCAAGTTAAAAGGGTGTAATTAAACCACATGGT	0	0	2	0	0	0
chr2:222390910(-)	AAACTCCTGGGCTCAAGGGATCCTCCTGCCTCAGGCTCTCAAAGTGTTGAGATTACAGGTGTGAGCCGTCATGCCCTGTTCTACTGTTGATGAGCACTTTATTTCCAGTCTTGGGGCACT	0	0	2	0	0	0
chr2:224513792(-)	CGGGCTTTGGTTTGAATCTAGAGGCTACATATTGGAGAGTATGAGCCAAAGCCAAATTTCTAAACATCTCCAAGCCCATCCGTGAGTTGGGCCTAAAGGTGTTTAGGCTTAAGGGCCACC	0	0	3	0	0	0
chr3:3213155(-)	TACCCCTCACAGGGAGGCAGTTGCGGGGAAAGGAGGGGAGTTAGTCTCACTCTTACTCTGTGGCCATGGCTGAGATCCTAGTCTTGGACTAACCACTTTACAAATATCTCAGGTGGATTT	0	0	4	0	0	1
chr3:6402872(-)	AATTTTTATTGAGTAGTGTTCTAAATGCCACATATATATTAATACAAGAGTTCTATGAAGTAGCTTCTTTTTAAAAAATTAATAGCATTTAATTAAATTCTATTAAAAACTTTATCTGTT	0	0	4	0	0	0
chr3:12047556(-)	ATTCAGACTATCTTACTACACATAGCACAATGGCCTGACATACCCTAAGTGTTCGATAAGCATGTGCTCAATGAATGAGAAAGAAGGGTCCATGTACATTCCCAAACTTCAAGGGCTTCT	0	0	2	0	0	0
chr3:14767622(+)	AGGTTTGCGCACTCCCATACCTGGTGGTCAGTGTGGACTGTCAGCCAGACCACTCAAATGTAGCCTCTCCAAGTGGCCTGGGCTTCCTCACAACATGGTGGCTGGGTTCCAAGAGGGAGC	0	0	2	0	0	0
chr3:38807869(-)	CCAAGCTTCAAAGACTGAAAAGTGACTGGAAACAGTGAGTAGAAGTAAGTCCTTTATTAAAAGCCAATAGAGAACAGGAGAGAGGAGGGAAGACCTGGATGGGCTCTGCATCAAGGGAAA	0	0	8	0	0	0
chr3:39835977(-)	TTAAACACAGACTTAAAAACAAGAGGTATTACTAGAGACTAAGAGGGTTTCTCATAATGGTATACACTTAAACTAAAAGGCACCTTCAAAATATACAAAACAAAAGGAAAGCACAAGATG	0	0	3	0	0	0
chr3:46082538(+)	GACAGGCTCACTAGGACCAGACCATGTAGTCTCAGACATACTCCTTGGTGCTCTTGGGCACAGCCTGCCTTCCTTCCTTCCTTCCTCCCTCCCTCCCTCCCTCGCTCTCTCTCTGCTTCT	0	0	1	0	0	0
chr3:55466428(-)	GGGGAAGGCCTGTGACCTATTCTTTGTCAAGTTGTAGGAGTATGTTAGGAGCTTTATATATAGGGTGATCATATAATTAATTTAGCATGCAAACTGGGGTGGTTTGAGAGTTAAAGAAGG	0	0	15	0	0	0
chr3:56967683(+)	GGGAGGGGTGGGAGGAGTCCCCAGAATGACCCTTTGAGGCTGAGAGGGACTCATACTTAGTAACAGGCCCCAGGGAATGCTGTGTTAAGTGTGCAGCCCCAGAGGTCTGGAAATGCCAAG	0	0	2	0	0	0
chr3:66469987(+)	TTGTGTTAGATGATTCTGCCCAACTGTGGACTAATATGAGTGTTCTGAGCACATTTAAGGTAGACTAGGCTAGGTTGTGGTATTCAGGAGGTTAGAGGTATTAAATGCATTTTTTGCTTA	0	0	3	0	0	0
chr3:72929908(-)	CATATTCAACAAGGACACATGCAAAATAAGGCAAAGCGAGTAAAAGTAACACGTGATTAGTAGTTGGGGTTTCAGACTCAAAACACCAAAGTAGAACTTGGGACAGCTAGACTGGACCGA	0	0	1	0	0	0
chr3:76493903(-)	AAGACTACATCCCCTCAAGTCAACGGCAAAAGAAAGAGGGTAGGAGGAAATTCTAATACTTAGCAAATGATTTAACTCACTCTTTCATCATGCATTGACAGGCAGATATTAAAAATAGAC	0	0	1	0	3	0
chr3:95819155(+)	AGATTGGCCAGGGCTTCGAACTGAAGGACGATAATGGGGAGTAGCTGTCAGGCCCTGGGAGTGCCTGAGTGTAAGTGGAGATGGGTTTGGGGTCACTGAGGGATGCGTGGGAGCCATCCC	0	0	1	0	0	0
chr3:140090265(+)	ATTCCCCAGTGCATCCCCACCCTACACTGAGCACACAGCTTAGACTGTGTGTTCCAGGACGAGCATAAGGCCCCAGGCGCCATGCCATACCTGATGAGGTCTGTAGATTCATGTGAGCAG	0	0	2	0	0	0
chr3:151211503(-)	TAGTCACTGGTTCAAAATTCAAAGGGGAAGAAGAAAGGAGTTGAGGGTGAAGTTAATAAGTAGTCTTCTGCCCTACACTCTGAATCTGCACCCTGATTTGTCCCCATTCATCTCCTCAAA	0	0	1	0	0	0
chr3:156539335(-)	CGGCATATGAACATTTTGGGTTCCACATAGGCTTAGGTAGTGTCTTGCACATTCTTCAGGTAGCTCCCCCTGCCAGTCCAAGACCTGTGAGTCACGAGAACTCTAGTAGCTAGGATCTCA	0	0	1	0	0	0
chr3:157783716(-)	CAGAAATTGGTGAGACTGTTTTTCCTGGCTGAAAAGAGAAAGGGCCTCAAACTCATAAATTAGCAACAATTATGCTTTTGTGCTATGTCACTAGATTCCGTTAGATGTCTATCTTTGTAA	0	0	2	0	0	0
chr3:166646643(-)	ACTGACTTTTCCTCTTACAAAACAATTTTTCTTTTGTGGCATGTGATGCTGTTCGATAGCATTTTACTCAGAGTAGAACTTCTTTCAAAATTAGAATCAGTCCTCTCTAACCCAGCAGCT	0	0	1	0	0	0
chr3:173811194(-)	TGCATAAGTTTTTTCAAGTAATTGTGCATAACCATATTACTAAAGAAATATGTCCCCTCCTAACCAAAAAAAAAAAAAAAAAAAAGGGGGCAGATTGACCTAAATTTAATCATGAAAACT	0	0	1	0	0	0
chr3:187232956(+)	AGGATATGTGGGTCTAGTGCTTGCGAGAGAAGCTGGGGCTAGAAATGGAAACTCTATTGTTATAGGAGAAAGGTGATAAGTAGCATGGTAATCCATAAGCTTCTCCAGGGAGAGTGGGGA	0	0	1	0	0	0
chr3:188753125(-)	TTCAGTGAGGGTTGATTGAATTGCGGGAACAAGACAGTTCTAGGGTTTAAACAGCATACGTAGCTGGTCTGTGGGGCTCTGGGTATTGGATTCGGAAAGCATTGAATGATGCGAACATAC	0	0	1	0	0	0
chr3:196995384(+)	GCGACTCCGGCCATTGTCCTCATTCGCCCCGCACGGGGACTGAGGAGGGGGCTTTTTAAGTAGTTCCCCGGGAACAAAGGGGGCTCAGGCGCCGGGCTTCATTACGGGCTCGTTGGCCAC	0	0	1	0	0	0
chr3:199643952(+)	TTATTGGTCTTAAAGAGGAGGTAGAGAGAGAGAGAGAGGGTAGAAACTTCACTCAGATAGTAACAGAACTTTCCAAACCCAGAGAAAGGTATCAATATTCAGGTACAAGAAGGTCCTAGA	0	0	3	0	0	0
chr4:803822(+)	GAAGTAAAGTGGTGGGTGCGAGGGGCTGGGGGAAGGAGAGTGGGGAGTGAGTGTTTAGTGTAGACAGAGTTTCAGTTGGAAATGATGAAAAGTTCTGGAAATAGAGGTGTTAGTTGCACA	0	0	8	0	0	0
chr4:3508942(-)	GTTTTCTGTGCATGTGTCTGGCATGTTTTCCTTTAGATCTAGTCCTAGGTGTTCGATATGCTATTGAGGACTGTGTATTTTTATTTCATTTGTCACCTGTGCGTGGTGCTTTAATCCTGT	0	0	1	0	0	0
chr4:8989601(+)	TCCTGGGTCCCCAGCTTGCTGGCTGCAGACTCCAGGACTCCTTAGCCTCCATAATCATGGGAGCCATCCCTTACAACAAATCAATCTGTCTCTCTCTATGTGTATAGCTCTACCTCTATC	0	0	1	0	0	0
chr4:46373812(+)	GAAGAGACTGGGGCCAATATTAAACATTCTTAAAGAAAAGAATTTTCAACCAGAATCTCATATCCAGCCAAACTAAGCTTCATAAGTGAAGGAGAAATAAAATTCTTTACAGACAAGCAA	0	0	7	0	0	0
chr4:48316966(-)	AGATCATAAGATCAAATACATATCTTGGGTTCCAATTCTATCAAAAATGTGCTATCATTACAGCACAGTGCTCCACCTATGGCAGTTACTCAATAAATGAAACCATATTTGTTGAAGCCA	0	0	3	0	0	0
chr4:61116013(-)	AGCAAACGGCACACCAGGAGATTATATCCCATGTCTGGCTTGGAGGGTCCCATGCTCATGGAGCCTCTCTCATTGCTAGCGCAACAGTCTGAGATGGAACTACAAGGCGGCAGTGAGGCT	0	0	1	0	0	0
chr4:71148188(-)	TTGCGTAATGGGTACAAAAATACAATTAGATAGAGGAAACAATTTCTAGTGTTCGATAGCACTAGAGGGTGACTATAGTTAACAATAATTTATCATATATTTCAAAATAGCTAGAAGGCA	0	0	3	0	0	0
chr4:74320601(-)	ATAGAGAATAAAACAGTGACTACCAGGGGGAGTGGTGGAGCTAAGTGAAAGGACAGAAAGTAGCAGATACGTAAAATGAACAAGACTAAAGATCTAATGTACAACATGAGGACCATAGTT	0	0	2	0	0	0
chr4:75086865(+)	AAAAAAAAAAAAAAAAACCAAATTAGCTGGGCGTGGTGGCGGGCGCCTGTAGCCCCAGCTCCTCGGGAGGCTGAGGCAGGAGAATGGCGTGAACCCAGGAGGCGGTGCTTGCAGCGAGCC	0	0	1	0	0	0
chr4:77603962(+)	GGCCACTCTATGTCTGTTTTACTCACCACTTCTCTTGGAGCCAGTTGGGGCCAGGAATGAGTCTTGGTGTTAGGCAACTTGATTGGGAGTTCCCAGTTTTCTACACTGTCAGCCCCCGGC	0	0	3	0	0	0
chr4:94573523(+)	CTCTATTAAAAATACAAAAATATTAGCCGGGTGTGGTGGTGGGCGCCTGTAGTCCCAGCTACTCAGGAGGCTGAGGCAGGAGAATGGCATGAACCCGGGAGGCGGAGCTTGCAGTGAGCC	0	0	1	0	0	0
chr4:96329881(+)	AAAAAAAATCCTTGATTTTCATGTAGGTAATAGATGGCAGTCAATTTAAAGCTCAATTAGTAGCCTAAATAACGGAAACAATGGACTAAATGGACTAAGAGCTTTGTAAAATCTTAACTT	0	0	1	0	0	0
chr4:130153600(-)	AGGTTGCAGTCCTGAAGGATTCTGTGGTTAGGGAAGAAGAGTGACTAAGCATCAGCCTCAATGAGTCATGAGCAGGAAGTGGAAGGCATGGTGATATACCTCAAGCCAGTATGGTTAGAT	0	0	1	0	0	0
chr4:134482011(+)	TTCCAAGTAGAGATGTTTCTTTAAAAGGCAATTATATCAGTCATTAACACCACGGAAGTACAGCTCAAGGCCAACATTGGTGCTTCTAGATTAGTTAAGCTTGCAAACAATATAGGGGGA	0	0	2	0	0	0
chr4:141500380(+)	TTGTTTAGTATGGGAGACAGACAGATTTCACAGCGATGAGTGCTAATCTATCCTAAATGTTAGCAATGAATAAAGCAACCCTAATGGTAAATGGTATTTAATAAGATCCCTTTTCCCTCA	0	0	4	0	0	0
chr4:143325953(+)	TTTCCAGATTTAAGTGGACTTTATCGAGTAAGATGACTCTTTTTTATGAGAACACATAAGATGCCAAAACATATGCTTCTGTCTTGTTCCTAATTCGAGGGGGCCAATAGGAAGAAAGGG	0	0	4	0	0	0
chr4:145462391(+)	GAACAGATTTCAGCAGAAGAGAGTAGGGTAGTATTGCTTATTCTCTCCAAACACTTAAAGTACCCAGCAAAAAAGTCTGACTCAACCCTAACAGCAGTTCCTACTGCCGTAAAGAGATGT	0	0	1	0	0	0
chr4:153309851(-)	GTCCATTTCAGCTGGAGCAAGTCAACTGTATTGAATGTGAGTGAAACATTAATTCTTTATAAGAACATACCCAATTGGCAGACACTTTGACATGTAATATACATTAGTTCACCATTCTGC	0	0	1	0	0	0
chr4:153400688(-)	AGGAGCGCATCGAAGGACCGGAAGCGGTCGCTGGAGATGGCAAACACCAGGCCCTTGAAGTAGCGGTCCCCGTTCCGGTAGAAGCGCGCCTTCTTGGCCTTCTTCTCCGAGCTGAGGGCC	0	0	3	0	0	0
chr4:154781959(-)	AGAGATCCACTATGCCCAAGAAAAGCGACTCTGTGGTGTGTGAGTAGGAGCCGACTAAGATAAGCCAAACAAAAGACAGTCCCTTGCGCCCAGACTAAAACCCCATTCAGTTTTAAAGTG	0	0	1	0	0	0
chr4:160578795(+)	ACCTGGGCAGGACATAATGCCTTTCGGTGACAAAGAAGAGACTAACAAAATAAATCACATAAGTCACTGAAAGATATATTTGGTGCACTATAGGACGAGAATGATTTTTAAAACCTGAGG	0	0	10	0	0	0
chr4:178264665(+)	TAAAACAATGTTAAAAACAAGCTGACCGGGGAGGATTGCTTGAGGCTAGGAGTTCGAGACCAGCTTGGGCAGCATAATGAGACTCCATCTTAACAAATACATTAAAAACCATTAGGGAGT	0	0	1	0	0	0
chr4:182306826(+)	TGTGCTGGGATTACAGACATGAGCCACCATGTGCCTGACTTGCAGTAAATTTCAGTAATTTAGCCCTTGTTATAAATCTAAGTAACAGTGTGAGTGCAGGCCTCCAGAACACCTCAGTGT	0	0	3	0	0	0
chr4:186717928(+)	TACAAAAAAAAAAAAAAAAGCAAGGTGTGGTTGCGGGCACCTGTAATCCCAGCTTTTCGGAAGGCTGAGGCACGAGAATCACTTGAACCTGGGAGGTGGAGGTTGCAGTGAGCTGAGATT	0	0	1	0	0	0
chr4:188486542(-)	CCTGGATATGGGCCTCTTTAGAGCCGTGCGCTCCCGAGAATAAATGGCAGTCCTCTCAAATAGATACTAAGGTCACCTGATGCTGTGATTGCCTCATAGAATCTGACAACCTGCTGCCTC	0	0	1	0	0	0
chr4:188553063(+)	ACAGGGAGTCTCGGGAACGGTTGCCTATTTAAATAGCGAGTGAAAACCAGGCAGAAATGTTTGCCGGCTGTAAGCAAAGCGAAGAGGTTACTCGTCAGTGATGAGCGGAGAGGGAGAATT	0	0	2	0	0	0
chr4:189267185(+)	GAGGTGGAGAGTAAGCTGAAACAGAGCTGGAGAGCAAGGACTGCGCTATAACCGCGCTATGTGCCAGGCTTGGGATCTCACGTGAAACAAATGGAGGACCTGATGGCTTTTAAGCACAGG	0	0	1	0	0	0
chr5:223473(-)	TAATCCCAGGACCCTGAGGGGCCGAGGCAGGAGGATGGCCTAAGCCCTGGAGTTTGAGACCAGCCTGGGCAAAACGGTGACATCCCGTCTCTACCAAAAACGAAAAAACCCTCGAAAATT	0	0	4	0	0	0
chr5:28720918(+)	GTAGAAGATTAATTTTGTGCAGTCATACTATGTAGGTGATTTAATATCAAACCTATTTAGTAACAACATATAATTTTCAGACCAATAAGTACAGTGTTATTTATGTAGGCTTAACATGCA	0	0	1	0	0	0
chr5:38565705(-)	AGTGGAGTGTCATGGAATTGAGCCCATAGTATGGAAGAGATGCAGAATCTTTAACAAAAATTGCCAAAATCACAAAAATGGGGGAATGAAGAATCATCATAGCTAAAATGTATTCACTAA	0	0	3	0	0	0
chr5:44513651(-)	ATTGCTATCTATTGTCAAAATTTCTCCAACTGGTTTTTACTAAATTCTACTTCCATTAAGTAGCATATGAAGTTCCCCATGTCTCCATATCTTAGTAATGTTTGATGACATAAGAATTTT	0	0	2	0	0	0
chr5:56824282(+)	TTAAAAGATAAGGCATGTGCGTGCGTGCGTGTGGGGTGTGTGCGTGGGTGTCTGTAAAAGTAAACACCCAAAGGTAGAGGTTTTTGTGGAAGAATGAGAGGATATAGGAAGGAAATAATG	0	0	2	0	0	0
chr5:58172975(-)	TCAGAGCATTGGCAGTGGACATGAGAGAAATAGATGGGTTGGAGATAAATTTATAAAGTATAGCTGACTGGCCTCGGTGATAGATTCCAAAGTGGTGTCGAGGATGGCTTTCAGATTTTT	0	0	1	0	0	0
chr5:69977369(+)	AACCGCATCTCTACTACTTCCCCTCTATACTCTAGCCACACTGGCTTTTCTGAATATGACAAGCTCATTTCTATCTTTGTGTTTTTCACGGACTACTTCCTTTATCTGGGATGTTCTCCT	0	0	1	0	0	0
chr5:74038903(+)	AATAAATCCTATTGAATTTGTTTAAATATTTTTAAATAGGCTATTACCTTGTTCGATACGAGTAGCCAGATAGAGCATCTCTCCCTGAGCAGCCAACTGGTGAACAGACAAAGCTGAAAG	0	0	1	0	0	0
chr5:80466848(-)	ATAACATCTGATAATACTCATTTCAGTATAACATTGGTCTTTGCTGATGTGTTCGATATAGGTTAGGAAGAGTTCTTTTAGTTTACTTGGGCAAATGTGGCAGTTTTAGACCTATGTCTT	0	0	4	0	0	0
chr5:84683184(-)	AATCTGTGCTACATACATTTAATATATTCATGGATTATAAAATGAATTGTGTTCAATAGCTCAACATTTTTAATTGGGTTTGCAATTATAATAAATTGTTACACACATTTCTCAAGTGGA	0	0	3	0	0	0
chr5:125323997(-)	GAATCCATTAGGAAATACAGTAATATAGTACAGATTTTTATTTCCTTCAAGAGCTCTCCTCAGAATTCATGGTCTCAGTGAGAACACTAGCAATCTGTGAATTATCTGGGCTCTCAAAAT	0	0	2	0	0	0
chr5:134633301(-)	ACGATCTCGGCTCACTGCAACCTCTGCCTCCCAGGTTCAAGCAATTCTCCTACCTCAGCCTACCCAGTAGCTGGGATTACAGGCACCTGCCACCACGCTCGGCTAATTTTTGTATTTTTG	0	0	1	0	0	0
chr5:137339173(+)	TTAAGGACTTCCAAGTGCTTAGCAAAAATAGTATCTAAGAGTACAGCGAACACACTATTAGTGCCAGCTGGGGACACCATTAAAACTTGTCAGGCATGTGCCTTCTCTCAGGCCAGACCC	0	0	1	0	0	0
chr5:142033961(+)	CTGAGAGGGGTTAAGTAAGAGGGAGAGTAAAAACCGACACTTGGGAGGAGGCTTTTAAAATAAACATCTGCGGGGAGGGATGCTCTCAAGGAGGCTGCGGTTTGCAGCTCAGCCAGCTGT	0	0	1	0	0	0
chr5:162769036(-)	GTGATTCCAAATTCCAATCACATCTTAATACCCTTATGAGTGTCTCCATATCTCTATAGGTAGCTATGCCATTACATAATTAATAGTTTAACCTATTTTGAACAAAAGCTTCAAATCACT	0	0	3	0	0	0
chr5:163289787(+)	ATAGAATACATATTCTGGAACTTTCTTTGTAAGCTGTGACTAGCTCTAACAAACCTTTATTAGCAAGTCATTACAGGTAACTGTATTGTTACACTAGGTTCATTTAATCTTACCTGACTC	0	0	4	0	0	0
chr5:176559933(+)	TACAACATGAGGGCTAAGGTTAATACGATTGTAATGTACTAGGGATTTGTGTTCGATAGATTCTAGCTGCTCGTCACAAAAAAGTAACTACGTGAGATGATAGATATGTTAATCAGCTTC	0	0	1	0	0	0
chr6:1432515(+)	AATTGTCTATTTTTCCTTTCATTTCTGTTTTTGCTTCATGTTTTTAGGAGGCTCTATTATTAGGTACATATGTGTTTATAATTATTACATTTTTCTGATAAATTTGATCAATTTAAATGT	0	0	7	0	0	0
chr6:1584060(+)	TGCCAGGATATTAAAATGGGAAGGGACCTTACAGAACGAGTAGTCTCGCCTCTCTTTCTATAGGCCCAAGAGTGCAGGAAGAAAGGCACTCATCCTTAATCTGCTCTCTCCACATCCTCT	0	0	7	0	1	0
chr6:9335153(-)	TCCTAATGTGGGTAAAAATCTTATTTTCCATTTTAGTGAGTAACCCAAGAACACTATAAGTAGAAGGACACCCTTATAAATCCAGGACACCAAGAAAGACACTCATGGTAATTGATGTAT	0	0	2	0	0	0
chr6:25992331(-)	TTGTCTTCCAATTAACTAAGAGGTACTCTCCATCCCTCATTAGCATAAAAGCCCTATAAGTAGCAGAAATCCGCTCTTTACTTTCGACACATTTCTGGTGTTTTAAGATGCCTGAGCCAG	0	0	2	0	0	0
chr6:32031562(+)	CATTCTCTAAAAGAGGAAGCGAAGGAAAGAAAGGGGCTTATAGTGGGCGAGGTCTATAGGTAGTCCCGAGCAAATTGCTTATGGCTTTGGTTATGACTGACAACTACTCAGACGAATAAA	0	0	2	0	0	0
chr6:32675228(-)	GAGAGTCCCAGACCCGGCCGGGACCGGGACGGCGTCCGAGTGCCAATGGCTAGCTCTAGGTGTCCCGCTCCCCGCGGGTGCCGCTGCCTCCCCGGAGCTTCTCTCGCATGGCTGGGGACA	0	0	2	0	0	0
chr6:39276618(+)	ACTGAAAAAGGGTTCTGGAAGGTGTGACATGAATACTTACTGTGTCTGGCACATATTAGGTAGTCATAATATATACTGAATGAAAGGAAGCACCCAATCTGTCCAGAAGAGCTTACTTAA	0	0	2	0	0	0
chr6:47673807(-)	CTATTTATTTACACTATTTATTTAGGAATACTGGGGTGGGCATGGGGGTTGTTCGATATTTTACCAAGCAGCAAGTTGAATGCTTGCTTTAGGGAACTTCAGTTAGATCTTAGAGATGGA	0	0	3	0	0	0
chr6:76509889(+)	TGGCAGCATGAATGAGGTTTTCTGAGACTAGTCAAAGAAGTTGGAGACAATCCATAAAGGTACCATACACCTCATTTTACTCCACACACACTTTTATACAGTGCTGGGCAAAGTCATGGT	0	0	3	4	0	0
chr6:78044366(-)	TAATCTGATGCTGGTGGAAATGTGGCTATCCACTTAGCCTTTGCTAATGTGTTCGATAATGAGGCTACAGTTTTTCCTGTGATGTTTGGCTGGAATAGAGTGGCTGTTTTTACAAGTTTT	0	0	1	0	0	0
chr6:89085674(+)	TAGTTGAAGGAGGCAATCAACCACATAGTATATTGAGGAGGGACCCCAAATGCAGCCTACTGACCAAAATCTCCAGACTTTCTGTCCAATGCCTGAACACCTGACTCAGAGTTTAACTTT	0	0	1	0	0	0
chr6:94317432(-)	AACAATCAAAATTGCCTCATGTATTTAAACTTTGTGCAGTGAGTCATATAAACATTCTTTTAGTTAAATGGTGTAATAGATCTAAAAATCTCTTACCCGCTTTCTTTTCTCTCTGAGATG	0	0	4	0	0	0
chr6:111400168(+)	CACCACCACCACTATACCCCTTCAGATTATCCCCAATTAGTAGAGAGTAGTCTTAATATATAGCCCATGTTAGAGGGTACCTTACAGCTAAGATCTTTCTTAATTCAGAAATATTTTTTT	0	0	2	0	0	0
chr6:115102961(+)	CTCTCAAGGAGGGTGAAGGCAGAGGTGTATGCACAGCTAGTACCAGTAACACCCCTAGAGTGAGCCAAGAGAAGATGAGGTAAGGAGGAAAGGGAGACTTAGTCATGGGCCTAGGAAAAA	0	0	1	0	0	0
chr6:134431415(-)	AGTGGGATCGCCGCAGTTGAAAAGCCCGATCAGTGCCTGGAGATTAGAACGCGAGCCTTTAAAGTACACACGCACCCGGCACCGGGAAAGCCCAGGCGCCTGTGACCCTCCGAAGGACTC	0	0	3	0	0	0
chr6:134431417(-)	AAAGTGGGATCGCCGCAGTTGAAAAGCCCGATCAGTGCCTGGAGATTAGAACGCGAGCCTTTAAAGTACACACGCACCCGGCACCGGGAAAGCCCAGGCGCCTGTGACCCTCCGAAGGAC	0	0	1	0	0	0
chr6:135691235(-)	AGAAGTCTCCAGACATAGGACAAAGGCTGAAACGAAAGAGTAACAGGAAGTCAGTTATCTTAGCAGGTTCCCCTGTGAATGCTGGTGAGGGGTTGCTGAAAGGAACTTCTCAGATCAACA	0	0	3	0	0	0
chr6:145234069(+)	TTGCAGACATATGAGCTGAGGGGTGAAGACCAATGGGGAGTAGCAAGTTAACAGTAGTAGTAGCCATAGTAATAGGAATAGTAAAAGCTAATATTTATTGAGAGCTTGTGGCAGATACTA	0	0	4	0	0	0
chr6:145479098(-)	GTGGACACCGCCGGAGCCCCGCCTTCCCCGGGCCCGGGTGTCTGTGACAGACTCTCCTAAGAGGCCACGTCCCCTCTTGCAAATCACTGGCCCAGCGCCCTGCACCGCGCGATGCACGGA	0	0	6	0	0	0
chr6:150825322(+)	CATGAGATGAGGGCCTAGTTTAAGGGAGTAACAATGAGAAGAGTCTCAGAGACACTCTATTAGTAAAGACACTTCAGGCCGGGCACGGTGGCTCACAATCCCAGCAATTTGGGAGGCTGA	0	0	3	0	0	0
chr6:157852999(-)	ATGCAATCATGGAAGCTGATGAAGACATCTTGGAAGGCTGTAGCCTCTGTGTTCGATAGCAGGGGGTCTATTCTAAGTCAGCAGGACCAGAAATTAAGAAAAGCAAGACATGAATGAAGC	0	0	1	0	0	0
chr6:161349913(-)	TGGCGGCTGCATTTCTCCCACATTCTGAATGACAAATGAGTAGCCGTGACAGGTTATATATACCCTAATGTATTTGTTGTGATTGAGTGGAAAGAACATGGGCTTTGGAATCCAACAGCA	0	0	6	0	0	0
chr6:165461787(+)	AAGAAGGACTGGCTCCAGGCCCCTCTCTCTGGCTTGCAGATGACTGTCTTCAGGCTCACATAGCATTCTCCAACTTTCTCCTTTTTTTTTTTTTTTCTTGAGACGGAGTCTCGCTCTGTC	0	0	10	0	0	0
chr7:95857(-)	CAAGAGCAAGCACTTTTGTAGTTTCTGAGCGAACTATGACTGCAAAGGAAGTTCTATAGGTAGCCTCAGATCCACTACCTAGGAAGCATGCTACCAAGCAGACCTAGGATCTAGGATTTG	0	0	1	0	0	0
chr7:1988336(+)	TTCCCAGCAAAAGAGAAGACGCCACTCCAGGAACCCCGGGAGGTATAAGGGAACCCTGTTTAGTAACGCTGCATGTGCAACAGATAACAGGTAGTTCACGTGCACAGACGTGTGCGAACA	0	0	1	0	0	0
chr7:9300766(+)	TGCCCTAGATCTCACCCTTTAAGGGCTTTGGGCTCCCCTCTGGCCCAGGGCTGGTCCAGAAATGCCATCCAAGGGTCAAGTCCTGTAATTAGGGACCTCAAAGGCCCACTTGGTGCTCTA	0	0	2	0	0	0
chr7:24816701(-)	CTCAAAGTATATTTACCTAGCAGCAGAGCCTTCAATGAAGTTCTTAATTATGGTAAGTGTTTGAGGCATGTTGTGAGTGAGTATCTTTTCAACTGACCAGCACTCTCCTTCTCCTTAGGA	0	0	2	0	0	0
chr7:36217441(-)	GAGGGCCTAGGGGCTGATGCTGGTAGGGGCAAAAGCAATGTGGAACACACTCTCTTTTATTAAGCCAGGCTCCTCTCATTTTATTTGAAATTGTAGGGTCTTTTCCTTGATTCATATGAT	0	0	1	0	0	0
chr7:36876413(+)	GCTTTCCATGGAAGGGTTGGGTGATGGGAGGAAGTTGGAGTGGGGATGAATATCCTTTTATAGATTTGGGAAAATAGCCACCATAAATATATGCCTAAATGACCTTTTGTTAAGATAATA	0	0	4	0	0	0
chr7:43142743(-)	AGAAGCTGCAGTGGGTTTTCTAGAAGATCTAGCTAAGATCATTGATGAAGGTGGCTACACTAAACAACAAATTTTCAATGTAGACAAGACAGCCTTCTATTGGAAGAAGATGCCATCTAG	0	0	3	0	0	0
chr7:56225847(-)	TTTTTGTGAGGCGGAGCCTTGCTCTGTTGTCCCGGTCAGAGTGCAGTGGCCCGATCTCGGAAAACTGCAACCTCCGCCTCCTGGGTTCAAGCGATTCTCCCGCCTCAGCCTCCTGAATAG	0	0	1	0	0	0
chr7:70993718(-)	TGAAGTCACATTTCTTTTTGTGATCTACTCTAAAACCAACTGGCCATTAACTCTTTTAAGTAGCAACCTGTTCTGCCTTATGTGAAACCATTTTTTTTTAAGTGCAATTTACTGGTGTTC	0	0	6	0	0	0
chr7:78315669(-)	TTCCTGTGTGTGTGTGTGTGTGTGTGTGTGTGTGTGTGTGTATGTGTGTATTCAGGTCAACTTCTGGAATTTCTGTTTCATTTCTTGGATCAATCTGTCTGTTCAGGTGTCAGTACTAGA	0	0	2	0	0	0
chr7:79298759(-)	TTAATATATTTAATATTTAATGTTATAAACCAACATGTAATATATGACTTTTAAATTATTCAGTCCATATATGTTTTCATTAGGGAAGAACATTTTATTCGCATACTTATGATACCATCT	0	0	9	0	0	0
chr7:87015699(-)	GCAGTAGGAGGCAGTAAAGTACCTGCGGTAGGACAAAGGTTAGTCTTAAGCCCATATAAGTAAACAGGTTAGTAAGATAAACTTCCCTTTGTTTACTACTCTAATCTATTTAGCTAAAGG	0	0	1	0	0	0
chr7:93944414(-)	TAATCCCAGCACATTAGGGGGCCGAGGCAGGTGGATCATCTGAGCTCAGGAGTTCAAGACCAGCCTGGCCAACATGGCGAAATCCCGTCTTTACCAAAAATACAAAAATTAGCTGGGCAT	0	0	1	0	0	0
chr7:94074944(+)	CTGGCAAGGTCACCGGCTCTGGCTCGCGGCTCTGTCGACAAAACTTAACTCTCACTCTGTAAGACCAACAGGTCGCGCAGGACCTCCCCAGTCGCCCTCTGCCCCGCACCTTTCTGGGCC	0	0	3	0	0	3
chr7:102882674(+)	AACAACTTCCAAGCTCCCGCCAGCAGGGTGGACGGGCCAGCCCGGAGTGTGTTCGATGGAGCCAGGGTAGCAGATACTGTGGGTCCCAGAGAAGGTCTGAGACAGAGCTGAGGGAGAAGG	0	0	1	0	2	0
chr7:103866823(+)	GTCTTTCACGCCTTCGTGTGTGTGTGTGTGTGTGTGTGTGTGTGTGTGTGTTCAGGTCAACTTCTGGAATTTCTGTTTCATTTCTTGGATCAATCTGTCTGTTCAGGTGTCAGTACTAGA	0	0	2	0	0	0
chr7:108210361(+)	CACACACACACCCCTACGTGCACGCTATCAGAATATTGACTAAAGTAGAATAGCTTATTGTAGCATTTAGGTTTCTAATGTGCTTCTAGCTAAATATTCGAGAAGATGACAGTACAGCCC	0	0	3	0	0	0
chr7:126281613(-)	AGAAACAGAGACTATTTGGATCTTGGTATAGCAAGAGAGTCAGCCATCATCACTTGTATTTAGCAGAGATTTAAAGGCAGGCAGGGGAATTTGAAAGCTGAATCATAGTGAAAAAGAGGA	0	0	5	0	0	0
chr7:134466390(-)	CCTCAGGTGACCCACCCACCTCGGCCTCCCAAAGTGCTGAGATTACAGGCATGAGCCACCAAGCCCGGCCCACTTATTGGTTTCTTTTAGCCTTGCCCACACCCTTGTAAGTAGCTCTTT	0	0	2	0	0	0
chr7:134775259(-)	ACTGAATATTTATAACGTTTTCAGTCTAGTTATGTGTGAGTAGGGGTGAAACTGTAATAGTAGCATGTCTTTAATTTTCTTTAAGATTGACAATTAAAAGCAATCTGAATCACAGAATTT	0	0	2	0	0	0
chr7:143095902(-)	CCTGGGTTGAAGCCATTCTCCTGCCTCAGCCTCCCGAGTAGCTGGGACTACAGGTGCCCGCCACCACGCCCAGCTAATTTTTTTGTATTTTTAGTAGAGACAGGGTTTCACCGTGTTAGC	0	0	2	0	0	0
chr7:143447172(-)	ATTTCACTGCCCACCCCCAGTAAATCAGAATGAGTAATATTAGAACTGTGTGTTCAAAGATGCACCAAGAGGGTTGAAAAGCTCACAAGACTCTTCTGTTGCTTGTCCTCATTATTTTGA	0	0	1	0	0	0
chr7:145742324(+)	ATTGCTCCTTGATACCCGACTTCCCTGAAATCACAGAGAGTGGCAGCCACTCTCTTAAGGTATAAATCAGATTCTAAATAACTGATAGTGCTTTTTTCCTCTAGACATGGACAAGAAAAG	0	0	10	0	0	0
chr7:152400457(+)	GGAAGTGTAGTCCTCAAGTTGCAGCGGCCAAGAGTGAGACCCGCCTTGAGGACTACTATGTATCCCACAGACCTCGCGGGGCCGCGTGACGCCATCAGGATGCGCGAGGCTCGGGGAGGG	0	0	7	0	0	0
chr7:152792719(-)	AACATATGTTCCTTTTTAAAAATCGTTAATAAACCAGGGATATGAGGAAACTTCTTTAAGTAGCTAAAAGTATACCTCATGACAGCCAGCGGGGGCAGCAGCTGTATAATTCCTGGTGCA	0	0	2	0	0	0
chr7:153640422(+)	AGACCCTGTCTCGAGACAAGTTCGTCTTGCTGCATTTCAGTATTTTTAACTCCTTTAATGTAGTGTAGACAATTTTGATATGATGTGTCACATCTTTTTTTAACGTCTAATTTCTTTTTT	0	0	1	0	0	0
chr7:155248570(-)	TTTTAGTAGAGATGGGGTTTCATATTTATTTAAAAATAACTTACTTTCAAATACATTAAGTAACAGCAAGTTTTTCCAGACAGGAATACCAATTTCTCCTTAGGATCTTTAATGCCAAGG	0	0	1	0	0	0
chr7:155284413(+)	CAGGTTTGTTACATAGAGAAGCTTATGTCATGGGGGTTTGTTGAACAGACTCTTCTTAATTATACAGGAAAACGTCTAGAGCTTGTGGTCTCTCTTCTTTAGCGTTGCTTACTGAGATTT	0	0	2	0	0	0
chr8:4360950(-)	CCAGCTCAAAATGCTTCCATGGATTTCCACCCCTTTGGAGTAGAAGTCAAACTCTTTACTTTGCCCTGAAAAGACTCCTAGGGTCCCCTCTAATGCCTCCCTCTTCCTGTCTTCACACCA	0	0	1	0	2	0
chr8:7398013(+)	TCCTGGGTCTCCAGCTTGCTGGCTGCAGACTCCAGGACTCCTTAGCTTCCATAACCAGGTGAGCCATCCCTTACAACAAATCAATCTGTCTCTCTCTATGTGTATATCTCTACCTCTATC	0	0	1	0	0	0
chr8:19385428(+)	AATCCCAGCACCTTGGGAGGCTGAGGCGGGTGGATCACCTGAGGACAGGAGTTCGATATCAGCCTGACCGACATGGAGAAACCCCGTCTCTACTAAAAATACAAAATTAGCCGGGCGTAG	0	0	2	0	0	0
chr8:22835473(-)	AGCTTTACGACGTTTACTACATCTTCAAAACAACTCCGAGTAGGTGATGATCTCATCTTATAGATGAGGAAAGGGAGGCCCAGAGAAATCCCGGCCAGGGAGTGGCAGAGCGCGCGTTCC	0	0	2	0	0	0
chr8:22909064(-)	TGATAAAGGAGGAAGAGTTCAGCTCCTCTTCTCCAAGTCCAGGGCCTTGTCTCCACAGCGAAGCCTCCCCATGCCCCACTCATTCCTTTGCCCACCCCCGTGCCCGCCACCAAACTAGAA	0	0	2	0	0	0
chr8:23618146(-)	CAACCACCTCATTACAGCGTGCGAGGGTTAAGTAGGAGAATGCAAGGAAGACACTTGACATAGGGCTGGGTACCTGGTGCATGCTTTGCGGTAGCTGTTGCTATTATATACTGCAATTCA	0	0	2	0	0	0
chr8:34984324(+)	CTGCCTCACTTCAATTTTTTTTGAGACTATATCTTACAGTAAAGAATAAACACTTATAATTAGCTTCAGGCTCCATTTTGTAAAGTTATCAAATTGAGATAGTATGCATTCTTGCAAATT	0	0	3	0	0	0
chr8:45239863(+)	CATCCAGCTCTCAGAGTTGAACATTCCCTTTCATAGAGTAGGTTTGAAACCCTCTTTTTATAGTGTCTGGAAGCGGGCATTTGGAGCGCTTTCAGGCCTATGCTGAAAAAGGAAATATCT	0	0	1	0	0	0
chr8:45417233(+)	CATCCAGCTCTCAGAGTTGAACATTCCCTTTCATAGAGTAGGTTTGAAACCCTCTTTTTATAGTGTCTGGAAGCGGGCATTTGGAGCGCTTTCGGGCCTATGCTGAAAAAGGAAATATCT	0	0	1	0	0	0
chr8:45970111(+)	CATCCAGCTCTCAGAGTTGAACATTCCCTTTCATAGAGTAGGTTTGAAACCCTCTTTTTATAGTGTCTGGAAGCGGGCATTTGGAGCGCTTTCAGGCCTATGCTGAAAAAGGAGATATCT	0	0	1	0	0	0
chr8:46260920(-)	GAGCTGGATGCAAACATCACAAAGAAGTTTCTGAGAATGCTGCTGTCTACTTTTGATATATAATCCCGTTTCCAAGGAAATCCTCAAATCTATCCAAATATCCACTTGCAGATTCCAAAA	0	0	1	0	0	0
chr8:50337957(+)	GAAAGACAAATACTGCATGTTATTGTTTATATGTGGAATGTAAGAACTCATAGAAACAGAGAGCAGAAAGGTGTTTTGCCAGGGGATAGGAGGGTGAGGGAAATGGAGGGACTTTGGTTA	0	0	4	0	0	0
chr8:52276073(-)	GGTTATGGTGGGGAGTAGTAACCCTAGCATAAAGACGTTCTAATTCTAACTTACCTTAGGTAACCTATAAGGGTAGCTTACGCTCACTCTCATACTTGAAAATCAAAACCGAACAGAATT	0	0	2	0	0	0
chr8:68215442(-)	ACTTAGGTCGAGAGAAGCAGGTGGAGAACATGGATAGCAGGGAAGGCTCAGCTCAGTCCAAAGCCTGACTGATTGGACTGGTGGCGCAGGCTGGAGGATTGGCCAGCAAGTGGGACCTCA	0	0	1	0	0	0
chr8:72530257(+)	GGCCTGACTGAGGGCAGTAAATGGGAATGGTGAGACCTGGTAGTTGCAAAAGCTTTATAGTAGGCAGAGGCATCATGAATTGTAAGGAATTTGATATGGGTGAGTGAAGGAGGATTTCTC	0	0	2	0	0	0
chr8:72543544(+)	CTGTTTAGAAAGACAGAATGAGAAGGGGAGAAAGGGAGAGTAAAGTAAAAACTCTTTCTCTAGCATTAAAAACTTGCATATATGCTTTGTTTGGAAACTTGAATGCTTGCTGAATTTTTA	0	0	3	0	0	0
chr8:103817918(+)	CTACTAAAAATACAAAAAAAAATTAGCCGGGCATGGTGGCGGGCACCTGTAGTCTCAGCTACTCAGGAGGCTGAGGCAGGAGAATGGCATGAACCTGGGAGGTGGAGCTTGCAGTGAGCT	0	0	1	0	0	0
chr8:104186043(+)	TCCAGAGATGGACATACGCCAACCCAGATGTCCAGGGGGATGGTCTGTAGGCTCATTAAGTAAGCTCAGATTTACTCTGATAGAAAGACTTTAAAAATATTCCATCAGAGATTTAGATCT	0	0	1	0	0	0
chr8:113408107(+)	GAGTTAGTATTAACATCACCACCATTTCTTAATAGGAAAGTGAGGCACAGAAAGATTAAGTAACTTGCCCAATCTCACAAAGCTAGTTAATAGCAGATTGTTCATCTAGTACAAATTCCT	0	0	1	0	0	0
chr8:127685625(-)	TCCCGGCCGCTCGGCGCAATGTGAAAAAGACCCGAGCTCGGGGAGTGAGCGCCTGTCTCTTTAAATGCCACGGGCTGCGCTCCCGTCCGGGAGCCCGGAGCCGGATCTACAATCCCGTCC	0	0	3	0	0	3
chr8:133517205(+)	ATTCAGGGCTTGCCTTCAGGAGGAAGGGCAAGAAGCGCAAGTACTCTCAGGGCCTTCTATGTGCCAAGCACTATGCAACATATTTCCTTGCCATGCAAGTAAATGACAGGTGTCCACAGA	0	0	3	0	0	0
chr8:135374172(+)	TCACCTGATTAGGCATCTTGATGCTCGTTTTACAGATAAGTAAACTGAAACCCTGAAAAGTATAGTAACCTAGAAAAGGCACAGTTAAAACTGGATGCCAAGCTTAGTAAGGGCCAGAGC	0	0	3	0	0	0
chr8:141729715(+)	GGGGAACCTAGGATGGGCATCACACCCGGCAGAGCGGTGGGCGGGCAGTGGCCTGCCGGGTGGCCTGCGGAGATCACAGGGGCTCCAGCCCACGCTTGGGGGTCAGCCTGTATGGTCTAA	0	0	3	0	0	0
chr8:145134017(+)	CAGGACACTGACCACCCTGGCCACCCCCACTCCCACACACTGACTGCCACTCTCCTCTCTTAGTCACCCACACCCCACCCACCTACTCTGTCACCCAGGGGCTCAACCGGCACACGACAG	0	0	2	0	0	0
chr9:5360415(-)	TAAATATGGATCCAGAGATTCTCTGCAACAGAAAGACTGTTCTTGACAATCACTGTATAATAGTAAAAATGCAGTTTATAACATTGCGTTACCTAAGTGTTTTGAATGTTTCTTATTCAC	0	0	7	0	0	0
chr9:16947060(+)	CATTCATCAAAGTGAATATTTCTTTTTTTTTTTTTTTTTTTGAGACAGAGTCTCACTCAGTCACCCAGGCTGGACTGCAGTGGCGCAATCTCAGCTCACTGCAATTTACACCTCCTGGGT	0	0	1	0	0	0
chr9:23104993(-)	GCACAAATCCACAGAGACAGCCTTCTACAAAAAAAGAGGCTAGTCTCAAAGAACAGATAGTAGTAACTGAATAAACCCTGGAGCACTAAAGATAAAGGCTTACATGGAATGGAGTGTCTT	0	0	2	0	0	0
chr9:145291906(+)	TACTTTAGCTTTTTGACTGCTGCTTTGTAATGCCATGGAGTAACCTGTAGTCCATATAGGTAGATCCGGCTCTAAGATAGTAAGATTTACAGGATTGCAAGTGCTTGTCTTACAGTCCGG	0	0	5	0	0	0
chr10:5169047(-)	CTCTCTGTTTCTCAGTAGTAGTTAGGGTTTGGTTTAAGAGTAACATAACATCTCTCTATGTAAGATCAAGCACTTAAGTTAGATTTTGGAAAGCCTTCATGTATCTATCAGGGTCATCAA	0	0	2	0	0	0
chr10:6137119(+)	AGGGGGTGAGGTTGAGACCTCCACGGGGGGAGCCAGAAGCTCCTGCCCAGCCTCTTAAGGTAACTCAAGAGACAAAGGAGCAGGCTCAAGAGGCGGTGCCCCCATGCGGATCTAGCGTCC	0	0	2	0	0	0
chr10:8183181(-)	TAGTGCTTAACTCCCCAGGCCAATATCTTTATTTTATGATTAAGGAATTTAGAAAGACTGTAACTTGCAAATGTTTTGTATGGAAAAGTTATCAACCCTTCCTGAACAAAAATATCACTT	0	0	5	0	0	0
chr10:14619411(-)	TTGTTTACCAAAATCCGTAACTGATGTGACTTTTCAGTATGACTATGACCCAAACTGTCTTAGTCAGAAAAATTTCCCCATAAATAAGCCCTTAGTCATCTGTTGCCAAGACAGTTAAAA	0	0	3	0	3	0
chr10:14706632(-)	GAAGAGTGACAATTTATCATCCAAATCGACACTCTTGAGAGTACACGGGGACACCATTAATAGTCATGCTGAGACGACAGTCCTAAACCATGACAAACGGGTATGTTCAGTAGAAGGGGA	0	0	2	0	0	0
chr10:17247772(+)	GGTCCCTATTGGCTGGCGCGCTCCGCGGCTGGGATGGCAGTGGGAGGGGACCCTCTTTCCTAACGGGGTTATAAAAACAGCGCCCTCGGCGGGGTCCAGTCCTCTGCCACTCTCGCTCCG	0	0	12	0	0	0
chr10:18142874(+)	TACTGGGTGCACTACCTTTGAGTTAGCCCTGCTCCATAAGGAATGGTACTGTTCGATAAAAGGCTGCTGTCTAACACCACCGGCTCATCCTTGAATTCTCTCCTGGGCAAAGCCAAGAAT	0	0	2	0	0	0
chr10:20432070(-)	GACTGAAGATTATTTGTCACCATCATTTGTTGAATCCATTCAACTGTATTGTTCGATATGAACAAATACATAATGTTATTTGCCTTTAATGCTTCCCAGTTATTAAACCATAAAAAAGGA	0	0	2	0	0	0
chr10:20695214(-)	GTATATACATATATGTCACCATTTGACAAAAGCACCCCAGTGTATATTCAACACAATCAATAGAGAGCAGTTCTAGTAACCCCTCACGCTACCTTGTAGTCAACCCATTCCCTAGCTTCT	0	0	1	0	0	0
chr10:23109942(-)	AAATATAGTTTTAAAGCTCTAAAGGCAGTGAATGAAGACTTAAATAAATGGTTCGATAGAAAAAAATAGCATGGGATAAGCTCTGGGTTCAATTTCTAGGTGTTCTCCTAAGCAGATACA	0	0	1	0	0	0
chr10:28877499(+)	GGAGCAGTGAAGGGGGACTCTAATCTTGTGACAGGGTCTGTGTGATTCTGGAGCAATAGGTAGCAAAACACTATGAGGAAGGATCAGAGAACAGCTGACCCCATGACTAACACTGAGTAT	0	0	2	0	0	0
chr10:43638728(-)	TAGTGCCATGGATAGGTGAGGGAGGGTAATTAATGGAATTGCCTCTAGAGGGCAAATAAGTAACAGAATTGCCCCCAGTTTCTCCACGGCTTTCTAAAGAGGGGTAAAGACTTGCTGGAT	0	0	1	0	0	0
chr10:45222444(-)	CCTGTTTTGCAGATGTTGTACTTGCTGGTATCCACAATTGTGGGAGTGGATTCCTTAAGGTAGATCTCTCTGTACACACACACACACACACACACACACACACACACACACACACACCCT	0	0	1	0	0	0
chr10:53235945(-)	AAAAAGGGCCGTTCTGTCACCAACGAGGTGGTGACCCGAGAATACACCAACAACATTCACAAGCCCCATCCATGGAGTGGGCTTCAAGAAGAGTCCCCCTCGGGCACTCAAAGCGATTCA	0	0	1	0	0	0
chr10:53614275(+)	TTAAGTGCCTATTAACAATAGAATGGATGAACTGAGGAATATTAATATAAGGGAACCCTACATGGCAATGAAAAGGATGAAACTTTTGTACACATGACATGAATGAATCTCACAGACTTA	0	0	1	0	0	0
chr10:62173131(-)	GCATTTGCACTAAAAATCATAACTTCTGTTGAGCACCTACTATGTCCAAGTCCCTGTACTTACCACTGTTTAAGCAGGATCTCTTTTAATCTTTATAACAATCCTTTAACAAAGTATTAT	0	0	4	0	0	0
chr10:64116851(-)	TATTGTCAAGAAGTTTATAATCTATGATAAGAACTGACATAAAAAATGACTTCCTTGAAGTAGACTGGATTTAAGGAGCCTGAAGTAAAAACTTCCGAAATACAAAGATAGGAGAAGTCA	0	0	2	0	0	0
chr10:68130562(+)	CAGTTTAAATTAGCAAACAGATGAGTTAAAATAATGAGATTACCAAATGAACACAAAAGGTATCCTGAATCTTCCCAAACCCAATTCAAAGCCAAGCCTTAAAATCAAGAGGGACAGAAG	0	0	3	0	0	0
chr10:93414311(-)	TGAATCCAGCTCTTTCTTCCTCTCCGGCATGTGGGGAAACTAATGTTCAGAGACACTAAGTAACCTGCCTGAGGTTACCAACTAATTAGCGTCAAGAGCAGGCACTAGAAACCAGTCTTC	0	0	3	0	0	0
chr10:103227894(+)	GTATTCTTTGACCTAGAATGGAATCTTCTAAATTCAGGAGTAAAATTTCATCTATTTAGGTAGAATAGATGAAGGGGTTTTACAAGTTTTAAAACCACATAGGCTGGGTTCAAATCCCAG	0	0	1	0	0	0
chr10:106434804(+)	ACCGTACTGTTATCTAGGTACTTCTGCAATAAAGGAGGAGTAATTCTGACACCTCTCTATTAGCCACCCACACACCCCATTCAATCCATCACCACTCTTGTTGATCTTACCTCCTCTAAT	0	0	2	0	0	0
chr10:108639258(-)	TAGGTTGCTTCCAAATTTTGGTTATTGTGAACAGTGCTGCAACAAACATGAGATAGCAGATAACTCTCCCTTGTACTGATTTAATTTCTTTTGTATGTTTACTTACCAGTAGGATTGCTG	0	0	1	0	0	0
chr10:126779558(-)	CAAGTCGCAGACTAGGGGTGTGGGGCGGGGGGCGGGGAGTAAGACGGGGTCTCTAATAAATACAAGACCCAGCCTCGGACGTGTTTAATTGCTGACATTTTAGAAGAAAAATGGGCTACT	0	0	7	0	0	0
chr10:130408076(-)	AAATTGGAATCATTCAAAAACATATCCAAATAACTGAAAAGAAGCTACGGAAGATGGAGGAAGGGCAAAAAGAACAAATTGGTGAATGACAAATGAACAGCCAGATGGTATACTTAAACC	0	0	3	0	0	0
chr10:134080920(-)	GGTTGTCAGAATAGATAGTAAGCTTCTGGAACATGGTGACTAGAATAGAAACACTTTGAGTATAAGACACAAGTAGGTTGAAAGTAACTGGATGGAAAAGGCCATGCAGTGCCAACTGTG	0	0	1	5	0	0
chr11:7306174(+)	TCACTATGAATGCCGTTAATTCATTCCTTTTTATGGCTGAGTAGTATTCCATCATATATATATACATATATATATACACACACATATATATACACATATATACATATATACACACATATA	0	0	1	0	0	0
chr11:18745712(-)	ACTGGCCGTGAGGGACAGAAGTTGGAAAGCTAGCTGCTTTTTTAGCTACCTTATCAGCATAAGCGTTGCCCTGAGTGATGGGATCTGATGCCTTTTGATGGCGCTTGCAGTGTAAGACTC	0	0	1	0	0	0
chr11:20804203(+)	GCTGAGGTTTGGTATACAAACGATCCCATCACCCAGGTAGTGAGCATAATTCCCTATAGGTAGTGTTTCAGCCCACAAACTCCCTCCCACTCTCCCGCTGGAAGTAGTCCTCAGTGTCTA	0	0	3	0	0	0
chr11:22809797(-)	GTTGAGGTTGGGTATATAAATGGTTTCATCACCCAGATAGTGAGCATAGAACCCAATAGGTAGTTTTTTGACCTTCACCCTCTTGCCGCCCTTCCTGCTCAAGTAGGCCCCAGTGTCTTT	0	0	2	0	0	0
chr11:33909391(-)	ATCATGCAGGACCTTGGGAACCAAGGTGAGGAAGTAAGAGTTTACTTTAAATGCTTTAGGTAGTAATCACAATTTTAAACAGAAGTGACATGATCCCTCTGTAAATGTCTGTGGAAATAA	0	0	1	0	0	0
chr11:42503696(-)	CCTTCTGGGTCCTGGGGACACGAAGATGGATGTTAAAAGGTAGCTTCCTGCCCTAGTATCTAGAGGGGAAGAAAAACATCAAACAATTCTAATGAATTCATTAAATAATCCTAAGTGGCA	0	0	2	0	0	0
chr11:45209886(+)	TTAGTGCAGCAAGCAGGACTAATACACCAGATATAAGTACACATATGTGTGTTCAAACAACATAAATGCAAGTTCATCCACAAATATATGCCAGATGCATATCATAGATACACAAACTAC	0	0	1	0	0	0
chr11:58871863(+)	TACATCTATAAGGGCCTAGGGCTTCTCTGTGTCAGAGGGAGTATGATGCTACCAGTTTAGGAGACCAGTGGTTCAAAAAAACTGGTAAATGAAGGTTTGTTCTCCTCCCTGGACGTGGCC	0	0	1	0	0	0
chr11:101871018(+)	TATAATCTCTTATTGTTAATATGGCCCTTGGCAATTGTATGGCCAAGGTCCATGCCTGGTTAGCCCTGCAACACTCTTTTCACTTCCCCTTCAGAGCCAACCACTCTCTAGTCTTGGCCA	0	0	3	0	0	0
chr11:111400238(+)	TTTACATATGAGGAAACACAGTGAGGTTAAGAAACTTGGCTAAAATGCACAGTTTATAAGTAGAAGAGCCAGGATTATAATCTGGGCAATCTGACTCCATAGCTTATAATCACCACATCA	0	0	1	0	0	0
chr11:118239631(-)	GACACATGGGCCCGGATTCTGGCCCTACATCAGTGTGCTTTTATTTCAGTGTTCGACCTATGGAAAAACTAAGTAATCCCCTTTAAATCTTAGCCAACCTGCTTATACCCACAGAACTTT	0	0	3	0	0	0
chr11:122501768(-)	AATTGAAGCACAGAAAGTTAGACTTTAAAGGGATGATGGCTAATTTAGACTCCTTTTCTATAGATGGAGAAATTACTTGCCCACTCTCTTTTCTAAGCCCCATACAACATTTTCCATGTA	0	0	2	0	0	0
chr11:128626517(+)	CTGTACACCTCAGGGATTACTGTGAGGATTAAAGAGGTAGTGAGACCTAAGTATTTAATTTAGTGATTAGAACAGACTTTATACTCAATAACTATTGACTGCTATTATCAATGGCATGGC	0	0	7	0	0	0
chr12:1461254(+)	CACAAAAGGAAGTGCCCCTACCTAGCATAGTCTGAACGAGTGAAAGAGAGTCTTTAATTTTAACACTAAAGATAACAGATCTTGCTGTAAAGTGCAATGATGCTTAATAGCCCTAAAGAT	0	0	3	0	0	0
chr12:1626242(+)	AGGGGGAGGGGCATCCTCCAGAGGAGGGGGGGTCTGAGGGGAGTCGGGCGTGGAAGCTGTTAGTCCCGGGCTGGGGGCCGGCTCACTTCCGAGCTGGCTCTGCATGACAAAGGGGAAGGA	0	0	3	0	0	0
chr12:12590796(-)	GATCCATTGGTTGCGGCGGCGGGAGCCGCCCCGCCGAGGCTGGCGAGCGCGGCCTTAAGGTGGCCCCGGCGCGGTTCCGCCACCTCCCCTCGTTCCCGAGCGCGCCGCCTCCCCGAGCGC	0	0	4	0	0	0
chr12:12594924(+)	GTGGGGCTGAGGAACTGACGTGGAGCGGGGTATGAAGAGCTTGCTTTGATTTACAGCAAGTAGATAAATATTTGACTTGCATGAAGAGAAGCAATTTTGGGGAAGGGTTTGAATTGTTTT	0	0	2	0	0	0
chr12:17906595(+)	CTCTGTGTGTGTGTGTGTGTGTGTGTGTGTGTGTGTGTGTGTGTGTGTGTGTTCGATTGTCCTTTGGCTTTCATCACACCTGTGGAAATGTCATTTGTCAGTTTACAGTTTTATTGTTGT	0	0	1	0	0	0
chr12:23524562(-)	AGAACGAATTTCGTTAGCAGAGGACTAGAGCCTGGGAGACTGATTGAGAAGCTCTTATAATAGAAAGACATGTAGACCTAGGAGTTTAAAGGAAAAGATCTTCATGATTTATTGGCCGTG	0	0	2	0	0	0
chr12:26840614(-)	TTGCAAACTAAATATCCATCAGTTGGGGGAACTGATGAATAAATTACAACTCCATAATGGTAGCTACAAAAATGCTTGATTTACAGGCATCAGAAACTGACTGGCTAATGCAAACAGTAC	0	0	6	0	0	0
chr12:34205924(+)	CCGCTTTGGGGTACACCTGTGGGTGCGACACGCATGGTGGGTGCAAACCAGGGACATCAGGATCCCCAGGGCCCCATGCAGTGGCTGCTGGGAAGGCACATTCGCCATGCAGGGACCCAC	0	0	9	0	0	0
chr12:41472899(+)	AACCGAAAACCAAACTTGGACCAGTGTCTATAAATAGGAGTGAGCACTTAGCATATTAATTAGCTTCCTCTTGGCAGTCCTTATGCAAGGCATAAGTAAATCCTTGTGCTGTGCTGAGAA	0	0	1	0	0	0
chr12:50820598(-)	ATCCTTCAAATTGGCAATGTTTATGTGAGTGCATGCATATGTGTGTGTGTGTTCGATGATAACAGTGCAGACGAGTTAGAGGAACAAGGGTACTCTTATTCATGGCAGAAAGTGTAAATA	0	0	1	0	0	0
chr12:56841188(+)	CAGTTTTGGGGCCAGTTTATGGCCAGATTTGGGGGCCTATCCCCAGCAGTGTTCGATGTAACGTCTTAATTTCTACATTCCCTCCCTTACTCTTTGGGGGTTTCTTCTCAATAATCAACT	0	0	1	0	0	0
chr12:67376538(+)	CTTTTTTCATTTAAAATGTCTAAAACATTTACCACACAATTTTCCCCTTTATTCTTTCTCTAGCATTAGACATCTGTAGAGAATTCCATCATGTGGTTGTACATTCGTTTCTCAAACAAT	0	0	3	0	0	0
chr12:70225984(-)	TTAGCACAGCTCTTTTCAAAATATCTGATATAAGTCACAGTGAAATTCAATCCCTTTAAGTATCACAGGTAGAAACTGCTCTTAGTAAGGAAGAACAGTCACCTGTATCATCAAGCAGAA	0	0	1	0	0	0
chr12:80077057(-)	ATGATCCTGAGCACAAGGAGGCTGTAATGTGCCTTACAGGGAAAATATGTGTTCGATAAACTCCAGACATGAGTTGCAGTGCTGCTGGCTGTGAGTGCAATGTTAACGAATCTACAATGT	0	0	4	0	0	0
chr12:99107492(+)	TGAATCAAAAAAAGAGCCCAAGTTGCCCATCAGAACCTCGGAAGTTTCAGTCTGAGAGAATGGAGATGGGATGGAGGAGGAGATAGAGAAGTGAGTAGAAAATGAGGATGAATTTAAAGG	0	0	1	0	0	0
chr12:108416405(-)	CCAGATTTACCTTTGCAGGGATGACTCTTTTCCCACTCTGTGTTCATTTGGTTCGATAGATCTGGCTGCACGCCCTCGCTTCCTGGGTGATTATGTAATTTACATAGTTTTAGCACCAAT	0	0	1	0	0	0
chr12:109739094(+)	TGTCCTGGCACAACAGTGGCTTCCCCCAGAGCAAGTGGTCTGAGAGAGCGAGTGAGGAGGAAGCCACAACTACTTTTATGACTGAGCCCTGGAAGCCATATTCTTTCACTTCCAGAGTAT	0	0	2	0	0	0
chr12:110180993(+)	TAAACTACTTATAAGTTTCTTAATTATTCTTGTTCTCTGTAGCTTTCAATCCTTTATACATAGTGTTCCTTTTTTTTAAATACTGTCTTCCCCTTGTTCATCTTCCACCTAACTGTTCTT	0	0	2	0	0	0
chr12:111819938(+)	TCCCTGGTGAGTGTGATTTGTGCTCAGCTGGAACAGAGGTGAGTGGCCTGGAGACACTATTAAGTGTCAATGAATGGGACGAAGAGAGCCCTACTACTACTACTACACGTTTCGATCACT	0	0	2	0	0	0
chr12:114627381(-)	TGTTTAGTTGGCTGAAAGCCATGAGACCGTTGAGAAAAAAAAGTAGAAGGCACACATTTATAGTCAGGGACCCCATAACCATCATCTGCCTTTCCTCTGGACTTCAAAACACGCCCAAGC	0	0	2	0	0	0
chr12:121891531(+)	CTATAGGCATGTGTCGCTGTGCCTGGCTAATTTTTTTTAGTAGAGACGAGTCTCACTAAGTGGCCCAGGTGAGTCTTGAACTCCTGGACTCAAGTGGTCCTCCTGCCTTGGCCTTCCAAG	0	0	1	0	0	0
chr12:129736274(-)	GATGTCTAGCTACATTTGAATTTCAGAAAAACACCATTTAAAAATATTTATTGTTAATTATAAGCATGCCCTATGGAATATTTCTGTTTATTGGAAATCAAAACATAATTAGGTGTTTGT	0	0	3	0	0	0
chr13:5750339(+)	GTTCAAGTGATTCTCCTGCCTCAGCCTCCTGAGTAGCTGGGAATATAAGGGCGTGCCACCAAGCCTGGCTAATTTTTGTATTATTAGTAGAGACGGGGTTTCGCCATGTTGTCCAGGATG	0	0	2	0	0	0
chr13:9842447(+)	CTCCCTCCCTCCCTCCCTCCCTCCCTCCCCTTCCTTGGTGCCTTCTCGGCTCTTGAGACTTAGCCGCTGTCTCGCCGTACCCCGGGTCGACCGGCGGGCCTTCTCCACCGAGCGGCGTGT	0	0	2	0	0	0
chr13:9886125(-)	GGGACAGTGGGAATCTCGTTCATCCATTCATGCGCGTCACTAATTAGATGACGAGGCATTTGGCTACCTTAAGAGAGTCATAGTTACTCCCGCCGTTTACCCGCGCTTCATTGAATTTCT	0	0	1	0	0	0
chr13:9914603(-)	TCGCATCCTATCGTATCGTATCTTATTGTATTGTAATGGGTTGTATTGACTTATTTTATTTAGTTAGTTACTTTTGTGTTATTTTATTTATTTATCTGTTTGTTCGTTTTTGCCTGATCA	0	0	1	0	0	0
chr13:9957755(-)	ATTGGCCAGCTTTTACTAGGAAGAGTGTAAATGCTGACGTATTTAGGTAGCTCTAAATACTGAGCAACTTTATTCTAACCACAAAATAGATAGCCTTTCTTTTGTCTTCACTTTCACTAT	0	0	2	0	0	0
chr13:9980258(-)	GGGACAGTGGGAATCTCGTTCATCCATTCATGCGCGTCACTAATTAGATGACGAGGCATTTGGCTACCTTAAGAGAGTCATAGTTACTCCCGCCGTTTACCCGCGCTTCATTGAATTTCT	0	0	1	0	0	0
chr13:10009824(-)	TCGCATCCTATCGTATCGTATCTTATTGTATTGTAATGGGTTGTATTGACTTATTTTATTTAGTTAGTTACTTTTGTGTTATTTTATTTATTTATCTGTTTGTTCGTTTTTGCCTGATCA	0	0	1	0	0	0
chr13:27863500(+)	GGAGCCCCAGGCCGGCGGCCTTCCGTGATTAACGAGTGTTTACAAGACTCTATTAGTAATGACACAGACACCAATGGTTGGAGACGTCGAGGCGCAGCGCGCACTCTACGCACAACCCCT	0	0	4	0	0	0
chr13:35677508(-)	CCAGGAGGGGTCACTTCACCTCGAGGGTAAACACTGACCCTAGAGTCCAGCCACATTAATTAGCTTTGGCTGGTTTTGTACTCTATAGAAATCGAATCACACCATGCTCCATCCTTTTTA	0	0	1	0	0	0
chr13:36482871(-)	GAAAAGACATATAAAATAGTCAAACTTCTATCAAAACTGATGAGGAAAGACAGAGAAAAGTTAATGTAAACAATTTACGACAACAAAGTAACAGAATTACAGATACAATAGACTTTAAAA	0	0	1	0	0	0
chr13:44202367(-)	TTACTTTGGCTGGCAAAAGTGAGTATGAGGAATTGTGCCACTATTGTATAGATGCTTTAAGAGACATTGTGGTTCTGCTATCTCCATTTCTCTCTGTTACTGAGTCCTGGAGCAAAGAAG	0	0	1	0	0	0
chr13:44853864(-)	CTCACATAAATACGTGCTTTCTTTCTTTTTTTTTTTTTTTTCTGGAGACAGAGTCTTACTTTGCCCGGGCTGGAGTGCAGTGGCACAATCTCGGCCCACTGTGACTTCCACCTCCCGAGT	0	0	1	0	0	0
chr13:48425867(+)	CATGCGCAGGGCCGCCTCTGCCTGCGGCCTGGGCTGGGTGTAGCCCCGGAACCTAGCTCTTAACTCCCGCCAGCAGTTTTACGCATGCGCGACGACGCCTAGGCCTGTGGCACGGTCGCG	0	0	5	0	0	0
chr13:61814835(-)	GTCAGTGTGGTCAGGGTGGGGAGAGGAAAGAAGGGGATAGTAGGAAAGAAGTAATGTAAGTAACAATGGGAAAGCCCAGGAGGTCATTTTAAGCATTGAACTTTTAATGTGAATAACATA	0	0	2	0	0	0
chr13:64370267(-)	GTAAAGTACACATTATTTTTATGAGGGCTTTCTCCCAGTGCATTGCCCAAACAAAATGTATAGAACCATATTCAAAGAGAACTTAAAATGTGTGTACCATACTCTATGAGAGGTCATTCT	0	0	5	0	0	0
chr13:66963670(+)	TATATTTAGGCAATATGAAGATGCAGATTCTTGCCCCACCTTCTAGAATTCTAACTCAGTAAGTCTGGAGCAGTTGTCTGTATTTTTATCAAGCTCCTAAACTCTAAGTAGTCTGGCATA	0	0	4	0	0	0
chr13:68740596(+)	CAAGACAATGGAGGAAATGCTTCCAGGGCATTTCAGAGACTTCACAGCAGCCCCTCTAATTATAGGCCTGTAGGCCTAGGAGGAAAAATGGTTTCGTGAACCAGGCCCAGGGTCCTGCTG	0	0	2	0	0	0
chr13:70516779(-)	ATGTTGAGGCTTGGGGGTATGAATCCCAACAACCAGGTAGTAAGCATAGTACCCAATTAGTAGTTTTTCAACCTATGCCCCCTGCCTGCCTCTCCCTTCAAGTAGTTTGTAGTATCTTTG	0	0	4	0	0	0
chr13:73342472(-)	GTTTCAGCTCATTAGGAGATGAGATTCAAGCAAACATGTTCATTGATTTAACATGCTTGATCCCCTAGACATGAGTCATCCATTTCAATTTGCTCCACCAAGTTTGGAGATGGAAGACAA	0	0	17	0	0	0
chr13:83935460(-)	AAGAAAGATAAGAAATTGCAATAGCGGCTTTGACCTTCAGTAACCACCACACTCTTCAGTTAGCAGCGACAACACGGAGGCAAGACCTTCCACCAGCAAAAGATTATGGCTAGCTGAAGG	0	0	2	0	0	0
chr13:89646661(+)	GTCAACTCTCCATATTGCAAGCAAAGTGATTAAAATGTAAAGTAAACAATGGTACTTCTAAAGTACCATAAAGTAAAGTAAACTGTGGTATTTCTCTGTATCAAATTCATTAGCAGAACT	0	0	1	0	0	0
chr13:90218057(+)	ATTGATTAATTTATACAAATACACAGTTAGACAGACAAAAAGAAGACAGTGTTCGATAGATCTGTAGGGTAACTATCATTAGTAATAATTTATTTTACTTGTAAAAATAGCTAGAAAATG	0	0	3	0	0	0
chr13:94275427(-)	TTCTATAGAAGAGGAACCTGAGACTCAAGAAGTAGAGTAATTTGTAGAGACTCTAATTAATAAAGAATAAGACAGGGATTCTAGCTTAGGCTTGTCTAAGCAATCTGCTGAGCTTTCTTC	0	0	1	0	0	0
chr14:21045(+)	TGTTTCTGGAGTATAGGGTCGCATACTCATAAACCCAGTGTAACTCAGAAACGCATCTAATATTCCAGTAAACCCATCATAACGTTGAAAAATCGTAAATCAAACCATCATAAGTCACGG	0	0	1	0	0	0
chr14:127802(+)	TGTTTCTGGAGTATAGGGTCGCATACTCATAAACCCAGTGTAACTCAGAAACGCATCTAATATTCCAGTAAACCCATCATAACGTTGAAAACTCGTAAATCAAACCATCATAAGTCACGG	0	0	1	0	0	0
chr14:145320(-)	AGATTGGCCAGGGCTTCGAACTGAAGGACAATAACGGGGAGTAGCTGTCAGGCCCTGGGAGTGCCTGAGTGTAAGTGGAGATGGGTTTGGGGTCACTGAGGGATGCGTGGGAGCCATCCC	0	0	1	0	0	0
chr14:189338(-)	AGATTGGCCAGGGCTTCGAACTGAAGGACAATAACGGGGAGTAGCTGTCAGGCCCTGGGAGTGCCTGAGTGTAAGTGGAGATGGGTTTGGGGTCACTGAGGGATGCGTGGGAGCCATCCC	0	0	1	0	0	0
chr14:195626(-)	AGATTGGCCAGGGCTTCGAACTGAAGGACAATAACGGGGAGTAGCTGTCAGGCCCTGGGAGTGCCTGAGTGTAAGTGGAGATGGGTTTGGGGTCACTGAGGGATGCGTGGGAGCCATCCC	0	0	1	0	0	0
chr14:203225(+)	TGTTTCTGGAGTATAGGGTCGCATACTCTTAAACCCAGTGTAACTCAGAAACGCATCTAATATTCCAGTAAACCCATCATAACGTTGAAAAATCGTAAATCAAACCATCATAAGTCACGG	0	0	1	0	0	0
chr14:843237(-)	CCTAGACAAGAGTTACATAACCCGGGTGATCCGTGCAGAGTGATGTCACAACGCCCTAGGTAGGCAGAGACTAGAAAGGAGTTACATCACCTGGGTGATCGGTGTAGAGATATGTCACAA	0	0	1	0	0	0
chr14:2836881(-)	CTCGTTCATCCATTCATGCGCGTCACTAATTAGATGACGAGGCATTTGGCTACCTTAAGAGAGTCATAGTTACTCCCGCCGTTTACCCGCGCTTCATTGAATTTCTTCACTTTGACATTC	0	0	1	0	1	0
chr14:2836895(-)	GGGACAGTGGGAATCTCGTTCATCCATTCATGCGCGTCACTAATTAGATGACGAGGCATTTGGCTACCTTAAGAGAGTCATAGTTACTCCCGCCGTTTACCCGCGCTTCATTGAATTTCT	0	0	1	1	0	0
chr14:24561635(+)	GACAACTGAAGATTAAGTCATGTCTACAGGACCCAAGAAGTATATATGTGTATTTTAAAGTAGCTTTGATGACTGTCGACCTCGAGTCTTCTTAAGGCCAGGAATGTACCTTGTGAGATT	0	0	1	0	0	0
chr14:28835276(-)	TATGATGAAAATATTTTCCTTTCCAGGTTTTTTCTCAAAGTTTCAGAACTGTTCGATAAAACAAGAGTAAGTACTAAATTATAGAGATATACTGCATAATATTGTGCCCAGAGAGAGCTC	0	0	3	0	0	0
chr14:43062559(-)	AATCCTCTTTGAGCTATAGCCCGGGTAATTAACATAGGAATGTACAGGAGTCTATCTAAATAGCTTGTTTACTCATGTAGTCCTAAGACTAACCTTTGACTAGCTGTGCGTGCGTGATTG	0	0	9	0	0	0
chr14:45037596(+)	GGGTTCCAAGACATGTAAAGGCAAGGGAGTTTTGACTGGCTAGTCCGCACCCTCTGATGGTAATCAAATAGCCCCTATCCTGTAATAGGGAAGGGGAGATTGGGCTACAGCCCCATCTAG	0	0	3	0	0	0
chr14:56054634(+)	CTAACAGACATAAGAGCAAATACGGAGACTAGTGGAGAGGGGTGAGACAAGAATGCTTAATGTCTGAGCACCTGGGAGGATATTTGTGTCCTTGCTGGAGAAATACAATGACACAATAAA	0	0	4	0	0	0
chr14:58819967(-)	TCCAGCTCAAGAGTCCTCTCTGACTTAGGTTTGAACAGATAGGTTTGAACTAACTATCTGTAACAGATAGGTTTGAACTATCTGTTAAAATTTGTGATGAAGCCAGGTGTGGTGGCTCAC	0	0	3	0	0	0
chr14:63758545(+)	CTGAAGGGTCAACTTATTTCCTGGGGGCAACAAAAGGGGAAGGGAATCAAAAGCATTAATTAGCAGAGATCAGATAATCTGGGAGAGATGTCTAGAAGGGAAGGCTGTTGACTGTGTCCT	0	0	1	0	0	0
chr14:68961228(+)	CATAGGGAAATGCTTACAAATAAAATGTTAAATAAAAAAGTAGGAACAAAACTGTTTATGTAGCACAAGTCCAAATTTAGAAACATAACATTACATAAAGAAGACTGAAAGGAAAATATA	0	0	3	0	0	0
chr14:70889040(+)	TAGAGAATTTATGTACATCCCAAGGGTCTAAGAAAAAAGTAGATAGGACTCTGAAATTATTGGCCCAGGAAAAAGACTCACAGGTTTGGGATCTAGATGTTCAAGCAATAGGGTCAGGGG	0	0	4	0	0	0
chr14:75211374(+)	CGCGCCGCTCTGAGGTCCCCACCCCTGGGACGAGGGGAAGTGGGACTAAAACGTCTACAGTAAGACGGGGAAGTGGTCGAAAAAGGGCAAGGGGGAGGTGGGGGCAGATACCTGAGACGG	0	0	3	0	0	0
chr14:78834565(+)	TTTATAAATTACCCAGTCACAGTTATTTTTTCATAGCAGCATGAGAATGGACTAATATAATAAACTGGTAACACAAAGAGTGGGGCGTTGCTGTAAAGATACCAAAATATGTGAAAGTGA	0	0	5	0	0	0
chr14:98999012(-)	AGCAGCCTCTCTCAGGGCATCCCCGAGCCTTCCCTGTGTCTATAAAAAGCTTTCTATGTATAGAGTGAATTATCCATATGAGAAAACCATGAGGCTTCCCACTCCCCCGCCCGCCTGTGA	0	0	5	0	0	0
chr15:965299(-)	CCTAGACAAGAGTTACATAACCTGGGTGATCCGTGCAGAGTGATGTCACAACGCCCTATGTAGGCAGAGACTAGAAAGGAGTTACATCACCTGGGTGATCGGTGTAGAGATATGTCACAA	0	0	1	0	0	0
chr15:2511660(+)	GCGTGCCTTGGGGGTACCGGATCCCCCGGGCCGCCGCCTCTGTCTCTGCCTCCGTTATGGTAGCGCTGCCGTTAGCGACCCGCTCGCAGAGGACCCTCCTCCGCTTCCCCCTCGACGGGG	0	0	1	0	0	0
chr15:2541925(-)	ATTGGCCAGCTTTTACTAGGAAGAGTGTAAATGCTGACGTATTTAGGTAGCTCTAAATACTGAGCAACTTTATTCTAACCACAAAATAGATAGCCTTTCTTTTGTCTTCACTTTCACTAT	0	0	1	0	0	0
chr15:5245214(-)	ATTGGCCAGCTTTTACTAGGAAGAGTGTAAATGCTGACGTATTTAGGTAGCTCTAAATACTGAGCAACTTTATTCTAACCACAAAATAGATAGCCTTTCTTTTGTCTTCACTTTCACTAT	0	0	1	0	0	0
chr15:5275619(-)	ATTGGCCAGCTTTTACTAGGAAGAGTGTAAATGCTGACGTATTTAGGTAGCTCTAAATACTGAGCAACTTTATTCTAACCACAAAATAGATAGCCTTTCTTTTGTCTTCACTTTCACTAT	0	0	1	0	0	0
chr15:34969995(-)	GGGCAGCCTGACGCACAGACCAGGCGGCAGGTCTCACGAGTGCCCCGCGATCCTTCAGCGTGAGCCCCCGAAAGCCCCTGCCAGAGCGCGCGATTTGAATACACTTCCTAACGCGCCAGT	0	0	1	0	0	0
chr15:51354590(-)	GTGACCAGTTTTGCCCTCATGATTGTCGATTTCTAGGGGCTAGGAGGCATTTACCTTTCTTAGCTTCAAATGGGTATTGGCTTTGTTTAAAGCAACACAGGTGCATTTATCAGCTCTTTT	0	0	2	0	0	0
chr15:63692193(-)	ATAACTTACAATATAAGTTTAAAGAGATGCAAAGGATGAGTATCTTGTGCATTTTAATATTAACACTAAAAACTGTTACATCACTAAAAATTTAGGCCGGGTGCAGTGGCTCCTGCCTGT	0	0	2	0	0	0
chr15:69106829(+)	GAGACTTTTCACCTCTAACTTTGAAAGGGTTCCCAGATAAGGTTTTAAATGCTATAAGTATAGAGGGTCATAACAGGGACTAGATCTACCCTTTAACCCAACTGCTCCCCACCTACAACA	0	0	1	0	0	0
chr15:73639469(+)	GGCATTTTTATTCTTAAATTACAGATGAGGAAACTGAGGGGCCAGGGGTAGCTGGGACACAAGTCCTGTCTGAATTGTGCTGGTCTTCCAGCTTGGTGGGGTGGGATGGAGGCAGCCTGG	0	0	1	0	0	0
chr15:77503677(+)	TGGAGGCAGCCATGAGAAGTGCAGTGATAGATCAGGAGAGTGGAGTTTGAAAGCAAGAGGTGGCCAGGGAAACCCCTGGGAATCCTCAGGAATATGTGGGATGGGGCCTGAGGAAGCTTA	0	0	4	0	0	0
chr15:78395099(+)	GGGAGGATCACTTGAGCTCAAGAGTTCACGACTGGCCTGGACAACAAAGCAAGATCTCCATATCTACAAAAAAAATTTAACATTAGCCAGTTGTGGTGGCATACACCTGTGATCCCAGCT	0	0	2	0	0	0
chr15:79871936(+)	GTGCCTTGGTTTGGTGAGATAACAGAAGAGAGAATGGTAAAAACAAGTGTGTTCGATCTCCCTGAAATGATGCTCTGCTGTTCTTCAGGCTCTGTGACCTAGAAGGCTCCTCTTCTGTCT	0	0	1	0	0	0
chr15:80170398(+)	AGGTTGTGTTGAAAACAAACAGAAGGCTGAGATAGAGAAGTGAGGGGGACTTTCTTTAGATAGTTATATGGTTTGGCTCTGTGTCTCCACCCAAATCTCATCTCGAATTGTAATCTCCAT	0	0	2	0	0	0
chr15:84559853(+)	ATAGCTAATGCTGCCTCTTTTTTTTTTTTTTTTTTTTTTTTTAGATGGAGTTTCACTCTGTTGCCCGGGCTGGAGTGCAGTGGCACAATCTTGGTTCACTGCAACCTCTACTGCCTGGGT	0	0	1	0	0	0
chr15:86377852(-)	TCTTTAAAAAGGGTCTTGGGGAGCTGCAATTGAAGGCAGCTGCTTATGAGGAAGATAATGTACCAGAATTGATCAAGTATCCCTTTGCATAAATTCTTTCCCCCACAGTCTGCACTTTCA	0	0	2	0	0	0
chr15:97802096(+)	AGAACTTGAAGTCTCAAAGGTCATGAAGCCCATCAGAAAACAGGAGCTCCCTGGCGCCTGCAGCCTCTTGGTCTCAGATCCAGCTCCTGGGACCTCAGGGCCTGCCCCTTCTCCTGCCTT	0	0	2	0	0	0
chr16:1843089(-)	CGATGTTCTTTCCCCACTCCCAGAAGCGGGACAATGGCCTGGATGCTGCCATGATTCCCATCAAGTGCCCCTGTAGTCACGTGGGCTGGGCCGGTCAGCTGATGCCTACGGCATCCCGGA	0	0	2	0	0	0
chr16:3639690(-)	GAGTTGGAGACCAGCCTGGGCAACAGAGTGAAACCTAGTCTCTACTAAAAACACAAAAATTAGCTGGGCGTGGTGACTGGCGCCTGTAATCCCAGCTACTTGGGAAGGTGAGGCACAAGA	0	0	1	0	0	0
chr16:11887188(-)	CAAGTGTGCTGTGGAGCTAGATGAGATAGACCTGGCGACCTGGCTTAGCTTCCCTATCATTAGCGCTTGACCGAATCGCTTAGTTTTGCAGGTCTGTTACCCGTTATTTAAAGTGGGCCC	0	0	8	0	0	0
chr16:13755646(-)	AAACCTTATCTCTACTAAAAATACAAAAATTAACTGGGCATGGGGGTGCATGCCTGTATCCCTCGAGAGGCTGAGGCAGGAGAATTGCTGGAACCTGGGAGGTGAAGGTGGCAGTGAGCC	0	0	1	0	0	0
chr16:24259865(+)	TACTAATAGACCACTTAGAAACTTGATACAATGATGGGACTAAATATAAAACATAGGATGCAGCCAAAACTGTACTTAAAAGAGGGTTTTTAGCCATAACATCTTTAAATGTTTAATGAA	0	0	2	0	0	0
chr16:25328562(+)	GAGTTCGTGACCAGCCTGGGCAACACGGTGAAACCCCGTCTTTACTAAAAATACAAAAATTAGCCGGGCATGGTGGTGGGTGCCTGTAATCCCAGCTACTATTTAAGTCCTGGCACATTA	0	0	7	0	0	0
chr16:31543699(+)	TATGAACTTAGCTAGAGATGCTGAGGTGGGAGGATCTCTTGAGCCCAGGAGTTTTGAGACTAGCTTGGGCAGCATAATGAGACCCCATCTCTAAAAAAAAAAAAAAAAAAAAAGTTTACA	0	0	1	0	0	0
chr16:40130109(+)	CATTTGATAATGATTACATCCGAGTCCATTCGATGATTCCATTTGAGCCCGTTCGATAATTCCATTTGAGTCCAATCAATGATTCCATTCATTTCCATTCAATGATTCCATTCGAGTCCA	0	0	1	0	0	0
chr16:46327775(+)	CATTCGATAATGATTACATCCGAGTCCATTCGATGATTCCATTTGAGCCCGTTCGATAATTCCATTTGAGTCCAATCAATGATTCCATTCATTTCCATTCAATGATTCCATTCGAGTCCA	0	0	1	0	0	0
chr16:46450483(+)	CATTCGATAATGATTACATCCGAGTCCATTCGATGATTCCATTTGAGCCCGTTCGATAATTCCATTTGAGTCCAATCAATGATTCCATTCATTTCCATTCAATGATTCCATTCGAGTCCA	0	0	1	0	0	0
chr16:50412383(+)	CATTCGATAATGATTACATCCGAGTCCATTCGATGATTCCATTTGAGCCTGTTCGATAATTCCATTTGAGTCCAACCAATGATTCCATTCATTTCCATTCAATGATTCCATTCGAGTCCA	0	0	1	0	0	0
chr16:51538241(+)	CATTCGATAATGATTACATCCGAGTCCATTCGATGATTCCCTTTGAGCCTGTTCGATAATTCCATTTGAGTCCAACCAATGATTCCATTCATTTCCATTCAATGATTCCATTCGAGTCCA	0	0	2	0	0	0
chr16:68037834(-)	AGGCTGACAAGAAAGCTATGAAGCTATGTCAAATGACAGGTAAACTTCACTCACTTTAAGTATCAATAACCTAAGGTGAATGAAAAAGTAACGTTGGGGTGAAGTGGAAAATACCTTAAG	0	0	2	0	0	0
chr16:77244633(-)	TCCTGGCTCTTGGAAGCTGGGTCTGGGATGGAGGCGAGGGTGGAGACAAGGCCTTTCTCCTAGCAGAGGAAGGTCGAGGAAAAAAGAGATTGGAAGTGGTCTAGGAGGCTGATTTTCATA	0	0	6	0	0	0
chr17:22330685(-)	ATGGAATCATCAAATGGACTTGAATCGAATCATAAAATGGACTCGATTGGAATCATTATATAATGGAATCGAATAGAGTAATCGGATGGACTTGAATGGAATCGTCATGGAGTGGAATCT	0	0	3	0	0	0
chr17:45302908(-)	TGACACTGGGTTAGTAGGATACTTAGGCAAGAGAGTGGAGTGTCCAGGAAGCTTCTTAAGTGAGCAAAAGGGTATATAGTGATAGTGGTTTGTTTCTTCTTCTTCTTCTTCTTCTTCCTC	0	0	3	0	0	0
chr17:46842078(-)	TTGGGAGAATGTTCTATTGATTCCCTAGGATGCTAGGAAGTACTCAGCAAATACTAAATGTAGCAATTCTCAGGGGTTAGGAGGAGTTCAAGATAAATGAGTATTGTAAACACAGTAGTC	0	0	5	0	0	0
chr17:54122038(-)	TCCTTTAAAATCTTTTGGGACCACCATGGTACATAGAGTCTATGTTGACTGAAATATCATCATGGAGTGTATAACTGTATTCAGAGATTGAGAATAAATCACACAAAGATACAGGAGTCT	0	0	3	0	0	0
chr17:54289928(-)	ACAATCTCGGCTCACTACAACATTTGCCTTTGGGGTTAAAGCAATTCTCCTGCCTCAGCCTACCCAGTAGCTGGGATTACAGGCACCCACCACCAAGACAGGCTAATTTTTGTATTTTTA	0	0	1	0	0	0
chr17:57959884(-)	CCGCGCTTCCGCAGCTCCCCCACGTGCTAGCCCAGGCGGGTGGAACACAGAGACATTAAATACTGAAGACGCGCGGCGACGTGCCCGCAGCGCGACGCAGGCCCCGCCCCTCGCCCTTGT	0	0	3	0	0	0
chr17:59564112(+)	ATCTCTACTAAAAATAAAAAAATTAGCCAGGCATGGTGGTTCACGCCTATAGTCTCAGCTCCTCGGGAGGCTGAGGCAGGAGAATCGCTTGTACTTGGGAGGTGGAGGTTGCAGTGAGCC	0	0	1	0	0	0
chr17:68121262(-)	CGCCGGCGGCGGGAGGCGGGAGTCGGGGGCCGGGGGGAGTCACTTTAAAGGCTCTTTCTTACCCATAATGCTTTGTGGGGACGTTGACAAGTGGATCCAAGATGGCGTAGAAAGTAATGA	0	0	2	0	0	0
chr17:68408072(-)	AAGCTTTTCAAAGCTCCAGAGGCCCCGGCTCCCCCATGAGTGGAGCCAAGGCTCATAATCTGAGCCCCTGAAGGCCGCTCCTCTCCGAGGACCACCTACAGTACTTTTAACTCCTTTTCA	0	0	3	0	0	0
chr17:68523024(-)	AATGTTTGTAAAGAGGAAACTTCTCCCCAAAGATGAGGAGTGGAATTCTATCACATCAGGTAACCAACCGTCTCAAAGGCCCTTCTTTTTCTACATACCAGTCTTTCCCTAAGATCATTT	0	0	6	0	0	0
chr17:76748217(-)	GTATAATCTACTACTGTCCACATTTCACAGGTAGGGAAAGTGGAGGGCAGAAAGGTTAAGTAACTTGCCCGAGATCGCAACTGTGTAAGTAACAGAGGTGGTAATTCCAGGAAAGGAGTC	0	0	3	0	0	0
chr18:37654649(-)	CGCAGGCATGCAATAGACAGCAGGGAAGAGCTGTTGAGTGAAATGGACACACTGTGTGAATAACACTCTTGGCCACCCACACTAGCATGTGATGTATTGTATGGCATTCCTTGTCTTTGA	0	0	1	0	0	0
chr18:39476743(+)	AGTCTTAAAAGCTATAAATTCGTTTAGATTTATGACTAACAATGAAATTCTTGGTAGGAATAGTTAGTTGATGGTAACTCATCAAAACAACTGACTAGACTGATCAACTGAATTGCTAGA	0	0	3	0	0	0
chr18:77068118(-)	TAAAAAGACAGACAATACCACAGATTGATGAGAAAAGAAAGTAACTGGAAATCTCATATATTGCCAGAGGGCATGAAAATTGCTATAGCCACTCTTGAAAGCTATTTAGCAGCATCAACT	0	0	3	0	0	0
chr19:7792563(+)	CTAAGCTTCATCCCAGAAGCCCTGGTGTAAACCTTGTGAGTGACCCCTGATCTCTCTAAGTGACCTCATAGTCCTATGATGCTTCCAAACCCAGTGGGTAACCTGCACTAGGCCAGGAGG	0	0	1	0	0	0
chr19:8555722(+)	TCTCTACTAAAACTACAAAAAATTAGCCAGGTGCGGTGGCGGGCGCCCGTAGTCCCAGCTCCTCGGGAGGCTGAGGCAGGAGAATGGCGTGAACCTGGGAGGCGGAGCTTGCAGTGAGCT	0	0	1	0	0	0
chr19:10644840(-)	GAGAGACTCTGAGATCCTCCTGAGAGAGATACAGAGGAAGTGAGGGAGACACTCATTCATTATCTGGGCATGGTTGCAAGCGACTGGAGTCCCAGCAGCTACGTTCAGCCGGCTGAGATG	0	0	2	0	0	0
chr19:30210188(+)	ATGGTTGGCCAGGTGCCTTTCCCGTTCGAATGCCTGGGATTGCCCAGGTGTCTCTATAATTAGACTACTTGGGATCGGTCAGAAGTGTCTCCCATTCGAATGCCTGTTTTTACCCAGGTG	0	0	1	0	0	0
chr19:46874603(+)	TGGGGCTATGAAATTCGTTCCCCGTGGGTGTTGCGGGAAGTGTAATCGAGGAGCACCATGTAGTCGCAACACTTGAGCCTAAAGGGTGAGGTGATGGACATTTTCCTTTTGCATCTGAGG	0	0	1	0	0	0
chr19:47278269(+)	GGGGCTGTGTGTTGCAGAAACCTTGGGATAATGGGAGAGTAGCTGGGACACACACACAAGTAGCCAAGGGCCTGGAGTACAGAGTTGGGAGACATGGGGATGGAGCCCCGTGAGGACGCT	0	0	2	0	0	0
chr19:51822725(-)	TCTACTAAAAATACACAAAAAATTAGCTGGGCATGGTGGTGAGCACCTGTAATCCCAATTCCTCGTGAGGCTGAGGCAGGAGAATTGCTGGAACCTGGGAGATGGAGGTTGCAGTGAGCT	0	0	1	0	0	0
chr20:27892099(-)	CTGAGAATGCTGCTGTCTGCTTTTTGTATGTAATCCCGTTTCCAACGAAATCCTCCCAGCTAGCCAAATATCCACTTGCAGATTCCGCAAAAAGAGTGTTTCAAAACTGCTCCTTCAAAA	0	0	1	0	0	0
chr20:28088193(-)	CTGAGAATGCTGCTCTCTGCTTTTTGTATGTAATCCCGTTTCCAACGAAATCCTCCCAGCTAGCCAAATATCCACTTGCAGATTCCGCAAAAAGAGTGTTTCAAAACTGCTCCTTCAAAA	0	0	1	0	0	0
chr20:34614280(+)	CTGGGCGACAGAGCGAGACTCCGTCTCAATAAAAAGAGAGTAAAATACAGATTCCTTAGGTGGCCACACCTACCTCATCTCTGGTTCCTCTCCAACTCTAAGCCGAGTGGGCTGGCCTCC	0	0	1	0	0	0
chr20:35349093(-)	ATGGGAGTTTGAAAAGGAGCACTGGGAGTGATGTAAAATGTAAAAAGATAATTCATTAAGTAGGTATTTTTCTGTCTCTCATACTTAGAAAACCTGCAATAGGAACAAATCACATTTTAA	0	0	6	0	0	0
chr20:49144641(-)	TTGCTCAGGTCTCAAACTTCTGGGCTCAAGGGATCCTCAGAGAGTGAGTTTTAATCAATATAAGTCAGTGGTTCTCCAGTTGTGAATGCTGAATCCTCAAGACCTTTCCAAGAGGTCCAC	0	0	3	0	0	0
chr20:65106044(-)	CTGTGCCACTGCACTGTGCACTCCAGCCCGGGTGACAGAGTGAGACCCTGTCTCTTAAGGTATACATATATATATACACACACACACACACGTACATATATATATACACACAACGTATAT	0	0	1	0	1	0
chr21:6882(+)	GTCTTATTCCAGCCAATGGAAACTGGACACAGCAGTAGGGTAGACACATAAGGTTATAAGTAACTCTGTCTCCTTTGTTCGGTGTGTTCTTCTGGCTGGACAGCTATTGAGTAGCACCCT	0	0	1	0	0	0
chr21:65782(+)	TGTTTCTGGAGTATAGGGTCGCATACTCATAAACCCAGTGTAACTCAGAAACGCATCTAATATTCCAGTAAACCCATCATAACGTTGAAAAATCGTAAATCAAACCATCATAAGTCACGG	0	0	1	0	0	0
chr21:540172(-)	ACTAGACAAGAGTTACATAACCCGGGTGATCCGTGCAGAGTGATGTCACAACGCCCTAGGTAGGCAGAGACTAGAAAGGAGTTACATCACCTGGGTGATCGGTGTAGAGATATGTCACAA	0	0	2	0	0	0
chr21:983694(-)	CTTAGACAAGAGTTACATAACCCGGGTGATCCGTGCAGAGTGATGTCACAACGCCCTAGGTAGGCAGAGACTAGAAAGGAGTTACATCACCTGGGTGATCGGTGTAGAGATATGTCACAA	0	0	1	0	0	0
chr21:3123765(-)	GGGACAGTGGGAATCTCGTTCATCCATTCATGCGCGTCACTAATTAGATGACGAGGCATTTGGCTACCTTAAGAGAGTCATAGTTACTCCCGCCGTTTACCCGCGCTTCATTGAATTTCT	0	0	2	1	0	0
chr21:6308474(-)	GGGACAGTGGGAATCTCGTTCATCCATTCATGCGCGTCACTAATTAGATGACGAGGCATTTGGCTACCTTAAGAGAGTCATAGTTACTCCCGCCGTTTACCCGCGCTTCATTGAATTTCT	0	0	1	0	0	0
chr21:25034548(-)	TTCTTTCTATCTTAAGGGAGAAGCCTTCTTAAACTTCAAGTGTGAAGTAGATCCTTTAGGTATAGGATGAAAAATTAAGTGGGACTATTTGTGAATTACTAAATCGCAACCATTAAAGAA	0	0	3	0	0	0
chr21:34917376(+)	TGCTACCTGTGCCTTCCTTGGGGGAGACTTGCAAGGAGAGTAGAATAGAAATTCAGAAAATAAGCATTTTAAGGCCCTTCTATCTTAACAGGGAGGCACAGCCCACCTTATGTAATGCAC	0	0	1	0	0	0
chr21:38933030(-)	ATATAAAGCAGACATAAAAGGAAAGTTGTTTATGATCTAGCAAATGCAGCGTTCGATAGGTCTACACCAGTAGACACATGAAGTTGTCAAATCTATACTTGGAATCACAAGAAATGCAAC	0	0	2	0	0	0
chr21:40149452(+)	TAAAGCAAGAGGAGATGTTTTCCCCGCAGGAACCAAGGTCTAGAACATACTCTCTTAAGGTAAGACTTGAGGAAGTGATCGAGATGACTAGAAATAGGAAAAATCCACCTTTTCAGACTC	0	0	3	0	0	0
chr22:8410(+)	GTCTTATTCCAGCCAATGGAAACTGGACACAGCAGTAGGGTAGACACATAAGGTTATAAGTAACTCTGTCTCCTTTGTTCGGTGTGTTCTTCTGGCTGGACAGCTATTGAGTAGCACCCT	0	0	1	0	0	0
chr22:92853(+)	TGTTTCTGGAGTATAGGGTCGCATACTCATAAACCCAGTGTAACTCAGAAACGCATCTAATATTCCAGTAAACCCATCATAACGTTGAAAAATCGTAAATCAAACCATCATAAGTCACGG	0	0	1	0	0	0
chr22:111865(+)	TGTTTCTGGAGTATAGGGTCGCATACTCATAAACCCAGTGTAACTCAGAAACGCATCTAATATTCCAGTAAACCCATCATAACGTTGAAAAATCGTAAATCAAACCATCATAAGTCACGG	0	0	1	0	0	0
chr22:118312(+)	TGTTTCTGGAGTATAGGGTCGCATACTCATAAACCCAGTGTAACTCAGAAACGCATCTAATATTCCAGTAAACCCATCATAACGTTGAAAAATCGTAAATCAAACCATCATAAGTCACGG	0	0	1	0	0	0
chr22:195552(+)	TGTTTCTGGAGTATAGGGTCGCATACTCATAAACCCAGTGTAACTCAGAAACGCATCTAATATTCCAGTAAACCCATCATAACGTTGAAAAATCGTAAATCAAACCATCATAAGTCACGG	0	0	1	0	0	0
chr22:2260471(-)	CCTAGACAAGAGTTACATAACCCGGGTGATCCGTGCAGAGTGATGTCACAACGCCCTAGGTAGGCAGAGACTAGAAAGGAGTTACATCACCTGGGTGATCGGTGTAGAGATATGTCACAA	0	0	2	0	0	0
chr22:4809309(-)	GGGACAGTGGGAATCTCGTTCATCCATTCATGCGCGTCACTAATTAGATGACGAGGCATTTGGCTACCTTAAGAGAGTCATAGTTACTCCCGCCGTTTACCCGCGCTTCATTGAATTTCT	0	0	3	2	0	0
chr22:36248862(-)	AAGAGTTTGTGTCAATCTGATTTAGACTGCCCACAGTAATTAAAAGTCTGTCTCTTATTATGGCAGTCATTCTCAGAGCTTCTTGACCTGTTTCTCAGCAGCTTGCATTGTAAAGCTGAA	0	0	4	0	0	0
chr22:40844727(+)	AATGAAAGCAGGAATGGGAAGGTGACTGGAAAAGAAGTTATTGTCAAAGAAAAGATCTTGAAGCCTTGAGATCTAATCATGTACTTTTTTTTTTTTTTTCTTGAGTTGGAGTCACACTTT	0	0	4	0	0	0
chr22:42128934(+)	CGTCAGGGACATAGGTAGAAGCTGGTTGGGGAGTGTGCGTGCCAGCCTGACGCGATATAGTGCGCACATGCGTGATGACGTAGGGGGCGTTGATTGGGACCGAGTACAGGGCCCGCGCAT	0	0	1	0	0	0
chrX:1055175(+)	GTGTAGTGTAGTGTAGTGTAGTGTAGTGTAGTGTATTGTGTGAGACAGACTCTCACTCTGTCACCCAGGCTGGACTGCAGTGGCGCAATCTCGGCTCACTGCAAGCTCCGCCTCCCGGGT	0	0	1	0	0	0
chrX:17038238(-)	TCCTTTTTTTCCATCCTCTGGTATTTATTCTTTTATCCATTTGCTCGTGTGTTCGTCACAGGTTTATCAAGTGCCAAAGAGACTATATGTAGTATGCTAGTTGAGGGCATGCGCTTTGGG	0	0	2	0	0	0
chrX:17973332(-)	TGAGTAGCGAGGGGATACACCTGAGTAGAACAGACGCCTGGGCAGGAGACCCTTATAGTATAGCCCTCCTGGATGCATTTTTTTTTCATGCTTTCAGTTAATACATAGAAAAACAACTTC	0	0	1	0	0	0
chrX:48308673(+)	TCTGCTCCCCCATCCCAGCGCTTTGGTTTCTCCCACCCGGCAGTCATGGGGACGCTGGATGAGCCCATTTCTGAAGTGCGGAGGGGCCGGGCTTCTTAGGCTGTGGGCGGAGCCTGGGCC	0	0	4	0	0	0
chrX:70845250(+)	TTTGCTTATTTCTTATTACAAATGGTTATTGAGGGGCTACTATGTGCCAGGCTCTGTATGTATACCATTTTATTGAGTCATTTATCTTTCATAAGCTCCAATTTTCTCACTTCCCTTTGA	0	0	3	0	0	0
chrX:77010217(-)	TGATTTTAACTTCATATCACTGAAAGAGGCACTGAAGAGGGTAGGAAGGACAGTCTTGAATTGCCAACACCACCCACCCCCCGACCTGGTGTCAGTGGCCTCATGGCATGGAGAGAGAAT	0	0	1	0	0	0
chrX:92292390(-)	ATGGAGGAAAAGAAGAAAATAATAGATACCAGAGACTGAGAAAAGTGAAGGGTGTGTGAATAGGAGGGAGGCATGAAGAGAGGTTGGCTAATGGGCACACACATACAGTTATATACAAGA	0	0	3	0	0	0
chrX:102365402(-)	CTGAGAAGGGGCATATGACACAGTCCTTAACTGAGTAGAGTAGAATAGGATCTTGTTAAGTAGAGGAGTGAGGGCAAGCATTCTAGGCTGAGAAAGTAGCCTAAGGCACATAGGCTTAAA	0	0	6	0	4	1
chrX:107818967(+)	ACAGGATTTCAATACGAATAATTCCAAGCCCCCGCGCCACTACTATATTCCATAAACAGCTTGCAAATTCCTCAACTTTCCTGGATTGTTAAACAAATAAACATTATCACATTTGTCACC	0	0	3	0	0	0
chrX:115610196(+)	TTATTTCTTTTTTTACTTTTTAAACTTTGTTACTAAAGACTAGGATATAAACACATATATTAGCCTAGGTCTACACATAGTTACCATAGTTACAATCATCAATTATCACTGTCTTCCACC	0	0	10	0	0	0
chrX:133339619(+)	AACAATATGCTTTGTTGTGGTGCCAGGCATGGAGAAGGGAGTAGGAAACACTCCCTTGAATGCAGAGTGCCCAGGGCAACTTTCCCACCAGAGTCCCTTGGCCTCAACCTCTAGGAAGCA	0	0	2	0	0	0
chrX:134284686(+)	CAGTGAGCCATGATTATGCCACTGCACTACAGGCTGAGTGACAGAGCGAGACCCTTTCTCTAACCAAAAAAAAAAAAAAAAAAAAGTAGAAGAAGACATCTAAAATTAATCATATTTCCT	0	0	1	0	0	0
chrX:149491423(+)	TCTCTACTAAAAACACAAAAAAGTAGCCGGGCGTGGTGGCGGGCGCCTGTAGTCCCAGCTCCTCGGGAGGCTGAGGCAGGAGAATGGCGTGAACCCGGGAGGCGGAGCCTGCAGTGAGCC	0	0	1	0	0	0
chrM:9425(+)	ATGTGGTTTGACTATTTCTGTATGTCTCCATCTATTGATGAGGGTCTTACTCTTTTAGTATAAATAGTACCGTTAACTTCCAATTAACTAGTTTTGACAACATTCAAAAAAGAGTAATAA	0	0	1	0	0	0
chr1:6716477(+)	CAGTCTCCCTAGTGGGGTGTAATTGAGGAGTGTTCTGGTGGGTAAAATTCAGAGTCTTCTTAGTAGGGGGTAATTCAGAGTCTCCCTGGGAAGTCAGTGCTCACTTGGTCTGGGAGAAGG	0	0	0	2	0	0
chr1:19110024(-)	TTCTCTTTCCTCTCAGTGAAAATTGATACCAAGGCCATTCCACTGTTTGGGAACTCCCTGAAGCCTGACAGTCTCCGGTTCCAGCTGGAGACGTCACTGAAGCGGCTGCAGTGTCCCCGA	0	0	0	3	0	0
chr1:19586177(-)	CATTTAGGGCCAAGTTCCCAGGGTGCTGCTATTCTTTGATGCATAAGAGTGTTCGATAATGAAGTACGAAACGCAGCTGCTTCTGTATTGAGAAATGCTGGTGGGCGAAGGAGTCCCATC	0	0	0	4	0	0
chr1:27995619(-)	CTGACCTTGTGATGTGCCTGCTTCGGCCTCCCAAAGTGCTGGGATTACAGGTGTGAGCCACCGCGCCTAGCCTGTATTTTTTTTTTTTTTTTTTTTTTGTAGAGACAGGGTTTCACCATG	0	0	0	5	0	0
chr1:34995877(-)	TGCCCCTGCCCAGGACTGGCATATTGACTTTACTCACATGCCTCGAGTCAGAAAACTAAAATACCTCTTAGTCTGGGTAGACACTTTCACTGGATGGGTAGAGGCCTTTCCTACAGGGTC	0	0	0	2	0	0
chr1:51402047(-)	CCAGCACTTTGGGAAGCCGAGGCAGGCAGATCACTTGAGGTCAGGAGTTCGAGACCAGCCTGGCCAACATGGTGAAACCCTGTCTCTACTAGAAAAAAAAAAATTAGCTGGTGTGGTGGC	0	0	0	6	0	0
chr1:57509340(+)	GAATGATGAAAAAAGAAATGTTATAACTTGCTGCAAGAGTCCACTCTAGTGTTCGATAACCCTCACCTCGGGAAAATTGTCTCTTAAAGCTACACTAAGTGATTATTTCTGCGAGAAAAA	0	0	0	3	0	0
chr1:65027286(-)	TCCTGACGGCCAGGCCCGGCGGCTTCGGGAGGGGGGGGAGTTGCTGGGGAGAGTTTACCTTAGAAGGCGACAACGAACAGACAGGCCTTTCAAAGCCACCCAGGGCTCTGCCCCGAGGCC	0	0	0	2	0	0
chr1:69819332(+)	GATATGGGGTGGGGAGATGTCATTGGTTAGTCTGGCTGGGTAAGCTTCAGTCTCAGAAGGTAGCATTTTAGTAAAAACTGAAAGGAGGTCAGGGAGTGAGCCATGCAAATATCTGGCTGG	0	0	0	2	0	0
chr1:93371034(-)	CAAGGAATACGCAGTGTCCACCAGAGAAATATGCTAGTAAAGAGTAAACTGTTCGATAACTTGAGGGTCCAAAAAGAGTATCTTATACTACAGAATATCATTTAATAGAGCTTTTTTTTT	0	0	0	1	0	0
chr1:93723906(-)	GGCTGAGGTGAGAGGATCACTTACTTGAGCTCAGGAGGCAGAGGTTGCAGTGAGCCGAGATCGCGCCACAGCACTCCAGCATGGGTGACAGTGAGACCCTGTCTCAAAAAAAAAAAAAAA	0	0	0	3	0	0
chr1:93930379(+)	GGGAATTTATAAAACCATTAGGATTCAATCAGTGAGACTGAAAATATTTCCCCATTGCAATAAGCCATGTTTACGTGTCATCCCTCTCTTTGTCCACATGCCAACACTTGCCCTCTGAAA	0	0	0	5	0	0
chr1:103169345(+)	TGTTTTTGAGAGCAGGCCAGAATAAAAGAACACGAAAAGACTAACCTGAGATCACTTATGTAGCCCACGAGAATTAAAGCAGGAATGGAGCCAGGAAATCCTTCATTTTTCAATTGGGGG	0	0	0	1	0	0
chr1:106133952(-)	TGTGATTTGAGATAAAGATGTCAGGTTTCATAGATCATGCTCTTCACCACTATGATGAACTAGCTCTCCATGTATAGAAAACATACATACTTATATACATATCTGTATTTTTAAAGGCAA	0	0	0	3	0	0
chr1:108813261(-)	TTAAAATACTTTATGTTGATAAGACACATACACTTTTGAATGTATGATTCAGAACAATTATAGCCTAACAATTTTGAATATGGTTTCTCCTTCAATAAATATGATAGTGAGCCTGGTATT	0	0	0	8	0	0
chr1:111915174(+)	TGCAGTGTTAGATACTGTGTCTTGCCTGGGACCTGTAAGCATGGTGCTGGGGGACTATCTTAGCCATTACATATATACAGACATATGGATATGCAGGGCTGCTGGGCACCTCACCCTTGC	0	0	0	1	0	0
chr1:112845495(+)	CTCATCCTGCTACAAAAGAATCTGGGGGTAGTCCACAGAGTATAGTGAAAGCAAGTTTATTAAGAAAGCAAAGGAATGAAAGAATGGCTACTCAATGGGCAGAGCAGGGAGTTCCCAGAA	0	0	0	2	0	0
chr1:118695805(+)	CATTCCATGTGGAAGTTGAGTATGCTGTCACTGCTTTGGCTTCCTGTACCTCACTGATAGACGCAGGAAAATAAGGGCACAAGTTTCAATCCTCGAATATAAGCTCCGTGAGAATAAAGA	0	0	0	3	0	0
chr1:123836239(-)	CGTTCAACTCTGTGAGTTGAATGCATACAACACAAGGAAGTTACTGGGAATTCTTCTGTCTAGCCTTACATGAAAAAAACCCGTTTCCAACGAAGGCCTCTAAGTGGTCAAAATATCCAC	0	0	0	1	0	0
chr1:125081502(+)	CGTTCAACTCTGTGAGTTGAATGCACACAACACAAGGAAGTTACTGGGAATTCTTCTGTCTAGCCTTACATGAAAAAAACCCGTTTCCAACGAAGGCCTCTAAGTGGTCAAAATTTCCAC	0	0	0	1	0	0
chr1:132138098(-)	GTCCATTCGATGATTCTATTCGATTGCATTCGATAATTCCATTCGATTGCATTCGATAATTCCATTCGATTCCATTTGAGGATAATTCCATTTGAGTCCATTCGATGATTGTTCCATTCG	0	0	0	1	0	0
chr1:141538730(-)	CATTCGATTCTATGCGATGATTCCATTCCTTTCCATTAGAAGATGATTCCATTCGAGACCATTCGATGATTGCATTCAATTCATTCGATGACGATTCCATTCAATTCTGTTCAATGATTC	0	0	0	1	0	0
chr1:177852747(-)	AGGACCCAAGGGGTCTAGCCTCACCCTGCCCTCTGCTACCCTACTCTCTTTCTCCCCCAGCAGCCAGCCCCAAGGATGGGTTCCTTCCCTCCCCGATCTGCTTATTAATTACCAGATCCA	0	0	0	1	0	0
chr1:181401543(-)	GGACCACTGTGATAATTGCGTTAACTGTAAAAATTGATTGTAAAACGTGTGTTTGAACAATATGAAATCAGTGCACCTTGAAAAAGAACAGAATAATAGCGATTTTTAGGGAACAAGGGA	0	0	0	1	0	0
chr1:211460354(+)	AGCCTGGCCTCTGACCCACCAATAAAAGAGATTTACTAAGTGATAGTAACACCTTTCATGTAGTCTCAACATGAGGCAAGTCACTTTATCTGTCTCAATCCAGGCTCCTCAGGCTCATAA	0	0	0	2	0	0
chr1:214168375(-)	AAACCTTAAACACAGCATATAAATTCACTTGCCTCTTTAGTTAAATACACTTACTAAAAATAAGCATAAAATAAGCCCACCAAGTATTCAGCTAATGCATAAATACTTAGTTGTATCTAT	0	0	0	3	0	0
chr1:224645428(-)	TGAGCTGCTGGGTACAAACATACAGTTAGACAGAAGGAATACGTTCTAGTGTTCGATAGCACAGCAGGGTGACTATAGTTAATAATTTATTATACATTTCAAAATAGACAGGGATATGTG	0	0	0	1	0	0
chr1:234801439(+)	GCTGTTTTGTTTTCTGAGAAACCTGCTGGAAATGTTCCAGAAAATATTGATCTTTAGTGTTAGTCTTTGATCTGTAAAGGGCATAGCATCCGTTTTGCAACTACCTAACAACATTCCTAA	0	0	0	3	0	0
chr1:240060644(-)	TATTTTTTCTTTTTTTTTTTTGAGACAAAGTTTTGCTCTTGTTGCCCAGGCTGGAGTGCAATGCCACAATCTTGGCTCACTGCAACCTCTGCCTCCCATGTTCAAGCGATTCTCCTGCCT	0	0	0	5	0	0
chr1:244437516(-)	CAGCTACTTGGGAGGCTGATGCAGGAGAATTGCTTGAACCCGGAAGGCGGAGGTTGCAGTGAGCCGAGATTGCACCATTGCACTCCAGCCTGGGTGACAGAGCGAGACCCTGTCTAAAAA	0	0	0	4	0	0
chr2:802(+)	TAACCCTAACCCTAACCCTAACCCTAACCCTAACCCTAACCCTAACCCTAACCCTAACCCTAACCCTAACCCTAACCCTAACCCTAACCCTAACCCTAACCCTAACCCTAACCCTAACCC	0	0	0	1	0	0
chr2:28628700(-)	TGAACACTGTACCAAGCACTGCAATAAAAACTTTATGGGTATTAACCTGTTTAGTCCTCCCAGCCATTCTAGAAGTGGTATTCTCATTATCCCTGTTTTAGAGATGAGGAAACCCAGGCT	0	0	0	6	0	0
chr2:31322097(-)	ATTCGGCTTTCAAAGGATATTTCATTTTTGCATTGGAAGAAAATTAAGGTGTTCATTAAAAAAACAAAAACAACAACAAAAAACTTATCTAAAGAGTTGCATTTCCTGAGCTTCGAAGAA	0	0	0	2	0	0
chr2:45893042(+)	ATAGAATGTATGCTGGAAGCCAATCCACTGTTATCTCCCATGATCTGTGATCATTAGAAATGGACCTAGATTTCCAGAGTCAGCAGATGAAAACAGAACTGAGGTTATAGCCAGAACATG	0	0	0	2	0	0
chr2:47179055(-)	ATTTGGCTCTTTTAAAATATAGAAAGCTCTAGCTTCAGCTAGAATTTAGGCCTTTAGTAATAGCCCTAATTTTTATGAAGCCATTTTGTTCCAGTGATCTTTTGGTGAGAGATGCTATGT	0	0	0	7	0	0
chr2:49880513(+)	GCAAAGTACACACATAGGCTCAAAATACAGGGATGGAGGAATATTTACCAAGCAAATGGAAAGCAAAAAAAAAAAGCAGGAGTTGCAATACTAATCTCTGATAAAACAGACTTTAAACCA	0	0	0	1	0	0
chr2:64060304(+)	CTTTCTGGCTGAAGAAGAAGGCATTATGCCAATTCTGAGAGAGTAACAATGACCCCCTGTTAGTCAGGATGTGAGCCGCTTCCTTCCCTCTAAAGCAGAGTCTGCTGCTGCACAAGGGAA	0	0	0	4	0	0
chr2:70636041(+)	GCCCCCGCCCAGGACTGGCAAATTAGCTTTACTCAACATGCCCCGAGTCAGGAAACTAAATTACCTCTTAGTCTAAGTAGACACTTTCACTGAATAAGTAAAGACCTTTCCTACAGGGTC	0	0	0	4	0	0
chr2:74742089(-)	CATGCCCGGCGAATTTTTTGTATTTTTTAGTAGAGACGGGGTTTCACCGTGTTCGACAGGATGGTTTCAATCTCCTGACCTCATGATCCACCCGCCTCAGCCTCCCAAAGTGCTGGGATT	0	0	0	2	0	0
chr2:85449354(-)	ATCCTGGCATCAGCGAGGAGTCCAGTGATGGCCACGGCCACTGGTCCTTGGCCAGAACTGGAGGAGCCGGTCCTGTAGCCAGCCTCAATCCCCAGGCAACAGACCCAATCCTACCGATGC	0	0	0	7	0	0
chr2:85978592(+)	CTGGGACCTTGGATGGTGACTGGGCTCTCTCTGCCAAGGGGATTATGTGTGTTCGAGCACCTGGCACCTAGGAAGCATTCAGCATAGGCTGAAGTAGCCCCTCCTTTGACCCTTGTTGGG	0	0	0	1	0	0
chr2:87260117(-)	AGAATAATGTTCCTTTACCCAGACAGAATTGAGCCTGGGAAATTAGATAACGCTAAAGGGAAGCCAACATGCATTTTCTGCACACCTGGCTTCTGGGTCTAAGATTTTTGTCTGCTCCTA	0	0	0	2	0	0
chr2:90554297(+)	TTTTTGGTTCCATATGAACTTTAAAGTAGTTTTTTCTAATTCTGTGAAGAAAGTCAATGGTAGCTTGATGGGGATGACATTGAATCTATAAATTACCTTGGGCAGTATGGCCATTTTCAC	0	0	0	1	0	0
chr2:92715991(-)	CTGTCTAGTTTTCAGGGGAAGATATTTCCTTTTTCACCTTAGGCCTGAAAGCGCTGCAAATGTCCACATCCAGATACTACAAAAACAGTGTTTCAAACCTGCTCTATGAAAGGGAATGTT	0	0	0	2	0	0
chr2:117830361(+)	TCTCAAACTATGCATCTGACAAAAGCCTAATATCCAGACTGTATGAGGAACTTAAATCAATAAGCCAAAAACAAACCCCATTAAAAAATGAGAAGACACATCTCAACAGACCAAAAAAGT	0	0	0	8	0	0
chr2:131711120(+)	TTGAGCCAGCTTGGCCTTCCCTGGCATGCACAAGCCTCAGTGCAACAACTGTGCTACAAATGGAGCCACAGAGAGGAAACAAGCCGCAGGGTCAGGAGCAGGGTGTGCGCTGCCTTTGGG	0	0	0	3	0	0
chr2:139939466(+)	GACACCCAAATATCTGAAATAAATGGACAACTGAACTGGAAGTATTGTTTATGTAGAAATCAACCTTTACAATGTCCTCAAAAAGCCTAATCAACTTGAAATTAATCAATCTAGGGGAAA	0	0	0	3	0	0
chr2:152208647(-)	TCCTGCCTGTTCAAGTGGCCTCTTGAGGGCCTGAGTGTGGTAGAGATAAGACTTTTTAAATAACCAGTGCCTTTGCAGTGTATCTGTTTGTGAGTGCTTCCCTTGCTCATGTTGTGATAT	0	0	0	10	0	0
chr2:169496222(+)	AACTCTACACAGTATGTAGATATGAGTGTAACTTGAACACAAGATAAGGTGTTCGATATGCAGATAAAGTATGTTAAGTTCATTGTTATGACAATCTGAGGACATTGTTTTATAATTATA	0	0	0	1	0	0
chr2:171046454(+)	AATATATGTTCTTCCCTTCACAATAATGACTGTATAATAAGATACCCACTTAGTCAGTAACAGCCTCTAAAAGCTGTTCTTCTGGAATCTGTGGACCTGAACTTGAATTGTATGCTAATT	0	0	0	1	0	0
chr2:177411682(-)	ATGCCCATCAGTGACAGATTGGATGAAGAATGTGGCACATATATACCATAGAATACTATGCAGCCATAAAAAAGAATGAGATCATGTCTTTTGTGGGAACGTGGATGGAACTGGAGGCCG	0	0	0	1	0	0
chr2:193465463(+)	TATTGTAACATGCTAGCTATTTGATGTGAAATATAATTGTGCACACTGGTGTTCGATAGGATCATGTCACAAGAGACTATCTAAAAACTACCAAAGAGCTCACGAAGAAAATACTATTTC	0	0	0	3	0	0
chr2:196021492(+)	CAGCTTTGTCAGCTCATTAAGAATACTGTCTACCACAAAGTGACTTTTGAACACACTAAGTAGCAAGAATCAAATGGTTTCTGCAGCGACAGGGTCAGCTGGATCAGAGCCTCAGCCTTG	0	0	0	14	0	0
chr2:202038758(-)	AATCCTTGGGGTAGAAGCCTGTAAGAAAAGGCATACATGTAAATGTGAGGCTTACAGTAATAAGCAAAAAAGTGGTGAAGAGTGTAGCTCTAAAGAGGCCTCCTATTTTTTTAATATCCT	0	0	0	3	0	0
chr2:219874873(+)	AGAAAAGAGTACATGCTTGAGTAAGAGATTCAAACATCACCAAAATGCATAACTTAGAAAGTGAGCCGGGAGTGGTGGCTCACGCCTGTCATCCCAGCATTTTGGGAGGGAAATACAGAA	0	0	0	4	0	0
chr2:221398107(-)	CAGATATACAGCAGAAGGGACCCACGATTAGAACTCTCACTAATCTGTGTGTTCGATAACTCTGTAATATGGCCAGTTTAACAAAGTATAGCTAATGGTAGTCCCTATACCTTTGCACTG	0	0	0	1	0	0
chr2:233697068(-)	CTGAGCACCAGGTGGGCCTCAGCTGTCCGACCACGTGCAATCAAAGCCAGGTCCTCACAGCAGCCCTGGGTTTGACTGTGGTGGGGGCACTGCATTTGCTTGAGTGACTGGAACCCAGAG	0	0	0	2	0	0
chr3:3189924(+)	GATCAACAAACTAAACTATATTTATACAGTGTGATATTATATAGTAATAAAAATAAATTATAGCTCCTCAGAACATGGATAACTCTGACAAAATACTGTTAAGCAAAAGAAGCCAGATAT	0	0	0	4	0	0
chr3:4172691(+)	ATTAACTAGGCATGGATGGAATGTATCTCAAAACAATAAGAGCTATTTATGACAAACCCACAGCCAATATCATACTGAATGGGCAAAAACTGGAAGCATTCCCTTTGAAAACTGGCACAA	0	0	0	1	0	0
chr3:10626685(-)	TCTCTCTTCTGGATGTGCAACAATAGTTCATCTTTGGTAGCAACTCACTTTGGGTAAAGATAGCCCTCCTGAAACCTCTTTTATAAGAAATAAAACTGGGAAATTAGCAGCAAGCTATGT	0	0	0	3	0	0
chr3:24393082(+)	TGATGCATATTCCTTTGGCTGAAGAGAGCCTCCTTACCCAAAGTCATTCCCCTTCCCAAGCAACCCACGTCCAGTGATTGGTTCATGCCAAGGTATAAAGGCCCAGCCCCGTCACCCAAC	0	0	0	4	0	0
chr3:39622560(-)	CATTGAGATCCATCAAGGCAGCAGGGGACACAGAGAGCAGAGAGGAGTAAAACAGGGCACCAGCCCATCTGGGCTCAGCATGAAGCCAGGAGACTCTCTCCAATGTGGGAAAGGGTGAGT	0	0	0	4	0	0
chr3:52082295(-)	ACTTTGTTTATATTGCAAATAAATATTATTTTTTCTTTAAAATGAGTCGTGTCCGATAAGGGCTTGGGGCCTGGGAAGGAGGGGAAGGAGTGCTGTCGACAGGCATCCTAGTGCCTGCTC	0	0	0	2	0	0
chr3:54546378(+)	TCAGGATCAAGCACTTGCTTTCTGTGTTTTGCCTGGGAAGGAGAAGGGTGGAGCCACCTTCAGCACCGTGAAAATTGCAGCAGCAACTGTTGCAGCCTGTGGTGGCAGTCAAGTATGTTC	0	0	0	8	0	0
chr3:54871140(-)	TTCAGCCACTTTGGTTCAAAGAGAACCTTGTTTGGATCTTCCTGATTCATTTTATTTTATTAGCACAGGTTTATTTTACTATTTTGCCTCCCAGACACTTATGTTTCTTAAGAGTGCTTC	0	0	0	4	0	0
chr3:59668360(+)	CCAATATCCCTGATGAACATCGATGCAAAAATCCTCAATAAAATCCTGGCAAACCGAATCCAGCAACACATCAAAAAGCTTATCCACCATGATCAAGTGGGCTTCATCCCTGGGATGCAA	0	0	0	1	0	0
chr3:87690284(-)	ATAAAAGGAATTTGGGAATCAGTACCCCAAATCTAAAATATTTCCTAAGTGTTCGATATACAACAAAGAAAGGATGAAGGACTGATGGAATTCCTAGATAGGCTGAAAGAGCAAATGAGA	0	0	0	4	0	0
chr3:88748031(-)	GATTTCCATCCAACTCATTCTAGAGATCATAAAGGTATTAGTAAAAGCTAACATTTAGCATGGCCAGAGAGGTGAAATTATCTGCCCAAGGTCTTATTCAGGTTTTGTAATTCCCAGTTT	0	0	0	8	0	0
chr3:141898767(-)	TTGTGTTCAAAATCCCCTGGTCCCCCCTTCAGCCTCTCACTTCCTATAATCCACCTGGCTCAGCCAACCAAATATAGTCATATGCTGCATAATGACATTTCAGTCAATGATGGAATGCAT	0	0	0	3	0	0
chr3:187297927(-)	ATCAAGCATATTAAAATGCACCTTCATCCTAATAAATATAATAATAGCCAGGCTTGTTATGTGCCAGACACCATTTTAAGTACTTTACAATAACTATTTGAAGTACGCACTATTATTATT	0	0	0	8	0	0
chr4:2813569(-)	GGGGCATCCCCAAGGAGCACCCACACTCCTAGCTGGCCAGGCCTCCCTGGCTGTGCTTCTCAGTGCCCAGCCCCTCTTCCAGGGACCTGATGGTTAAATTCCATTCATTCATTCCAGGGG	0	0	0	5	0	0
chr4:5022308(-)	TGTTTCAGAGAGGTGAAGTAAGTTTTCCAGGGACACGCTGCACTGGAAAGAGGGTTCTGCTAGTCCAAATAGGGAGCTCTATCGACCTGAACCGCAAGGATCCAGCCAGGAAGTTGAGAT	0	0	0	1	0	0
chr4:6666730(+)	GCTCATGCCTGTAATTCCAGCACTTTGGGAGGCCGAGGTGGGCAGATCACTTGAGGTTAGGAGTTCAAGACCAGCCTGGCCAACATGGTAAAACCCCATCTTTACTAAAAATACAAAAAT	0	0	0	1	0	0
chr4:11011725(+)	TTTATTCCATTAGCTGGAAATTATAGGATGTGTTTATATTCTATGTCAGTGTTCGATACTATAGACCATAAACTGTTGCTGTTTGCTGTTAAGTACCTGACAAGTCTGATGGGGTGGGCA	0	0	0	2	0	0
chr4:18167913(+)	CTTCTTACATGTCATTATCCAAAACTGTGTCAACAGGAGCTAGTAAAAAGAAAATAAAACCAACCATGGGAAATACATAAGCAATTGTGCAGAAGTTTTCCTATAGGTATAAAATTCACT	0	0	0	1	0	0
chr4:71411501(+)	GATGGGGTTGTTTGTTTTTTTCTTGTAAATTTGTTTGAGTTCATTGTAGATTCTGGATATTAGCCCTTTGTCAGATGAGTAGGTTGCAAAAATTTTCTCCCATTTTCTAGGTTGCCTGTT	0	0	0	1	0	0
chr4:87845529(-)	CTGTGTCTGGGCCTCCCTGATCCATGCTATTATGTTTGTCCTGCCTGCTGTTATGTACACTAGCCTTTATTAAATTTTGTTCCATGGGTTCAGGAACCTTGCTGTGCTTCTTTTTTCCTA	0	0	0	3	0	0
chr4:97699985(-)	TGCCCCTGCCCAGGACTGGGAAATTGACTTTACTCACATGCCCCGAGTCAGAAAACTAAAATACCTCTTAGTCTGGGTAGACACTTTCACTGGATGGGTAGAGGCCTTTCCTACAGGGTC	0	0	0	1	0	0
chr4:113007756(+)	GAAAAAAAGAAAAACGAAAAATTAAAAGTACATGTATCAGCCACAGTGGCTCATGCCTGTAAACCCAGCACTTCGGGAGGCCAAGGTGGATTGCTTGAGGCCAGGAGTTTTGAGACCAGC	0	0	0	2	0	0
chr4:138447121(-)	ACAAATCTCTGAGACATAGAGTGTAGGAGAAAAGAGAAAGTGGTAAGTAATCTCCAAATATAACCACTAATTCCTTCTATGGCCATGTGAGCATATTGTTCCTCACATCAAGAGATAAAT	0	0	0	3	0	0
chr4:142644454(+)	GTAATCCCAGCACTTCAGGAGGCCGAGGCAGGGGGATCACCAGAGGTTGGAGTTCAAGACCAGCCTGGCCAACATCCAAATTGGATATTTTTTGTTACTTTTTCCTTTCTATTCTCCTTT	0	0	0	2	0	0
chr4:142784450(+)	TTCTGTCCTTGTGATAGTTTGCTGAGAATGATGGTTTCCAGCTTCATCCGTGTCGATACAAAGGACATGAACTCATCCTTTTTTATGGCTGCATAGTATTCCATGGTGTATATGTGCCAC	0	0	0	1	0	0
chr4:143837992(+)	CCAATATCCTTGATGAACATTGATGCAAAAATCCTCAATAAAATACTGGCAAACCGAATCCAGCAACACATCAAAAAGCTTATCCACCATGATCAAGTGGGCTTCATCCCTGGGATGCAA	0	0	0	1	0	0
chr4:150633713(+)	CTATTCTTATCTGCAAATGGGGACAATACTTTTCACTTGGGGTTGTATGTGTTCGATGTGGGAAATATATCAAAGCACTTAGCTCATAGTAAGAAGCAGTAAAGAAATACAAAAGGTTTT	0	0	0	1	0	0
chr4:164536992(+)	ACTATTGGGAAAAAAAGATCATTTCTATTCAGAAGGAGGCTGTCTTATAACCAGTTAAGGTAGAAAGTAAAACTAAACAAGTGTTTGTCTTCATGCATGAGAAATAAATGATGCTTAAGT	0	0	0	1	0	0
chr4:172369378(+)	CTACCCTTGGAACGGGAGAGCGCCTGCACGCGGCTACATCGAGTAACCCTAGAGCCCTAAAGGCCAGACCCGCTCTTTTTACAAAGGAGATTTTCTTTAGGCGCCTGGACCGCGGCCATA	0	0	0	1	0	0
chr4:175789984(-)	TATTTAATATATATTTCTTATAAATAACTAATTATATATGGATTTTGTTGTAATAAAAACTAGCAGAGAAGGGTCTATCATTTCCCTGATGCTGGATAATGTGACTGGAAATTTCTTTGG	0	0	0	1	0	0
chr4:175888837(+)	TTTTATCTTTGGCTGTTATTGAAGGGAGTGTTGTGGTCAGTAGATTGCAGGCCTGGAAAGTAGCATATAGGAGAGCACATAAATGATTTTTGTATCCTACATTTTTCTGACACTCTTACC	0	0	0	5	0	0
chr4:190637156(+)	CCCCAACCACTAAAGCATAATGCTCTTGAGGTAGAATGTGCTAGTATTTAGGAAACTCATTAAGTCAGAAAGTACTCACTGAGCCCCTATAGCCTGGAAAGTACAGCACTGATCACTTAA	0	0	0	1	0	0
chr5:6102782(+)	CCCTACAAAGGACATGAACTCATCATTTTTTATGGCTACATAGTATTCCATGGTGTATATGTGCCACATTTTCTTAATCCAAAAAATACTGTATAATCTCACTCATATGAGGAATCTTTA	0	0	0	2	0	0
chr5:11166242(-)	ACCATCACACCCAGCCAACAGGGCATTCTAATACCATGTGTTAGGCATGATGAAGAGATGAAGCCACAGCTGGCGAGAGTCCAGCTTACATCCCAGCCTTGTGGAGTCAGGGAAAACAGC	0	0	0	3	0	0
chr5:26429417(-)	AGGGGGTGGGAGGCTCAGGCATGGCTGGCTGCAGGTCCCGAGCCCTGCCCCCCGGGAAGGCAGCTAAGACCTGGTGAGAAATCGAGCGCAGCGCTGGTGGGCTGGCACTGCTGGGGGACC	0	0	0	4	0	0
chr5:31654100(+)	AATGGATCCATGTAGCTGTGCTAAACAAGGGGAAACATTATCCTACAAAGTTTGTATAGCAAGCCTCTTTCTCCCCTTGTGTGGTGCCTCCTGACCGAGGTTCTATGTCTTTGACATTCT	0	0	0	1	0	0
chr5:56733815(+)	TTGTACCTTCCACCTCTGCCTTGCTGCACCTCCAAGAGTTCTCTTCTGTGTGTTCGAATATTTTCAGTAAGATCTCTGTCTGATTCTGATTAAGTTCCAGATGTTGGATTGCAAGCCACA	0	0	0	2	0	0
chr5:75600230(-)	CAAAAAATCATGTCCTTTGCAGCAACATGGATGCAGCTGGAGGCCATTATTCTGAGTGAATTAATGCAGGAACAGAAAAATCAAATTCCACATGTTCTCACTTATAAGTGCAAGCTAAAC	0	0	0	3	0	0
chr5:99750940(+)	CCCAGCTACTCGGGAGGCTGAGGCAGGAGAATGGCGTGAACCCGGGAGGCGGAGCTTGCAGTGAGCCGAGATCGCGCCACTGCACTCCAGCCTGGGCGACAGAGCGAGACTCCGTCTCAA	0	0	0	7	0	0
chr5:116592094(+)	GAAATATCCCAGAGTACTGAGAAATAAGCTAGGTTTTGAAGCTGTAACCAGTTCGATAACATGCCACCCTGTATTTGCTTTCTCCTTACCTTTCCTTAGTTTCCCTTTTGCCTGCATTCC	0	0	0	2	0	0
chr5:118540708(-)	TGTGTTTGCACACTTCATCTTTTAAGATCTAGGAAGTGATATTTAAATGTGTTCGACATTTATTTTCTCAGACAAAAAACATTTGCTGAAACCTATGAAAGGCAATCAAAAGAAATATGT	0	0	0	2	0	0
chr5:123736607(+)	TATGAACTGCAGATGAAGAGAGTTCACCTTCTTTTTAACCTCTTCAGCAGGAAAGTGACATAGCCCATTTCCACTTACATTCTATTGACAAGAATTCAGCCCTTTGGGAACACTGAAATG	0	0	0	3	0	0
chr5:140338590(+)	CGACAGCTGCGTCAGCTTCGAGGCCCCCCTCACACCCCTCATCCAGCAGCGGGCCCGTGACAGCCCTGAGCCAGGGGCTGGGTTGGGCATTGGGGACATGGCGTTTGAGGGGGACATGGG	0	0	0	1	0	0
chr5:155084996(-)	TAATTCCAGCACTTTGGGAGGCCGAGGCAGGCAGATCACTTGAGGTCAGGAGTTTGAAACCAGCCTGACCCACATGGTGAAACTCCGTCTCTACTAAAAATGCAAAACTTAGCTGAGTGT	0	0	0	9	0	0
chr5:155465201(+)	AATATTCCTGTTTTTATTACAAATATTCTGCTCTCCATGCCAAACACTGACCCTTCTATAAAGCAAGAGATCCTTGTCTTCTCCTGGAATGCATGGGAAATACTAATCTCTAAGGCCAGA	0	0	0	3	0	0
chr5:181455879(+)	CCTTTGGCTTCTCCTAGCCTCAGCCTGGGGAAGGATCAGGCGCTGTGGAAACAATTATAGTAGCCCCCAAATAATGGAAACACGGGTGTTGAAGACGCACCGTGATCGTTGACGGGGACA	0	0	0	2	0	0
chr6:3327441(-)	CTCTTTATATATGTGGTTTCCAGACCCATTTCTCAGCGGTCTGGTGTCTTTTGCAGCCCTTAGGGCCCCTTCCGCCCATTGTTATCTAATCACCCCTTCTCGGCCACGCAGGAAGGTCCA	0	0	0	2	0	0
chr6:19805966(+)	GAAAATTTATGCATTTAGCAAACATAGACTCTGCTCAGAATATAAATGAGCCCTGATAGGTAGAATGTATCTCATGCCTCTTCTAAATTTTAGTAGTTACCTAACAAATGTTTTTGCCCT	0	0	0	12	0	0
chr6:34710357(+)	AGAGATCGCGCCATTGTTCTCCAGCCCGGGCGACTCTCAGGTTAAATCGTGTTCGATATAAAAGTCTATATCGATATAGACTTTTCGATATAAAAGTCTATCTCCCTTTGACAGGTCTGA	0	0	0	1	2	0
chr6:43438849(-)	AATTTGGATTATGGAACATCGGAGTATCCTAGGATGTTTTGACAGATGATGGGAACAGGACAGCACAAATGAAAATGGGACTCCCCTAAATGTTTTTCATGGTGTCTAAGCAGGACAATT	0	0	0	2	0	0
chr6:49236936(-)	GAGGCTGAGGTGGGTGGATCACAAGGTCAGGAGATCAAAACCATTCTGGCCAACATGGTGAAACCCTGTCTCTACTAAAAATACAAAAAAATGTAGCTGGGCATGGTGGTGTGCGCCTGT	0	0	0	1	0	0
chr6:61356454(+)	AGTGTATATTTAGTGCGCTTTGAGGCCTATGGTAAAAAAGGTATATCTTCACATAAAAACTAGACGGAAGCATTCTCAGAAAATACTTTGTGATGTTTGCTTTCAGCCCACAGAGTTGAA	0	0	0	5	0	0
chr6:61464273(-)	AAATGTCCTTCAGTGACAGACTAAAGAAAGTGTGGTACACATACATTATGGAATACTATGTAGCCATAAAAAAGAATGAGATCATGTCTTTTGTGGGAACATGGATGGAGCTGGAGGCTA	0	0	0	1	0	0
chr6:62062186(+)	AAATAACAATGGAGAGAGCAAAATGGCTACAGCCTATTTGGATTTTTGAGCCTCGATAGAATGATGGAGGGGAAAAAGCTGAAGGAGCTGCTTTCATGAGAAATGCCATGATGCTTGTGG	0	0	0	2	0	0
chr6:64264206(-)	CATTCAAAAAATTCTGATGACATTTAAGTAAAATGATTATTAAAGTTAGGGAAGTTATTTAAGCCTCTTAATATAATAGAGAATATTAAAATAATGATATAGCTTCTAATTGCAATTCGT	0	0	0	5	0	0
chr6:84541859(-)	GATGGGGTTGTTTGTTTTTTTCTTGTAAATTTGTTTGAGTTCATTGTAGATTCTGGATATTAGCCCTTTGTCAGATGAGTAGGTTGCAAAAATTTTCTCCCATTTTGTAGGTTGCCTGTT	0	0	0	1	0	0
chr6:93446074(+)	TGAGGGCAAGCTCAAGGTACTTTTTCCTCTACCTTTCTAGTATTGCAAGCTCCTAATAAGTAGTCCTATCCTACAACTATGTTAATTTTCCTCTTTCTGGTTACATGCTGTTTCCTTCCC	0	0	0	5	0	0
chr6:105554302(+)	AAGACACAACACACCAGAATCTCTGGGACACATTCAAAGAAGTCTGTAGAGGGAAATTTATAGCACTAAATGCCCACAAGAGAAAGCAGGAAAGATCTAAAATTGACACCCTAACATCAC	0	0	0	1	0	0
chr6:106485446(+)	TGACCCCAGCCAGGATGTCAGCCCACTAATGCATCAAGAATGATATAAATCATTCCCCAAACTGACACCAACACAAACTCTCAATATTGTGGGTGTAATGTGTTTATGCGATCTCGACTC	0	0	0	1	0	0
chr6:106941597(+)	CCTTGCATTGTTGCTTTTGTGTTTGTTTTTAGAAAGTAAAATGGAAAACAAAAATGAATCTAGCCTATATAATTCCATTTCCAGCATACAACTGTCCTAAGCCTGTGCAGCTAGGCCACT	0	0	0	3	0	0
chr6:108284791(+)	TTTGAATAGTCAGTTGCTGTGGAGAGAGCAGACAGACCAGGTCTTTTGGGACAGCAGCGTGAGCCTAATCAGAGCTGCCAGAGGCCTGTGGGCCGGGGAGTCACACAGGACAAGCGGCAG	0	0	0	1	0	0
chr6:116109827(-)	ATGACACAACATACCAGAATCTCTGGGAAACATTTAAAGCAGTGTGTAGAGGGAAATTTATAGCACTAAATGCCCACAAGAGAAAGCAGGAAAGATCTAAAATTGACACCCTAACATCAC	0	0	0	1	0	0
chr6:126365230(-)	CTCTTAAATTACTCTCTCAGTTACTTACACAGAAATGATCTTATACTACTGTATTAGTATAAGGCCAGCAAGGACTCAAAGATTCATTTTACAGATTCCATCTCGAGTTCTACAAAACTA	0	0	0	3	0	0
chr6:129727466(+)	TTATATTAAATAATGGTAAATTATTCTCTACTAAAAAAGGTTGTTTGTTTGCTTATTATAGAGCCAAGTAATTTTCACAGAAATAACTATTGAAGATTTCATGGGGTTCAATGAATCTAG	0	0	0	3	0	0
chr6:134431414(-)	GTGGGATCGCCGCAGTTGAAAAGCCCGATCAGTGCCTGGAGATTAGAACGCGAGCCTTTAAAGTACACACGCACCCGGCACCGGGAAAGCCCAGGCGCCTGTGACCCTCCGAAGGACTCT	0	0	0	1	0	0
chr6:161629384(-)	AGGATGGTTCAACTTGGCGATTTTCGACTTAATAATGGTGTGAAAGTGATATGCACTTAGTAGAAATGTACTTTGTTTTTTAATTTTGATCTTTTTCCAGGCTAGTCATATATGCTGGGA	0	0	0	2	0	0
chr6:162715295(-)	GTCACCACGGCCTTCCCCGTGCTCTGATCCAGCGTCTGCCCACCTCTGACTCCACGTCCCCAGCCAGTGCCCTGCTTGCCCGCCTCCTCTTCCAAGCACAGCTTCCCAAAAGGGCTCTCG	0	0	0	5	0	0
chr7:4094513(-)	TCTGTGTGGCAGCCTCAGCCCCGGGACCCCCAGTGATTCTCTGGAGGGCCCTCTGCGTGGCAGCCTCAGCCCCGGGACCCTCAGTGATTCTCTGGAGGACCCTCTGCGTGGCAGCCTCAG	0	0	0	1	0	0
chr7:4095726(-)	TCTGTGTGGCAGCCTCAGCCCCGGGACCCCCAGTGATTCTCTGGAGGACCGTCTGTGTGGCAGCCTCAGCCCCGGGACCCTCAGTGATTCTCTGGAGGGCCCTCTGCGTGGCAGCCTCAG	0	0	0	1	0	0
chr7:18469466(-)	AAATCTTAAAATATGTGGAAAATAAATACAGCATTTCTAAATAATCTACAGATAAAAGAATTAAAAAATAGGAAATATGTTATTTTTATGTTTTAGTGTATAACTGTAAGGTGTACAATA	0	0	0	2	0	0
chr7:22683914(+)	ACCACTGAAGCAATGACTTCGTTAGGCAAAAAACTGCAAGTAGTCTAAATGCCCATTATTTAGAGGACTGAGTGAAGTAGAAAAGTGTAAGCCAGAATACTTTGATTCATTCTTGGTTAA	0	0	0	1	0	0
chr7:25573039(+)	ACCTCAATACAGAGGCTTAGGGAATCAGAATGTTGGCCCTATAAGTGGCTTGTAAAGTGATAGCCATTTTCCAACATCTTTACAATTCCCAGTGGTGAATGCTCATGCACATGAGTGTTT	0	0	0	1	0	0
chr7:39085948(+)	GAATTTTTATTTGTTGTTTAATAACTATTACCCTGCATTATCATAACTTTCATTCTGGTTTAGCCATAAACATTCAACCTGCAGAGTTCAGTGGAGGAGTTTTCCTATACTGTTTTCTGA	0	0	0	2	0	0
chr7:52667680(-)	TATAAATCATCAAGATGTAGGACACTTAAAATTATAGAATTTTCTATTCTTATCTAGAAGCATGCCTTTAACTGAGTTGAATTTAAATGTGCACACACACACACACATACACAATCTTAA	0	0	0	1	0	0
chr7:64316561(-)	GTTTTTCAGATTGTTATTAAGATCATGCTCTACTGTGATGATTTGGGTGTGTTCGATAATCAGAAAAAAGCCTATTCTTTTGGGTGTTCAGCCACATCGTGCTTTGGTGTCACAACTGCA	0	0	0	2	0	0
chr7:85115711(+)	TTAAAAATGATAGATATTTGAAAAATTAATTGCCAATATGTCATCAATATGTTCGATAAGATACAGCATATATATTCATATTTCATTTTCCATTGCTTAATCTATTACCCATACTCTCAT	0	0	0	2	0	0
chr7:91609924(+)	ATATTGGTCTAAAATTCTCTTTTTTGTTGTGTCTCACAGGCTCTGGTATCAGGATGATGCTGGCCTCATAAAATGAGTTAGGGAGGATTCCCTCTTTTTCTATTGATTGGAATGGTTTCA	0	0	0	1	0	0
chr7:122813321(-)	GTACATCACCTCAGGACCACTATTGTATAAATTGATTGTAAAACATGTGTGTTTGAACAATATGAAATCAGTGCACCTTGAAAAAGAACAGAATGACAGCGATTTTCAGGAAACAAGGGA	0	0	0	1	0	0
chr7:130643513(+)	CGTCCAGGCTGGAGTGCAGTGTCGCCATCCCAGCTCACTGCAAGCTCCGCCTCCTGGGTTCACGCCATTCTCCTGTCTCAGCCTCCTGAGTAGCTGGGACTACAGGCGCCCACCACCACG	0	0	0	1	0	0
chr8:9861010(+)	GATATTGGCCTGAAATTTTCTTTTTTGTGTTTCTGCCAGGTTTTAATATCAGAATGATGCTGGCCTCATAAAATGAGTTAGGGAGGATTCCCTCTTTTTCTATTGTTTGGAATAGTTTCA	0	0	0	1	0	0
chr8:10277667(-)	TGTCATTGCAAATTATTGTCAATTACCTACATGCCCAATATTGGAAACTGGTTCGATATTGATACATACACCCAATGGAGTACTATGCAGTGGGGAAAAAAAGAACAGGAAAGATCTTTA	0	0	0	2	0	0
chr8:11651823(-)	GTGGTGCAATCTCGGCTCACTGCAAGCTCTGCCTCCCGGGTTCACACCATTCTCCTTCCTCAGCCTCCCGAGTAGCTGGGACTACAGGCGCCCACCTCCATGCCTGGCTAACTTTTTTGT	0	0	0	1	0	0
chr8:12322412(-)	GTGGTGCAATCTCTGCTCACTGCAAGCTCTGCCTCCCGGGTTCACACCATTCTCCTTCCTCAGCCTCCCGAGTAGCTGGGACTACAGGCGCCCACCTCCATGCCTGGCTAACTTTTTTGT	0	0	0	1	0	0
chr8:21956445(+)	GTTTTGTTGGAACACAGCCATGCCTAGTCATTGACATTGCCTATGACTGCTTTGGAACTACAGCAGAACAGTTGCTAGTTGCAATGGAAATGGCATAGCACACAAGGCCTGTCATTTTCA	0	0	0	3	0	0
chr8:27063489(-)	CTGAGGTATATGGATGGGTGGAAGGGGATCAAAGATCTTTCCCCTGAGGAAGGGTGATTTAAGCTAAGATATAAATGGTGAGTGGAGGGGACAGAGGTTGAGAGGACACTCCATGCAAGG	0	0	0	2	0	0
chr8:34071878(-)	AGAGAAACATAAACACAACTGTTAGGCAATAGAGCAGCACCCCCTAAAGGCTTGGCTGTAGGGACACCTTGGTTTTTCAAACCTACATACAGACATTGGGTTGCTTCATTCCTCATATAT	0	0	0	4	0	0
chr8:34076946(-)	CCCACTGCAGCTCCTCTTGAACTGAGTCCCAAAACATAAAAGAAAGGATCTTCTATATGATAGCCCTCAAACTTCCCCCACCCCCATCAAAATGCAAATTTTCTTGGGTTTTCCTCCCAG	0	0	0	1	7	0
chr8:41403607(+)	CCTGAGATGTGACCAAGTTCCCAGGGGGAAGGGCGGGCACCATCTCTGCAGTTCGATAGACTCAGCCATTCCAGCGTGCCAGCTTTGGAGAATCCAAATGGTCTGGACAAGGAAGGGTCC	0	0	0	2	0	0
chr8:42652439(+)	TTCCATCTTCCATAGACTTTAGTGCCTTAGCAGGCTGTCAATGGACATGTGTTCGATACAACTCATCAAAGAAAAACCTCCCTTAATCTGAGGCCTCATTTTGCAATAAGACTAGGGTTA	0	0	0	2	0	0
chr8:44356671(+)	TGCATCCAGCTCTCAGAGTTGAACATTCCCTTTCATAGAGTAGGTTTGAAACCCTCTTTTTATAGTGTCTGGAAGCGGGCATTTGGAGCGCTTTCAGGCCTATGCTGAAAAAGGAAATAT	0	0	0	1	0	0
chr8:45536740(+)	TGCATCCAGCTCTCAGAGTTGAACATTCCCTTTCATAGAGTAGGTTTGAAACCCTCTTTTTATAGTGTCTGGAAGCGGGCATTTGGAGCGCTTTCAGGCCTATGCTGAAAAAGGAAATAT	0	0	0	1	0	0
chr8:45654725(+)	TGCATCCAGCTCTCAGAGTTGAACATTCCCTTTCATAGAGTAGGTTTGAAACCCTCTTTTTATAGTGTCTGGAAGCGGGCATTTGGAGCGCTTTCAGGCCTATGCTGAAAAAGGAGATAT	0	0	0	1	0	0
chr8:61899433(+)	GATGGGGTTGTTTGTTTTTTTCTTGTAAATTTGTTTGAGTTCATTGTAGATTCTGGATATTAGCCCTTTGTCAGATGAGTAGGTTGCAAAACTTTTCTCCCATTCTGTAGGTTGCCTGTT	0	0	0	1	0	0
chr8:80143416(+)	ATAAATTAGGTATTGATAGAACATATCTCAAAATAATAAAAGCTATTTATGACAAACCCACAGCCAATATCATACTGAATGGGCAAAAGCTGGAAGCATTCCCATTGAAAACCAGCCAAG	0	0	0	1	0	0
chr8:91200686(+)	TTAAATGTAAGGTGACAGGTTTTCCTTAACTAGGATTATAAAGTATGTCAAACTCTAAAAGAGCCAATCCGTAATTTCACTGATGTCATATTTCCAAACTAGTTTTGAATAATTAGATTT	0	0	0	1	0	0
chr8:138930581(+)	CAACCCCTGCCTTTTTTTGTTTTCCATTTTATTGATAGATCTTCCTCCGTCCCTTTATTTTGAGCCTATGTATGTTTCTGCACGTGAGATGGGTTTCCTGAATACAGCACACCGATGGGT	0	0	0	4	0	0
chr8:140608645(+)	AATGGGTATGAATATACACTTTGTCTGAAGGTAGAAAAAATAAGACTGGTGTTCGATAGATCAGTAGGAGACAATAGTTAACACTAACTCATTGTACATTTCAAAATAGCTAGAGGATAA	0	0	0	1	0	0
chr8:144709838(+)	TCGAGTCTGGACTTGGAGTCCCCGAGTCCACCTTTCCTCATGGGGTCCCGTCCCCGTGGGGAGCGCACGGAGAGGCTGCCGGTGCCCCGGCACCCACAGACCTCTGGAGGGCCCCTCTGC	0	0	0	9	0	0
chr8:145534641(-)	GTGATTGACAAGGTGAAGCAAGTCACATGATCATAGGACAGGGGGCCCTTCCCTCTTAGGTAGCCGAAGCAGAGAGAGAAGGCAGCAAACGTCAGCGTTTTCTTGTATGCACTTACAAGA	0	0	0	2	0	0
chr9:16025361(-)	GAGGAATCCTCAAGGCCTTAGGAACAGACTAAACAAGGAGAGTAAGATCCACTCAGATATTATTCTGTGGTTTTGAATACTGGAAAGACAGTATAGCTATCAGATGTAGGAAGTCCAAGG	0	0	0	1	0	0
chr9:19779055(-)	TGCAAATACATACATAGGCTCAAAATAAAGGGATGCAGGAAGATTTACTAAGCAAATGCAAAGCAAAAAAAAAAGCAGGAGTTGCAATCCTAGTCTCTGATAAAACAGACTTTATACAAA	0	0	0	1	0	0
chr9:22687729(+)	GTAACATAAATAGCAAGCACAGCGGGCAAAACAGAGAGACTAATTGAGAAGCCCTTATGTTTAGGACAAATTCTATCAATGCAGGTGTATGGTATATTAAAGAGAGATGAAAGTTTTGCT	0	0	0	2	0	0
chr9:35027128(+)	GCCCCTACCCAGGACTGGCAAATTGGCTTTACTCAACATGCCCCGAGTCAGAAAACAAAAATACCTCTTAGTCTAAGTAGACACTTTCACTGGATAAGTAAAGGCCTTTCCTACAAGGTC	0	0	0	4	0	0
chr9:81854622(+)	CTCAGGCCCAATTAAGCACTGGATCTCTTGTGGCATTGAAACATACAGCAAGAGAGTTTGTGGCCCATCAGCTTTTTTTCCATATACCTGTCCTCTCTATGGCTGCTAGTGTGAGATGGA	0	0	0	3	0	0
chr9:91546557(+)	CTTTCTCTTTTATCATAAAATTTATACTAAATATTTTTCACTTCATCAACAAACAAAAGGTAGCCCCAACACCCTTGAGAAAAGCTTATTGCAGTCACTGTGAATTATTCTCATTGTTTG	0	0	0	3	0	0
chr9:91648279(-)	GTGAGTAATAAAGAATAAATAGAACATGTCCTTTTGGTTTGTTTGGTTTTCAAATCATCCCAGCACAATTTGCAGTAAAAACTGCTTTCATTTTTAAGTGATCAAAGCAGTCCATGATCC	0	0	0	1	0	0
chr9:97552674(+)	AGCAAGGTTGCTGTACTATAAAAACTTGTTAAAGTGTGACTCATCCCACACTGTTTTCACTGGCCACCAGGCTCCCAATTAAATACCAGCCAGTGAGCTGAGTGTCTGATGAGAGACCAG	0	0	0	4	0	0
chr9:99897633(+)	ACCCCATCAGAAAGTGGGTGAAGGATATGAACAGACACTTCTCAAAAGAAGACATTTACGTAGCCAACAGACACATGAAAAAATGCTCATCATCACTGGCCATCAGAAAATGCAAATCAA	0	0	0	1	0	0
chr9:121832090(+)	TGGTCTAAAATTCTCTTTTTTTTGTTGTGTCTCTGCCAGGTTTTGATATCAGGATGATGTTGGCCTCATAAAATGAGTTAGGGAGGAGTCCCTCTTTTTCTATTGATTGGAATAGTTTCA	0	0	0	1	0	0
chr9:134698111(-)	ACAGTTGACTTCTCCCCTACAAATTAGCTATCAACTTGAGTGCCTTCAACATTTGCTTAAGTGAACCATTCACCGTCATAACAGCTTTAGTCTTTGACCTCATCTTCAATGACCTTGACC	0	0	0	5	0	0
chr9:137246535(-)	TAATCCCAGCACTTTGGGAGGCTGAGGTGTGTGGATCACTTGAGGTTAGGAATTTGAGCCCAGCCTGACCAACATGGTGAAACCCCATCTCTACTAAAAATACAAAATTAGCTGGGCATG	0	0	0	5	0	0
chr10:22015622(-)	TCTTTACACTAATTATGAGAACACTCTTAGAATATTGTATCTTTTGTTATTCATAGACAATAGCCTAAGTTGAACTGGGAAAGTGGAATGGCTTCTGCTATTACAATTATTCCTAGAAAT	0	0	0	7	0	0
chr10:26729009(-)	GTCCAGGCTGGAGTGCAGTGGCGCTATCTCGGCTCACTGCAGGCTCCGCCCCCCGGGGTTCACGCCATTCTCCTGTCTCAGCCTCCTGAGTAGCTGGGACTACAGGCGCCCACCACCTCG	0	0	0	1	0	0
chr10:32327494(+)	TCAAACAGCGTTTTAAAAATACAGGAAACAAATAGTGAAAGGATATCTGGATCCATGAAACAGCACACAATGTGGATTAGGAACAGAATATACACCCTGATTGAAAGGAAGGAAGGTAGG	0	0	0	6	0	0
chr10:36203490(-)	TGTAAGCCTGTGAGCCACAGCACCAGCTTATGTACAATTAGGGATACCCAGGACAGGCCCCAGTGCAAAATGAAAATGAAGGGCTCCTTGTCTGAAAATTAAAAGAATTCTAAGACAGTG	0	0	0	2	0	0
chr10:37823239(+)	CCAACATCCTTGATGAACATTGATGCTAAAATCCTCAATAAAATACTGGCAAACCGAATCCAGCAACACATCAAAAAGCTTATCCACCATGATCAAGTGGGCATCATCCCTGGGATGCAA	0	0	0	1	0	0
chr10:46572281(-)	CGCCCAGGCTGGAGTGCAGTGGCGCGATCTCGGCTCACTGCAAGCTCCGCCTCCCGGGTTCACGCCATTCTCCTGACTCAGCCTCCTGAGTAGCTGGGACTACAGGCGCCCACCACCGTG	0	0	0	1	0	0
chr10:53068902(+)	GCATATTTATAATTATCCTGCCAAGAGCAAACTATGCCATAGGCCTTTAAATATTGCAAATGAAAGAGGTGGGGAGAAAAAATAAACATACATTTCTCATTTATTTTTCTAAAGTAATTT	0	0	0	3	0	0
chr10:90242716(+)	TTTGTTAATGGGCACAAAAATGTCATTAAATAGAAGGAATAATTTCTAGTGTTCGATAGTACAGTAGGGTGGCTATAAGTTATTGCATATTTCAAAATAGCTAGAAGAATTGGAATGCTC	0	0	0	2	0	3
chr10:113640326(+)	TTGAATGCTGCTTCACCCTTGATAGGAATATGTGTAAGACAGGGAGGAAACTCAGAGCTGTAGCTGGGATCTGTGGCCCTTGATGAAAGGAGTAGCTGCTTACAGCAGTCCTTCGTATTG	0	0	0	5	0	0
chr10:114610730(-)	CTTTTTAAAATAATGTGTGCACAGTCTTTCGAACACACAAAATCTCTGGTGTTCGATAGGTGCCTCAGAGGTAGGTAGTGGGGGATAATCATGCCCATTTTACAAGTAACAATAATAATT	0	0	0	2	0	0
chr10:127322625(-)	AACCGGCAGTAGGCAGGGCCCTAGAACTCCCAAGAATATATGCCCTTTGTGTTCGATACCAGGGTGGGTAGGGAAGGACCATCAGCTGGGGGCAGAGCTGGGCATGTCTGAGCTCAGGCT	0	0	0	2	0	2
chr10:130404141(-)	TTCTGGGTAATAAACTGATACAACTGCTGTCACAGAACCGTGTTTACGAAATGTAAGAAATCACGCCCAACTACAGACCAAACCATTATGCCTCTCTTATTGATTTCAAGGATAAACAGA	0	0	0	1	0	0
chr11:17699350(+)	AGGGCCATGGAGAGCCACTGGTGCGTCCCACCAGGGGGCGTGGCTGGGAGGGCAGCTCAGCAGCCGTGGGGAGGAGGCATTGGGGTGGGGGGTGGGCACAGCAGAGGCAGGAAGATCCTT	0	0	0	1	0	0
chr11:88918537(-)	TGATGGAGTTGTTTCTTTCTTGTAAATTTGTTTGAGTTCATTGTAGGTTCTGGATATTGTTAGCCCTTTGTAAGATGAGTAGGTTGCAAAAATTTTCTCCCATTCTGTAGGTTGCCTGTT	0	0	0	1	0	0
chr11:111521084(+)	AGATATTTAAGATGCAACTAATAATCATAAAACATCAGTTGGGAAGAAGTGTTCGATATAGTATTGGGTAAAAGTGACTAACAATTTGGTAGAAGAGAATCATTTTTATAACTATCTCCT	0	0	0	1	1	0
chr11:120946257(+)	TATCTTCCCTCTGCCCTCTGGCCATCCCTCACCAGAAGGTCTTGTGGTGTGTTCGATGTGCGTACTGCCTGGCTTGGCCTCGCCAACTCACAGTTCCTGGCCAGAGTCATTATATGCTCT	0	0	0	1	0	0
chr11:127368429(-)	AGTTGCTGGTCTTTGATATAGGAATCCAAGCTAACTAAAATGATTGTGGTGTTCGATACATGAACCTACAGCTGTTAAAATTGTGTAGAACAAAATACGCAGGTGCACACACACACACAC	0	0	0	1	0	0
chr12:3259138(+)	CACAGCCGGAGTCAGCTGTTGGTTTGGGAAGCCTTCCCTGGTCCAATGTTTCACGGTGCGCAGCCAGAAATATAACCCTCCTGTTAGCCAAGAGCATGGGATCTTGGCAGGCATCCGTGT	0	0	0	5	0	0
chr12:8558880(-)	GTGTGCCATTGTGCCCGGCTAATGTTTTGTATTTTTAGTAGAGACGGAGTTTCACCATGTTAGCCAGGATGGTCTTGAACTCCTGACCTCGTAATCTGCCCGCCTCAACCTCCCAAAATG	0	0	0	2	0	0
chr12:10240946(+)	GGTATATCTCCTAATGCTATCCCTCCCCCCTCCCCCCACCCCACAATAGGCCCCGGTGTGTGAAACCAAACACCGCATGTTCTCACTCATAGGTGGGAATTGAACAATGTTTGCTTTTCT	0	0	0	1	0	0
chr12:15496093(-)	ATTAAGGGATGGATTTGAAACTGAGAGAATAACTCATAACCCATTCCAATCTCTAGTACTTAGCCTCTACACTTGCTCTTCTGTACATATCTGAAATTTCATACAACAATAATTTTTTAA	0	0	0	7	0	0
chr12:17059870(+)	TACGCTAATTTCTAAGGCTGCTAAAATAATCTTAGATAAGTAGTTGGGAGTTTTATATAGTAGCCATATAAATTTTCTTCCGGATAAAGCAAAGTAAGATTTATCTTTTAACTTTTTTTT	0	0	0	3	0	0
chr12:19339552(+)	GGTTTTGTCATTTCTTTTTTTCGCTCCCTGTTTTCGTTAGTTTTATTAATTTATAATTGCTAGTTAGGCTTTTTTGCTGAAAGTAATTTGGGATTATTTTTACACAGGCTTAGTTTTTTC	0	0	0	5	0	0
chr12:21344007(-)	CACAGTGAGATACCATCTCACACCAGTTAGAATGGCAATCATTAAAAAGTCAGGAAACAACATGTGCTGGAGAGGATGTGGAGAAATAGGAACACTTTTACACTGTTGGTGGGACTGTAA	0	0	0	1	0	0
chr12:23892869(-)	TAAGAGATAAAGAAGTGAACAAATACATAATATACATGAGAAAATAATATGTTCGATAAGAGAAGTCCCACCAAAGCACTAGGGGAGTTCAGAGGAATAAATGAATTCCCCAAATGACTA	0	0	0	2	0	0
chr12:40599310(+)	TTTGGTTCCATATGAACTTTAAAGTAGTTTTTTTTCCAATTCTGTGAAGAAAGTCATTGGTAGCTTGATGGGGATGACATTGAATCTATAAATTACCTTGGGCAGTATGGCCATTTTCAC	0	0	0	1	0	0
chr12:72981294(-)	TGCCCCTGCCCAGGACTGGCAAATTGGCTTTACTCACATTCCTCAAGTCAGGAAATTAAAATATCTCTTAGTCTGAGTAGACACTTTCAATGGATAGGTAGAGGCCTTTCCCACAGGGCT	0	0	0	1	0	0
chr12:75549347(+)	ATTTTTTTGTGAAAACAGTTTTCAGAAAAGAGAGTTGTCTAAGTTCCCATAGCAATAAAGTAGCACTGCATAAAACTCCCAATATCTCAGCTGTTATTATCCAGCACTAGATAGCACCTA	0	0	0	1	0	0
chr12:95132092(+)	CTAGGACTACAGGCATGCCACCACACCTGGCTAATTTTTGTATTTTAGCGGAGATGGGGTTTCGCCATGTTGGCCAGGCTGGTTTCAAACTCCTGACCTCAGGTGATCTACCCGCTTCAG	0	0	0	5	0	0
chr13:5400726(+)	AATCCTATGTGAAGGACAAACATTCAAACAACAGCGAGAGTGTTCTGGAATCCTAACAAGTAGACAAACATTTAGACACCAGCAGCAGTGTTCTGGAATCCTATGTGAGGAAAAACATAT	0	0	0	1	0	0
chr13:9839775(-)	ATCCATTCATGCGCGTCACTAATTAGATGACGAGGCATTTGGCTACCTTAAGAGAGTCATAGTTACTCCCGCCGTTTACCCGCGCTTCATTGAATTTCTTCACTTTGACATTCAGAGCAC	0	0	0	1	0	0
chr13:9839781(-)	TCGTTCATCCATTCATGCGCGTCACTAATTAGATGACGAGGCATTTGGCTACCTTAAGAGAGTCATAGTTACTCCCGCCGTTTACCCGCGCTTCATTGAATTTCTTCACTTTGACATTCA	0	0	0	1	0	0
chr13:9839796(-)	GGGACAGTGGGAATCTCGTTCATCCATTCATGCGCGTCACTAATTAGATGACGAGGCATTTGGCTACCTTAAGAGAGTCATAGTTACTCCCGCCGTTTACCCGCGCTTCATTGAATTTCT	0	0	0	1	0	0
chr13:9885725(-)	GGGCGGGGGGACGAACCGCCCCGCCCCGCCGCCCGCCGACCGCCGCCGCCCGACCGCTCCCCGCCCCCAGCGGACGCGCGCGCGACGAGACGTGGGGTGGGGGGGGGGGGGCGCGCCGGC	0	0	0	1	0	0
chr13:9886104(-)	ATCCATTCATGCGCGTCACTAATTAGATGACGAGGCATTTGGCTACCTTAAGAGAGTCATAGTTACTCCCGCCGTTTACCCGCGCTTCATTGAATTTCTTCACTTTGACATTCAGAGCAC	0	0	0	1	0	0
chr13:9886110(-)	TCGTTCATCCATTCATGCGCGTCACTAATTAGATGACGAGGCATTTGGCTACCTTAAGAGAGTCATAGTTACTCCCGCCGTTTACCCGCGCTTCATTGAATTTCTTCACTTTGACATTCA	0	0	0	1	0	0
chr13:9931001(-)	TCGTTCATCCATTCATGCGCGTCACTAATTAGATGACGAGGCATTTGGCTACCTTAAGAGAGTCATAGTTACTCCCGCCGTTTACCCGCGCTTCATTGAATTTCTTCACTTTGACATTCA	0	0	0	1	0	0
chr13:9935682(-)	GCAGAACGACCGTTTGGTCGGTCCAAAGCGTTGAGGTTGGGGTGATCCTGGGCGGCAGAGACAGAGGAAGACCCTGCCAGTAAGGGAGGGAAGGAAGGAAGGAAGGAGGGAAGGAAGGAA	0	0	0	1	0	0
chr13:9967678(+)	GGATCTGTCTCGCTGACGTCCGCGGCGGTTGTCGGGCTCCATCTGGCGGCCGCTTTGAGATCGTGCTCTCGGCTTCCGGAGCTGCGGTGGCAGCTGCCGAGGGAGGGGACCGTCCCCGCT	0	0	0	1	0	0
chr13:9980221(-)	CACTAATTAGATGACGAGGCATTTGGCTACCTTAAGAGAGTCATAGTTACTCCCGCCGTTTACCCGCGCTTCATTGAATTTCTTCACTTTGACATTCAGAGCACTGGGCAGAAATCACAT	0	0	0	1	0	0
chr13:9980237(-)	ATCCATTCATGCGCGTCACTAATTAGATGACGAGGCATTTGGCTACCTTAAGAGAGTCATAGTTACTCCCGCCGTTTACCCGCGCTTCATTGAATTTCTTCACTTTGACATTCAGAGCAC	0	0	0	1	0	0
chr13:9980243(-)	TCGTTCATCCATTCATGCGCGTCACTAATTAGATGACGAGGCATTTGGCTACCTTAAGAGAGTCATAGTTACTCCCGCCGTTTACCCGCGCTTCATTGAATTTCTTCACTTTGACATTCA	0	0	0	1	0	0
chr13:9984929(-)	GCAGAACGACCGTTTGGTCGGTCCAAAGCGTTGAGGTTGGGGTGATCCTGGGCGGCAGAGACAGAGGAAGACCCTGCCAGTAAGGGAGGGAAGGAAGGAAGGAAGGAGGGAAGGAAGGAA	0	0	0	1	0	0
chr13:42425076(+)	TTATCTATATTTTTATATATATGTAATAGGTGTACATATTTTCAGGATACATGTGATAAATTGACACATTCATATAATCAAATCAGGGTAATTGGGACATCCATCAACTTAAATATTTAT	0	0	0	4	0	0
chr13:47953993(+)	GCCCCTGCCCAGGACTGGCAAATTGGCTTTACTCAACATGCCCCAAGTCAGAAAACTAAAATACCTCTTAGTCTGGGTAGACACTTTCACTGGATGGGTAGAGGTCTTTCCCACAGGGTC	0	0	0	1	0	0
chr13:66962411(+)	CCAGTCCATGCTGAGAATGAGCAGCTTGATCTCACGCTAGTGCTTTTCACACTCTATAATTGACCATCTCCTTTCTTTCTGAATTTGCTTTTTGCAGACCACAATATTTCTTTATGGTAA	0	0	0	2	0	0
chr13:75174068(-)	TTGGTCTAAAATTCTCTTTTTTTGTTGTATCTCTGCCAGGCTTTGGTATCAGGAGGATGCTGGCCTCATAAAATGAGTTAGGGAGGATTCCCTCTTTTTCTATTGATTGGAATAGTTTCA	0	0	0	1	0	0
chr13:78583379(+)	ATATGTTGTATACTTTCCCCACATATATCTCCTAATGACGCCCCTAGAAATTTACTGCCCCAGCCTGATTTTCTTTATTCTGTCATTTCTTCTCCAATTTATCACTTTTTGTCCAAAAAG	0	0	0	8	0	0
chr13:93804156(-)	TGCACCAATTCTTTTTTTTTTTTTTTCACAAAGAAGGAACTGAAGCTAAGACAGATTAAGTAACTTGCCAAAGTTGTATTTTACTATGCAGTAGATCCACAATCTCATCTTGATGAATAA	0	0	0	2	0	0
chr13:106357718(+)	AGGAACATAAAGCAGGAATGAAACAGAAACTTTTGGCTGGGCACGGTGGCTCACGGCTGTAAACCCAGCACTTCGGGAGGCCAAGGTGGGTGGATCCCTTGAGGTCAGGAGTTCGAGACC	0	0	0	1	0	0
chr13:109750746(+)	GACTGACAGGCATTTAAATGTGGAAGAATTCTCCCAGTAGAGGGAAGACGAAGAAACAAAAAGCCATAAAAAAAAGTACTGGAGGAGGGAGGAAAGACGGATAAAGTTGATTATATTTGT	0	0	0	1	0	0
chr14:2792319(-)	GGGCGGGGGGACGAACCGCCCCGCCCCGCCGCCCGCCGACCGCCGCCGCCCGACCGCTCCCCGCCCCCAGCGGACGCGCGCGCGACGAGACGTGGGGTGGGGGTGGGGGGGGCGCGCCGG	0	0	0	1	0	0
chr14:2792707(-)	ATCCATTCATGCGCGTCACTAATTAGATGACGAGGCATTTGGCTACCTTAAGAGAGTCATAGTTACTCCCGCCGTTTACCCGCGCTTCATTGAATTTCTTCACTTTGACATTCAGAGCAC	0	0	0	2	0	0
chr14:2792713(-)	TCGTTCATCCATTCATGCGCGTCACTAATTAGATGACGAGGCATTTGGCTACCTTAAGAGAGTCATAGTTACTCCCGCCGTTTACCCGCGCTTCATTGAATTTCTTCACTTTGACATTCA	0	0	0	1	0	0
chr14:2792714(-)	CTCGTTCATCCATTCATGCGCGTCACTAATTAGATGACGAGGCATTTGGCTACCTTAAGAGAGTCATAGTTACTCCCGCCGTTTACCCGCGCTTCATTGAATTTCTTCACTTTGACATTC	0	0	0	1	2	0
chr14:2840882(-)	GCAGAACGACCGTTTGGTCGGTCCAAAGCGTTGAGGTTGGGGTGATCCTGGGCGGCAGAGACAGAGGAAGACCCTGCCAGTAAGGGAGGGAAGGAAGGAAGGAAGGAGGGAAGGAAGGAA	0	0	0	1	0	0
chr14:14087242(-)	GAGGACAAAGTTCATGTTATAGGTGAGGGAAAGGAGAGTTACCAGAGTAATTGCCTTTAGTAGAGAGGAGGGGGATGGAATCTGGTGCACAGGTGGAAGGGTTTACTTCTGTAGGAGCAG	0	0	0	8	0	0
chr14:15409132(+)	AAAAAAGAAGAAGAAGAAAAAGAAGAAGAATGACAGGCCAGCATGGTGGCTCATGCCTGTAAACCCAGCACTTCGGGAGGCCAAGGTGGGAGAATCACTTGAGCTCAAGAGTGCAAGACC	0	0	0	1	0	0
chr14:20455309(+)	ACTGTGAGTTAGTAAATTTGTGTTATTTAAAGCCATTAAGTGTGTGGTACCTTGTTACGGTAGCCATACAAAACGAATATACTAGTTACATGGAAAAGAGAGAAAAGCAATTGAAGCAGC	0	0	0	3	0	0
chr14:33846079(+)	ACCCCATCAAAAAGTGGGCAAAGGATATGAACAGACACCTCTCAAAAGAAGACATTTATGCAGCCAACAAACATAGGAAAAAAAGCTCATCATCACTGGTCATTAGAAAAATGCAAATCA	0	0	0	4	0	0
chr14:38664246(+)	AATCTTCTTGGAAGGCCAGGAGGTTTTGCAAAAGCTTCAGGAGAGGATTATGGCTGAAGGCAGCCAAGTTCTCTCATCTGGGGGCTGAGAGCAAAGGGCAGATAACAAAGGAATGTGAAG	0	0	0	2	0	0
chr14:45621526(+)	AAAAAGAGGCCGCACTGGTCCACAGATTAGAAAGATACATATGTAGAGAAAATGATTTTTGAGCCTCCTTTAAAGATACTATTCCAACTTAATTCATAAACATAATGATAGCATTCCTCA	0	0	0	8	0	0
chr14:46040828(+)	TGCTTTTTAATCAGCTCCCTGCTTCGCGGGATTCTTAGGTGAGTGGTTCTCAAACCTAATAAGTTGAAGTGGGGGATGACTCATTCAGGAGGCTCATTCTCCTCCGCTGCGCCTCCTCCA	0	0	0	2	2	2
chr14:85306757(-)	TGGCTCATGCCGGTAATCCCAGCACTTTGGGAGGCCGAGGTGGGTGGATCATGAGGTCAGAAGTTCAAGACCAGCCTGGCCAACGTGGTGAAACCCCATCTCTACTAAAAATACAAAAAT	0	0	0	1	0	0
chr14:96000811(-)	AGCCTCTGGAGACAAGACCTGGGCTTGGTCCTGCCTCTAAGAGTCACTGCTGTGTGACCTCAGCCAAATTACTCAAATACTCTGAACCTCAGATTCTTCGGCTGTGTAAGGGCAACAACA	0	0	0	3	0	0
chr15:2509283(+)	GGATCTGTCTCGCTGACGTCCGCGGCGGTTGTCGGGCTCCATCTGGCGGCCGCTTTGAGATCGTGCTCTCGGCTTCCGGAGCTGCGGTGGCAGCTGCCGAGGGAGGGGACCGTCCCCGCT	0	0	0	1	0	0
chr15:2521877(-)	GGGACAGTGGGAATCTCGTTCATCCATTCATGCGCGTCACTAATTAGATGACGAGGCATTTGGCTACCTTAAGAGAGTCATAGTTACTCCCGCCGTTTACCCGCGCTTCATTGAATTTCT	0	0	0	2	0	0
chr15:2525144(-)	GCAGAACGACCGTTTGGTCGGTCCAAAGCGTTGAGGTTGGGGTGATCCTGGGCGGCAGAGACAGAGGAAGACCCTGCCAGTAAGGGAGGGAAGGAAGGAAGGAAGGAGGGAAGGAAGGAA	0	0	0	1	0	0
chr15:38875598(+)	TGTGTTTCTGCTGCTAAGCATTTTTATCTGGTCTCTGCTGAGACATATGAGGGTTCACGGGAGCCTACAGTCTAGGCTCCTAATTCCACACTTCACAAAGTCAAGAGTAATGGCCATGGG	0	0	0	2	0	0
chr15:43262510(+)	AAAAAATTAATGAATCCAGGTGCTGGTTTTTTGAAAAGATCATCAAAATTGATAGGCTGCTAGCAAGACTAATAAAGAAGAAATGAGAAAAAATGAAATAGACACAATAAAAAATGATAA	0	0	0	7	0	0
chr15:43730253(+)	GGCTGAGGCAGGCAGATCATCTGAGGTCAGGAGTTCGAGACCAGCCTGGCCAACATGGCGAAACCCTGTCTCTACTAAAAATACAAAAAAATGAACTGGACATGGTGGCATGAACCTGTA	0	0	0	1	0	0
chr15:54343994(-)	AATGCTGGTTGCTGTGTTGGGGTGAGGGGTGAGGGGTAAGTAGAAATGGAAGTTAATAATTAACAGGCATTAAACTTGAGTCAAGCAGGAAGAATAAGCTCTAGAGATCTGCTGTACAAT	0	0	0	2	0	0
chr15:66596664(+)	CATCCCATTTGATTTGGTTTTCTTCTACTTTAGCCACTGTGGTACTACTAGACAAAGCCACAGCCCAGAGAACCCACTTTTGATACATACATGGATGCAAATCTTTGTACTTGAAGCCCT	0	0	0	6	0	0
chr15:72914558(-)	AATGACTGTTAGATAAGCTTCACCACTGCATGTAGAGGGTGTACCAGGAACCCAAGTTAGTAGCTCTCCTCAAAGACCCAACTTTTGGAGGGGGTCATCGTCTGGTTCCTGGTATGCCTC	0	0	0	1	0	0
chr15:73947732(-)	GCTCGGTGACTCACACCTATAATCCCAGCACTTTGGGAGGCTGAGGCGGGAGGATTGCTTGAGCCCAGGAGTTTGAGACCAGCCTGGGCAATGTGGCAAAACCCTTTCTCTACAAAAAAT	0	0	0	2	0	0
chr15:88085507(-)	ACAAGGTTGCTTAAAGCTTAAATGTAAAATACACCAACCACAGAAATGTTGGTTCCCCAACACCTTAGGTGGTGTGTAAGCCAAGACCATCTTCCTAAGTTCTCCTTCCTCGTCTCCAGA	0	0	0	2	0	0
chr15:91611132(-)	TGCAATGAAATATTTGGGGATCTTCTTTCTGTATCAGAGTTCTTGGTTGCAGACAACAGAATCCACGCTAGCTAATTTAAGCAAAAAGATGGTTTTATTAAACGGTAGTGAATAGTGCAT	0	0	0	1	0	0
chr15:100151610(+)	GCCAAGGCAGGGGGAGGTCAAGAATTCGAGACCAGCCTGGCCAACATGGTGAAACCCTTCTTTACTAAAAATACAAAAATTAGCCAGGCCTAGTGGTACACACCTGTAACCCCAGCTACT	0	0	0	4	0	0
chr16:12123996(+)	CTTTCCCTCTTCCTCCTGGTTGACGTGGCTGGGAAGCAGCAGTGTTTTGTGTTCGATAGGCTAAGCTGGCAACCTGATTCCTGCTGGTGGAGCTGCTGCCGCCTCTGCAATACGCTTTTG	0	0	0	2	3	2
chr16:12257428(+)	GGATGGTCAGGTTTTATGGGAGAAGGGGGGTGGTAGCGCTGCACATTTTCTAAAAATGAATAAATATGTGCTGTACACATTAAGTACGTCTTTATTACAGTCTGCCTCGATGCTCACCCT	0	0	0	1	0	0
chr16:16004233(-)	CAGCGAGACCCCATTTCTTTAAAAAAATTTTTTTGGCTGGGCACAGTGGCTCACGCCTGTAAACCCAGCACTTCGGGAGGCCAAGGTGGGAGAATCATGAGGTTAGGAGATGGAGACCAT	0	0	0	1	0	0
chr16:18798874(-)	TGTCAGGACTGGCTAACGCGGATTCGACTCTCCATCATGAGGGTAGGATTGTTGGCAGGCCAGCCTGCAGTGACAGTGAGACATGGCTTTGACTTGCTTACAGAGATGAAAACAACCAGC	0	0	0	3	0	0
chr16:22329552(+)	TGTCAGGACTGGCTAACGCGGATTCGACTCTCCATCATGAGGGTAGGATTGTTGGCAGGCCAGCCTGCAGTGACAGTGAGACATGGCTTTGACTTGCTTACAGAGATGAAAACAACCAGC	0	0	0	2	0	0
chr16:22761505(+)	TGTCAGGACTGGCTAACGCGGATTCGACTCTCCATCATGAGGGTAGGATTGTTGGCAGGCCAGCCTGCAGTGACAGTGAGACATGGCTTTGACTTGCTTACAGAGATGAAAACAACCAGC	0	0	0	1	0	0
chr16:24899037(+)	ATAACCTGTCTGGCCAACCAGTGTTTTTTCCCGAACCAAGTACAAAAGAATATTTTTTAGTGGCCAGCCATGGTGGCTCATGTCTATAATCCCAACACTTTGAGAGGCCAAGGTGGGAGG	0	0	0	2	0	0
chr16:27319820(-)	GACAAGGTGGGGATGGTTAATGGGTACAAAAAATAGAAACAATGACTAAGACCCACTATTTGGTCACACAACAGGGTGACTATAGCCAATAATAACTTGATTGTACATTTTAGAATGACT	0	0	0	12	0	0
chr16:29819389(-)	TGTCAGGACTGGCTAACGCGGATTCGACTCTCCATCATGAGGGTAGGATTGTTGGCAGGCCAGCCTGCAGTGACAGTGAGACATGGCTTTGACTTGCTTACAGAGATGAAAACAACCAGC	0	0	0	1	0	0
chr16:46177486(+)	CATTCGATAATGATTACATCCGAGTCCATTCGATGATTCCCTTTGAGCCTGTTCGATAATTCCATTTGAGTCCAACCAATGATTCCATTCATTTCCATTCAATGATTCCATTCGAGTCCA	0	0	0	1	0	0
chr16:47173605(+)	CATTCGATAATGATTACATCCGAGTCCATTCGATGATTCCATTTGAGCCCGTTCGATAATTCCATTTGAGTCCAATCAATGATTCCATTCATTTCCATTCAATGATTCCATTCGAGTCCA	0	0	0	1	0	0
chr16:48592948(+)	CATTCGATAATGATTACATCCGAGTCCATTCGATGATTCCATTTGAGCCCGTTCGATAATTCCATTTGAGTCCAATCAATGATTCCATTCATTTCCATTCAATGATTCCATTCGAGTCCA	0	0	0	1	0	0
chr16:50907134(+)	CATTCGATAATGATTACATCCGAGTCCATTCGATGATTCCATTGGAGCCTGTTCGATAATTCCATTTGAGTCCAACCAATGATTCCATTCATTTCCATTCAATGATTCCATTCGAGTCCA	0	0	0	1	0	0
chr16:51388330(+)	CATTGGATAATGATTACATCCGAGTCCATTCGATGATTCCATTGGAGCCTGTTCGATAATTCCATTTGAGTCCAACCAATGATTCCATTCATTTCCATTCAATGATTCCATTCGAGTCCA	0	0	0	1	0	0
chr16:65352314(+)	GATGGGGTTGTTTGTTTTTTTCTTGTAAATTTGTTTGAGTTCATTGTAGATTCTGGATATTAGCCCTTTGTCAGATGAGTAGGTCGCAAAAATTTTCTCCCATTTTGTAGGTTGCCTGTT	0	0	0	1	0	0
chr16:70843546(-)	AGGGCTTTTGTTTGCTTGTTTGTTGTTTTGGAGAAGGCTTTGTGTATGGTGTTCGATGGAAGCAATATCAAACAAGGAAAGAGATTTGGAAAGAAATGAAGTCAAGTCAAAGAAATAAGC	0	0	0	2	0	0
chr16:76042068(-)	TGTCAGGACTGGCTAACGCGGATTCGACTCTCCATCATGAGGGTAGGATTGTTGGCAGGCCAGCCTGCAGTGACAGTGAGACATGGCTTTGACTTGCTTACAGAGATGAAAACAACCAGC	0	0	0	1	0	0
chr16:84534891(+)	CTGTTGCACCCCCACCCCAAGGAAAGCCTTCCCACCTTTGGAAGCTGCATTAATTCTTCCAGGCCACAAGGGGGCCGTTGAGTTAGTGGTTCACTGCACTGGCTGGCAGGAAAGAGTTTT	0	0	0	4	0	0
chr16:93440504(-)	AAAAGAAAGGAAGGGACTCAGATATCTTGACACCTATGTCTGAAGCAGTTTTATTCACAGTAGCCAAAAGGCGGAGCCATCCCAGGTGCTCATCCATGAATAAACGGATGAACACAGCGT	0	0	0	4	0	0
chr16:96329336(-)	TAACCCTAACCCTAACCCTAACCCTAACCCTAACCCTAACCCTAACCCTAACCCTAACCCTAACCCTAACCCTAACCCTAACCCTAACCCCTAACCCTAACCCTAACCCTAACCCTAACC	0	0	0	1	0	0
chr17:676857(-)	GGCCGAGGGTGGGGCCTCGCAGTGACTGCATGGCCTCCCACCCTCCCCCGCACAGCTTGTTAGCGCAAGTCTTCTCCTGACGAGTTATTTTAGAAGTTCATTTGTCAAACCTCGGGATAG	0	0	0	4	0	0
chr17:768817(-)	CCAGGTTTCTGGTTTGGGGACACTGGGTGGAGGGTAGTTGGTTCCATTCATGGAGACAGGGAACCATGGCAGGGAAAGGCAGGGAGGGAGGGAGGGGAGGTGGTCACTTGTGGGAAGGTG	0	0	0	1	0	0
chr17:8177558(-)	CACTTAATAAACTTAATATCTAACCCTTGGTACCAGCCCCCAAATTGTATGTTCGATACTATAAATTTGAAAGACATACATATATCCTTTCCAAGGGTCAGGAAAGAACATTCAAATGTC	0	0	0	1	0	0
chr17:15858103(-)	GCTCACGCCTGTGGTCCCACAACTTTGGGAGGCCAAGGTGAGTGGATCACTTGAGGTCAGGAGTTCAAGACCAGCCTGGCCAACATGGTGAAACCCCGTCTCTACTAAAAAATACAAAAT	0	0	0	1	0	0
chr17:37813540(-)	GGTTAGTTTGATCTCTTCATCCATCCGCAGGGTTTTTGTCTCATCAAAGCAGTGATAAAGGAGCCAATTGTGGTGGGCCCTGCCCGGTCTCACCTGTGGCCCAGGGCACCCCACGGAGGG	0	0	0	1	0	0
chr17:38118701(+)	CAGCCTGATCACTGACTATTGCAAACTGCTGAGTGTATAGTAATTGTCAGTCATCTAAGGTAGCCCCGGAGAGCTCTAAACAGTTGTAGAGCGCTTACTGTATTTTACCTTTTCTTTTTC	0	0	0	1	0	0
chr17:49531665(-)	CCAGTTACTCGGGAGGCTAAGGCAGGAGAATTGCTTGAACTCAGGAGGCAGAGGTTGCAGTAGCCAAGATCATGCCACTGCACTCCAGCCTGGGCAACAGAGCTAGACTCTGTCTCAAAA	0	0	0	1	0	0
chr17:69103599(+)	TTGTCCAGTCCTCTACAAATTGTCCAGCCCACTGCAGGGAGCCAGTCTGATGGATTCAATAGTTTGCCCCATTGGAGGGAGTCCTCATGGGCCACCTGTCAGCCAATGGACCTATTCTGG	0	0	0	4	0	0
chr18:29436328(-)	TAAAAGGATAATAAGTAGAAGCAAAACTTCAAAAACAGGAGAGCTTTCCCAGGAGTTCAACAGCAATAATCAGGAATTAGCAATGAGAATTTCAAAAAATGCAGATTGCGGCGGGGCGCG	0	0	0	2	0	0
chr18:33091614(+)	AATTCAATAATATGTTAAAGATTCAAATATGGTTTGTCAAAATTAGTAACAGTCCCAAACAGTCCCAAAGTGGATTCTGCAAGCAAGATACATGATAAGTTCATAGCTTTTCTACAACTC	0	0	0	3	0	0
chr18:33245909(-)	AGAGGATTCATCTCAGTGGGAAAGACTAAAGTAGGTAGTAGACTAAAGTATTAATAATTATAGGAAAGGGTGTATTTTCACGGGGATAGAGAATGTGAATTAACTACACAAAAAGGGCAA	0	0	0	2	0	0
chr18:48074041(-)	AAAGATAAAATAGAAAGTAAGTAGAAAGAAGAAATAATAAAATTAAGAGTAGAAATCAGAAAGCCAAAAGCGAGTTCTTTGGAGAGATAAACGCTTGTTAGACTGATCAAGAAAAAGACA	0	0	0	2	0	0
chr18:59378840(-)	GCCACTGTGCAAGATGCTGTCTAAACTCAGTTAATTAGACAAATCCCTGTGTTCGATAAACGTAAATGTGTGACTTAATGGACTTAGAGAATTTACAGCCCCTGCTCCCCAAATTTCCCT	0	0	0	1	0	0
chr18:77125154(-)	TATTTAGTATTGTGTTTGGTACTTGTGTGTAGTACTGTGTTTGGTACTGTGTTCGATACTGAGTTTGGTACCTGTGTGCAGTACCTGTGTTTGGTACTGTGTGCGGTCCCTGTGGGCAAT	0	0	0	1	0	0
chr19:7694889(-)	TAATCCCAGCACTTTGGGAGGCCGAGGCAGGTGGATCACATGAGGTCAGGAGATCGAGACCAGCCTGACCAACATGGTGAAACCCCGTCTCTACTAAAAATATAAAAATTAGCTGGGCAT	0	0	0	1	0	0
chr19:7813641(+)	CCTGGGTTCAAGCAATTCTCCTGCTTCAGCCTCCCCAGTAGCTGAGATTACAGGCATGCATCACCATGCCCAGATAGTTTTTGTATTTTTTATTTTTTTAATGTTTTAGCAAACTTTGTT	0	0	0	1	0	0
chr19:17716745(-)	AACCCTAGCACTTTGGGTGGCCAAGGCGGGCAGATCACTTGAGGTCAGGAGTTCGAGACCAGCCTGGCCAACATGGTGAAACCCCGTCTCTACTAAAAATACAAAAACTAGCCAGATGTG	0	0	0	1	0	0
chr19:19063883(+)	GAGGGCCGAGCCCGCAGGTAGGGGGTGGGTGGCCAGGTTCCCTGGCGGGGGCCGCCAGCTCAGCCATCCCCTGGTCCTCCCTGTGCCAGGACCCTGACCTGGAGGCCAAGCGCAAGGCTG	0	0	0	1	0	0
chr19:22976157(-)	AATCCCAGCACTTTGGGAGGCTAAGGCGGGCAGATCACCTGAAGTCAGGTGTTCGATACCAGCCTGGCCAACATGGTGAAACCCCGTCTCCACTAAAAATACAAAAATTAGCCGGGCGTG	0	0	0	2	0	0
chr19:24147880(+)	CCCACAAGGCCAGTGGACCTCACCCCATCTCCTCAGAGAAACAGAGGGGTGCTGGGGCCTTTCACTTATTCTACACCTCTCATGTCTCTTCACCATACCAGACTAGAGTCAGTCTCAACA	0	0	0	1	0	0
chr19:26211328(+)	CTTCGTATAAAAACTAGACAGAGTGATTCTCAGAAACTCCTTTGTGATGTCTGCGTTCAACTCACGGAGTTTAACCTTTCTTTTCATAGAGCAGTTAGGAAACACTCTGTTTGTAAAGTC	0	0	0	1	0	0
chr19:28691760(+)	CTTCCTATAGAAACTAGCCAGAATGATTCTCAGAAACTCCTTTGTGATGTGTGCGTTCAACTCACGGAGTTTAACCTTTCTTTTCATAGAGCAGTTAGGAAACACTCTGTTTGTAAAGTC	0	0	0	1	0	0
chr19:29689252(+)	CTTCCTATAGAAACTAGACAGAATGATTCTCAGAAACTCCTTTGTGATGTGTGCGTTCAACTCACGGAGTTTAACCTTTCTTTTCATAGAGCAGTTAGGAAACACTCTGTTTGTAAAGTC	0	0	0	1	0	0
chr19:34365886(-)	GCTCCTTATTCTGATTTTTAAAAAAGTCTTGAAAAGCATCTATTCATAAGGAAGAGAAGCCAGCCCCAGCACCAGGATTTAAGGCAGGAAGGGACAGGCTAACTTTACTGTTTTATGAAA	0	0	0	4	0	0
chr19:40695156(+)	AAGTGTTCATCCTCCTCCTTATTCTTTGGATATTCTGTATTACTTATAGCTCTTACCCTGCTGTGCCAGAAAAAGAATTCTTGAGACCTGTCCCATTCCAGCTCCCGCTGGGGTGCATGC	0	0	0	10	0	0
chr19:47670871(-)	CGGATTCCACCCCTGTTCCTCCCCGGGATTCCATTCTCGCTCCTCCCCAGGATTCTAAGGTCGCCCCTGCCGAAGAATTCTGTCTCCTTCGCTCCCGGCGTTAAGCCACGCCCCCTAAGG	0	0	0	1	0	0
chr19:48200331(+)	TTTTAGTAGAAACGGGGTTTCACTATGTTGGCCAGGCTGGCCTCAAACTCCTGACCTCAAAAGATCCACCCACTTCAGCCTCCCAAAGTGCTGGGATTACAGGTGTGAGCCACCCTTCCC	0	0	0	1	0	0
chr19:50842152(-)	GAAGAGAAAATGAGAATGAATGACAATACATGAACCCATGGGTCAACCTTTATTTCAAGGCAGCCCAAAAGGACGGCTCTCCCTTCTCTTTCACTCTCTTCTCTAGGTGTGAAGCTGATG	0	0	0	1	0	0
chr19:50852898(-)	GAAGAGAAAATGAGAATGAATGACAATACATGAACCCATGGGTCAACCTTTATTTCAAGGCAGCCCAAAAGGACGGCTCTCCCTTCTCTTTCACTCTCTTCTCTAGGTGTGAAGCTGATG	0	0	0	1	0	0
chr19:50944216(-)	GAAGAGAAAATGAGAATGAATGACAATACATGAACCCATGGGTCAACCTTTATTTCAAGGCAGCCCAAAAGGACGGCTCTCCCTTCTCTTTCACTCTCTTCTCTAGGTGTGAAGCTGATG	0	0	0	1	0	0
chr19:53116400(+)	GAGGAGAAAATGAGAATGAATGACAATACATGAACCCATGGGTCAACCTTTATTTCAAGGCAGCCCAAAAGGACGGCTCTCCCTTCTCTTTCACTCTCTTCTCTAGGTGTGAAGCTGATG	0	0	0	1	0	0
chr20:6523437(+)	GTCACATTAGTGCATCAGTTTACCAGACATGGATCCACTCAGTCAGCGAGGCTATGGTCTAAGCTTTTACCCATGACCCTGCCACATCTCAGGACAGTAGGTCTGAGCCGATCTATTTCT	0	0	0	1	0	0
chr20:41197206(-)	ATTATTTCCCCAAGCCTCCAGAGGAAGCACGGACCTGCTAAAACCTTGGCTTCAGGCTTCTAGCCTCCAGAACTGTGAGAGGAGAAATGTCTGTTGTTTTATACTGCCAAGATTGTGGCA	0	0	0	5	0	0
chr20:58299484(-)	GTCCTCCTGCCTCAGCCTCCCAAAGTGCTGGGACTGCAGACGGGAGCCACAGTGCTCAGTCAGCCCGTGTCTTAAGTCGGCTGGGAAGTTTGGTGGCTGTGGTGCGATGGAGCAGTAAGG	0	0	0	2	0	0
chr21:3123750(-)	TCGTTCATCCATTCATGCGCGTCACTAATTAGATGACGAGGCATTTGGCTACCTTAAGAGAGTCATAGTTACTCCCGCCGTTTACCCGCGCTTCATTGAATTTCTTCACTTTGACATTCA	0	0	0	1	0	0
chr21:3128506(-)	GCAGAACGACCGTTTGGTCGGTCCAAAGCGTTGAGGTTGGGGTGATCCTGGGCGGCAGAGACAGAGGAAGACCCTGCCAGTAAGGGAGGGAAGGAAGGAAGGAAGGAGGGAAGGAAGGAA	0	0	0	1	0	0
chr21:6308453(-)	ATCCATTCATGCGCGTCACTAATTAGATGACGAGGCATTTGGCTACCTTAAGAGAGTCATAGTTACTCCCGCCGTTTACCCGCGCTTCATTGAATTTCTTCACTTTGACATTCAGAGCAC	0	0	0	1	0	0
chr21:6313176(-)	GCAGAACGACCGTTTGGTCGGTCCAAAGCGTTGAGGTTGGGGTGATCCTGGGCGGCAGAGACAGAGGAAGACCCTGCCAGTAAGGGAGGGAAGGAAGGAAGGAAGGAGGGAAGGAAGGAA	0	0	0	1	0	0
chr21:24465311(+)	TCAGCAGCGTAGCCCAGGAATGGGAAGCAGAGATCACAGCTCTGACTCATGTTCGATATGAGGTGGCCCAGAGCTCCCAGTGTTTCTGAGGCTGACTCAGAACTCTGAGTAGGACTGTGG	0	0	0	1	0	0
chr21:38787870(-)	AAAAATTAGCTGGTTGGTGGTGCATGCCTATAATCCTAGCTACTCGGGAGGCTGAGGCACAAGAACCCAGGAGGTGGAGGTTGCAGTGATCCAAGACTGCACCACTGCACTTCAGCCTAG	0	0	0	1	0	0
chr21:39012934(+)	GTGATTGACAAGGTGAAGCAAGTCACGTGATTACAGGATAGGGGGCCCTTCCCTTTTAGGTAGCCGAAGCAGAGAGAGAAGGCAGCATAGGTCAGCGTTTTCTTCTCTGCACTTATAAGA	0	0	0	1	0	0
chr22:4809288(-)	ATCCATTCATGCGCGTCACTAATTAGATGACGAGGCATTTGGCTACCTTAAGAGAGTCATAGTTACTCCCGCCGTTTACCCGCGCTTCATTGAATTTCTTCACTTTGACATTCAGAGCAC	0	0	0	1	0	0
chr22:5713470(-)	GCAGAACGACCGTTTGGTCGGTCCAAAGCGTTGAGGTTGGGGTGATCCTGGGCGGCAGAGACAGAGGAAGACCCTGCCAGTAAGGGAGGGAAGGAAGGAAGGAAGGAGGGAAGGAAGGAA	0	0	0	2	0	0
chr22:22203504(-)	TCTGCTCTTGGGCACAGGCAGTGGGTGTAGAGGTAACCAGTAGCTTTGAGAAGCTACATGTAGCTCACCAGTGGTTTTCTCTAAGGAATCACAAAGGTAAACTACCCAACCACATGCCAC	0	0	0	3	0	0
chr22:22605373(+)	GCCCAAACTTCAAGCCCACAAATGGACAGTCCCCTGCAGCATGGGCTCTTGTTCTTCAAGGGGTCAATGAGGAGACCTCCCTTTCCCACCCCAGGTGTCTGTAGTCAGGGCTGCCTGATG	0	0	0	1	0	0
chr22:30374009(-)	AATCCCAGCACTTTGGGAGGCCAAGGTGAGTGGATCACCTGAACTCAGGTGTTCGATACCAGCCTGGCCAACTTGGTGAAACCCCGGATCTACTAAAAATACAAAAGTTAGCTGGGCATG	0	0	0	1	0	0
chr22:37569573(-)	GGTAACTCATCTGAAAAAAGGGCGTGAAAGAGACCCCCACCCTGGGAAGACTAAGTGAGACAACGCGTGGAGAACATTGCACACGCGGGCTTAGGTCAAGTGCAACAAACCTGCGTTCAT	0	0	0	4	0	0
chr22:42954939(-)	CTGTGGCTCCGTGGTTTATATGTTTGCAGAATCAGAAGAGTGAGTGACAAAGGTTACAGGTAAGCCTGCAGGAGTAGACACCTTTGGGGGAGAGATTGGAGAAAATGATTAGCTTTTTCT	0	0	0	1	0	0
chr22:46729013(+)	AATTCCAGCACTTTGGGAGACCGAGATGGGTGGATCACCTGAGATCAGGAGTTCGATACCAGCCTGGCCAACATGATGAAACCCTGTCTCTACTAAAAATACCAAAAAAAATTAGCCAGG	0	0	0	1	0	0
chrX:5097069(+)	GGAACATCTGAGTTCTTCACTTGATTTCCAATTTTTGTATGGAGTTGTGTGTTCGATAGGACCTCGGTCGCATGAAGAATTCAGCTGTGAAAAAATCTGGGTCAGACTTTCCTCTCTCCA	0	0	0	3	0	0
chrX:12396066(-)	GTGACCTCCTGTGGCAACATTCAGTTTTACCCGGAACGAGTCAAGCTTCAAAGCTTTTTCTAAAGCAACAAGCTCCAATTGGTCAGACAGAAATTTACAGTATTTTATTTTGCTAACTAT	0	0	0	2	0	0
chrX:13942295(-)	GTAAATAGTTGTGAACAGTAATACAATAGACTACATCTTCTCTATGTGTTTGAAGATTGCAAGGCCGAATCCTGTTATCAGCTACCCCACAGCGAACTATCCGGCGGTGTTACCACGTTT	0	0	0	2	0	0
chrX:15105422(-)	CATAGATTTTCTTTGAGTTGCTGTCATATTGCGCTAGACTGGTACTTGAAGATGGTGGCTGGGAGCCATAGTTTTTCTTTGATTCGTTGTCATATTGGGCTAGAGTGGTACTTGAAGATG	0	0	0	4	0	0
chrX:21517503(-)	TGAGTCTGCTTACCTCCCACCAGTAGGCACCCCCGTCCCCATCAATGTGTGTGCGATTGGAGGAGGGTGTCCTCTCTCCCTGCTCTCTGAAGCTATTCCCTAATTCCACCAAACAACTTC	0	0	0	2	0	0
chrX:37235092(+)	AAATACAAAAATTAGCAGGGCATGGTGGCAGGTGCCTATAATCACAGCTACTTGGGAGGCTGAGGCCAAACACCGCATGTTCTCACTCATAAGTGGGAGTTGAACAATGAGAACATATGG	0	0	0	1	0	0
chrX:61840685(-)	AAATTTGGCATAAGCTCTATGCCTACATATCCAGTATAATCCAGTGGGGGCTGTCCAGTCCTGGTGGGACTCTGGGTGGGTCCACACGGTTTGCAACTTTGGGAATTCACTAAATTGATT	0	0	0	3	0	0
chrX:89879981(-)	GGTGATTTGTGAGATTTTGCTGCAGCCATCACCCCGGAAGTATGCACTGAACACAATTTGTAGCCTTTTAGCTCTCACCCGCCTCCCACCCTTTCCCCGGAGTCCCCAAAGTCCGTTGTA	0	0	0	4	0	0
chrX:118800918(-)	TGAGGCCTCTGAAAGAAGCACTTTAAGTTGACTGATAATTAGGAAGAGTGGTTCGATATATGTTGCTGTGAGGGTTACAGTGTATCTAAAAAGTCAACTTGGAGGGTCATCTTTTTAACT	0	0	0	3	0	0
chrX:129531030(+)	TCTAGCTGTATCCTCAAGCACCCAGCATAATTCCTGTGCACACAGTCAGTGTTCGATGACCATCTTCACAGGATAAAATCCAAGATTCTCAGCATGAAATTGAAGGCCTTCTATTACTCT	0	0	0	1	0	0
chrX:149053959(-)	GGAGGGTGGGAGGAGGGAAAGGATCGGGAAAAATAACTAATGAATACTAGGCTTAATACCTAGGCGATGAAATAATCTGTACAACAAATCCCCATGACACACAATTTACCTGTATAACAA	0	0	0	3	0	0
chrM:4339(-)	TCCACCTCAACTGCCTGCTATGATGGATAAGATTGAGAGAGTGAGGAGAAGGCTTACGTTTAGTGAGGGAGAGATTTGGTATATGATTGAGATGGGGGCTAGTTTTTGTCATGTGAGAAG	0	0	0	4	0	0
chrM:11062(+)	CCATCTGCCTACGACAAACAGACCTAAAATCGCTCATTGCATACTCTTCAATCAGCCACATAGCCCTCGTAGTAACAGCCATTCTCATCCAAACCCCCTGAAGCTTCACCGGCGCAGTCA	0	0	0	2	0	0
chr1:93999(-)	TTCCCCTCCATGAACCCACGTGTTTGTCCTGATGGTCTCCTACCCCTGTCCCCCTGAGAGGCCCTGTTGTGTGTTGTTCCCCTCCATGTATCCACGTGTTTGTCCTGATGGTCTCCTACC	0	0	0	0	1	0
chr1:95609(-)	TCCCCTCCATGTACCCACGTGTGTGTCCTGATGGTCTCCTACCCCCTGTCCCCCTGAGAGGCCCTGGTGTGTGTTGTTCCCCTCCATGTACCCACGTGTGTGTCTTGATGGTCTCCTACC	0	0	0	0	1	0
chr1:96147(-)	TCCCCTCCATGTACCCACGTGTTTGTCCTGATGGTCTCCTACCCCCTGTCCCCCTGAGAGGCCCTGGTGTGTGTTGTTCCCCTCCATGTATCCACGTGTTTGTCTTGATGGTCTCCTACC	0	0	0	0	1	0
chr1:8166714(+)	AAAATAAAAGTTTAATTGCCATTCTGGAAAGATGTTCTACTAATACGGATTTTTTTAAGTTAGCAAAATTCAAGATTAAAAGACATTTTTAAAAACATACTCTTGGATGATTTTCTTATA	0	0	0	0	1	0
chr1:21052176(-)	TCGGGCTTCATCCGCCTGAAGAGCCTGCCTGTTCTCACCTCTGCAGGGGAAGCTACCACCAAGTCAGCCAGCTGTGGGTCTGGGAGGCCCCTGAGGACTAAGCAGCCAGGGCAAGGAGCA	0	0	0	0	1	0
chr1:51995775(-)	TCAGGTCTAATTCCAATAATGGAATCTGTGTTTCTGAGAGTAAAGCCTAAGTTCTTATAGTAGAATTTTAGTTTCTAAGAGTAGAACCTTGAGTTTTAATAGTAGAATCTTCTGGGTAGA	0	0	0	0	2	0
chr1:53269481(-)	ATTACACTGATTGGTTTTTAAATATTAAACCAACCTTACACTCCTTACACTCCAAGTGGATAAACTCCACTTGGCCATGATGTATCAACCTTTCAATATATTGTTGGATTCCACTGGATA	0	0	0	0	2	0
chr1:58974448(-)	CAGTGAGGGAGGAAAAAAAATGGGGTGAATTCTTCCTTCCTCTGCCTTGTGTTCTATTCAGGCCCACAGTGGATTAGATGATGCCCATCTAGGCTGGGGAGGGCTGTTTGCTTTACTAAG	0	0	0	0	3	0
chr1:60960987(+)	CTCCTCGGTTCTCTACGTGCCCACGCGGTGGCCCGGGGGGTGCGGGGCAACCTGGCAAAGTTGCCCAAGTCCTCCACCGAGGTCCGCGGAGGTCTGCAGCGGGGGTGGGGGGATGGGGAC	0	0	0	0	3	0
chr1:60960988(+)	TCCTCGGTTCTCTACGTGCCCACGCGGTGGCCCGGGGGGTGCGGGGCAACCTGGCAAAGTTGCCCAAGTCCTCCACCGAGGTCCGCGGAGGTCTGCAGCGGGGGTGGGGGGATGGGGACG	0	0	0	0	1	0
chr1:78069742(-)	CCTGAGGCTATAGTGTGAAAGATATTGAGTGCCAGGCTAGTAAGTTTGGAATTCACTTAGTAGACACTAGGCAACCAGTAGAGGTTTCTGAGCAAGTAAATGTAACAGTCTGATTAATCT	0	0	0	0	1	0
chr1:99234649(+)	TTGGTTGATGGCTACAAATGTGAGTCTAAGTAGAAGGAATATGTTCTGATGTTCGATAGCAGAGTAGGATGGCTGTAGTTAACAACCACTGTATATTTCAAAACAGCCAGGAGAGAGGAC	0	0	0	0	1	0
chr1:100495411(+)	GAGTCCACACCACCAGGGCCTTGGGTCCAACACACAGAACTGTGTGAAATTTTAGCAGAGTAGCTGCTCAGGCGCACACAGAAACCCAGGAGCTTTACATACTTTGGCTCAGGATCTTCA	0	0	0	0	3	0
chr1:102577299(+)	ACTAGAATATGGAATTTCTAACCAAAGACATATTGGAGTCTAACTAATAGATACATTTTATAAAGATCAGATAAAGAGATTGCCATGTTTTTGAATGTCTGTGTCCCCTACCAAATTCAT	0	0	0	0	4	0
chr1:105775326(-)	ATAATTCATTCTATGAGGCCATCCTAATACCATAATTATAATGGCATTAATGTGAAGGAAAACTACAAGAAAACTGTTGATGAACTGATGCTATGTTTAGTTGAAAGGCAGAAGACCTAG	0	0	0	0	1	0
chr1:110372755(-)	CCCAGCTACTCAGGAGGCTGAGATAGGAGAATCACTTGAACCTGGGAGGTGGAGGTTGCAGAGAGCCGAAATGGCACCACTGCACTCCAGCCTGGGAGACAGAACGAGACTCCAAACCCC	0	0	0	0	1	0
chr1:115582998(+)	CAGCTACATGGGAGGCTGAGGCAGAAGAATCACTTGAACCCAGGAGGCAGAGGTTGCAGTGAGCCAAGATTGTGCCACTGCACTCCAGCCTGGGTGACAGTGCAAGACTCCATCTTTAAA	0	0	0	0	1	0
chr1:117625370(+)	GGTTGCTGTGTCCTTTTTTGTTAGGACCAATAACGTCTGTTTTAGAAAAGATCACTTTAATGGCTATGAGAACTGGTGATCCCAGTGCACATGTGGGTTGTGACATGTGCTTGTCACTCC	0	0	0	0	2	0
chr1:145435079(-)	CTTTCTCATTTGATCTCAATGTTAATCCAACTGTTTTCCACATCTGATTCACTAAAATTTTAGCCCTTTAAAAAAAAATTCCTGTTTTTCCTATCTCCTTTTGCCCATTCTCTTCTCCTT	0	0	0	0	1	0
chr1:146019963(+)	CTTTCTCATTTGATCTCAATGTTAATCCAACTGTTTTCCACATCTGATTCACTAAAATTTTAGCCCTTTAAAAAAAAATTCCTGTTTTTCCTATCTCCTTTTGCCCATTCTCTTCTCCTT	0	0	0	0	2	0
chr1:148106343(+)	GCTGCCCAGCATCCATTCTCCCTTTCTTTGGTCAGGTACCTTCCATTTCCCTCTGGGAACTAGCCTATCTCTGACATTCAGCCTGGCTCAGGAGTAGCAGTGAGTTCCCCAGACCATAGT	0	0	0	0	1	0
chr1:148540351(-)	ATCCCAGCAACGCCTGCACAGCACCCCTGCCCAAAAATCCAAACACCTTGAGATTGCTGTAAGCCAGTGACTCTCAAAGTGTACTTTCCCAAACAGCAGCAGTATTACCTGGACGCTTTT	0	0	0	0	1	0
chr1:149509622(+)	CATGGAGGAAACGGTTTTTCAAAAACTATGTGAAACAGGTGAAAGAAGACATCCGATATATAAGCAAAAGTGTGAAAGAGTCAGAGAGGAGTCATAACCAGAAGGCACGCATGCATAGCT	0	0	0	0	2	0
chr1:149509623(+)	ATGGAGGAAACGGTTTTTCAAAAACTATGTGAAACAGGTGAAAGAAGACATCCGATATATAAGCAAAAGTGTGAAAGAGTCAGAGAGGAGTCATAACCAGAAGGCACGCATGCATAGCTA	0	0	0	0	1	0
chr1:155640051(+)	CCACCTCGGCACCTCCTCGCGGCCCCGGGCCCCAGGAGAGTTGGGAGGTGGGAGTCTAAGTAGATAAATTAAGGGGAGACTGGAAGTGGTGAAAAGCTCCCATCTCCCCCACTTGGTGTG	0	0	0	0	4	0
chr1:176010225(-)	CTGTCAGATGAATAGTTAACAAATATTTTCTCTCATTGTGCAGGTTGTCTGTTCGATATCACAATGGATGCAGAAAAAGCATTTGAAAAAAGTCAACATCACTTCATGATAAAAACCATG	0	0	0	0	1	0
chr1:199658175(+)	TAACTTTCCAATAGATAATGCTTATAAGATTCTTATCTAACGTAGAATAAAGAAATGAACTAGTCACAAGTTAAAATTGCAAACATTTTTCAAAGCAAAACAAAAAAATAATTATTAAGG	0	0	0	0	1	0
chr1:204968669(-)	GGACCATAATAATAAGAGCTGGGCAGAGGGATGGGTTGGGAGTACAGTGAGCTCCCTCTTAGGCCTCTCTCTCCAATGCTGCAGTGGATTCCTAAAAAGGAGGGAAGGGCAGGTGGTGGG	0	0	0	0	2	0
chr1:225754707(-)	ACTATTCCATTTTTAACTCATAGGTTTTTAGCAGTTGCATAAGCTTCTGCCGCTGTGATTTAGCCTGGCTGAATCTCTATTATAAAACCTGCTTCTCAGAAGTCTGCACACAAATCACAC	0	0	0	0	2	0
chr1:239212725(-)	GCGGGCTTCCTGGTTCCTCTGAATCTCAGTGCCTGGAGCGAAAACAGCGTGTTCGATCCTGCCCCTGAGAAGTGAAGACTCTCAACTCTGGTAACGCTCCTTGAAGGCATTTATGATGCA	0	0	0	0	4	0
chr1:240191127(+)	TCCCAAAGTGCTGGGATAAGAGGCATGAACCACTGCGTCAGGCCTAGTGCTCTTATAAAAGAGGCCGAAGGAAGCTTGTTTGCCCCTCCCACCAGGTGAGGACACAGTAGGAAGATGGCT	0	0	0	0	2	0
chr2:10988805(+)	TACATGAGATGTTTTGATATAGGCCTCCAATGCTTGATAATCATGTCATGGGAAATGGGGTATCCATCCTATCAAGCACTTATCCTTTGTGTTACAATCACTAGCCTCCCTCTTTCAAGA	0	0	0	0	6	0
chr2:19587161(+)	GAGCTAGAAAGCCTCTGGATTTGCTTAGAGATTACCTATTCTTATTCTTTGTTCGATATATGAACAAGGAAATTATGAGAGCAGCCAAGACCACATAGTACACTTATGTCTGAATGCTAA	0	0	0	0	3	0
chr2:20337179(-)	CCCAGAACACTGAAATTCCCTATAGTAATCAAGACATGGGAAATATAAAGGAGAAATGAAAAGCTATGGAATGAGTTAGGGAGTAAGTAAGGATGTACAAAGCATTTGTAAAGAAAACTG	0	0	0	0	2	0
chr2:24656087(-)	ACGGAAAACAAAAAAACAAGAGATTTTAAATATACCAGATATATAATAAGGGGACAAAGGAAGCCTCAGGAAAGATGAGGACTGAAGTGCCGTTACTGTAATTTTCTAAATGTTTCACAA	0	0	0	0	3	0
chr2:25507463(-)	TCTGTGAGCCGCAGCGTCTGGTACATATCATAGTATCGTAGTAGCTGTGTGTTCGATGCCTTTCTAGACTACAAGCTCTTTGAGGGTGTAGACTCCCCAGGCTTGGGCCAAAAACAAATT	0	0	0	0	1	0
chr2:43682693(-)	CTCCGTAATCTCAAGTACCTAGGGACACAAACACTGCAGAGGGCCGAAGGGTCCTCTGCCTAGGAAAACCAGAGACCTTTGTTCACTTGTTTATCTGCTGACCTTCCCTCCACTATTGTC	0	0	0	0	1	0
chr2:60377000(+)	GAATGAATCCTCTTCTAAAACAAGAATTACACAGAACAGAGTGTCTCAAAACTACCATCCTAGCTCATATTTTCTAGGAAGCCTATAGCCATTCTACACAGTGTTAATGCGGACCTGTGC	0	0	0	0	3	0
chr2:67258256(-)	TTCCATCAGGCAGCAAAGCCTCCAGGTGGATTAGGCTGAGTGTATAAGAAGCTTATAAGGTAGCAGATATCAAGCCTCAGTAAAGGTCATTCTACTAGAGCTATTCTCTTTCTGGACACA	0	0	0	0	2	3
chr2:92393374(+)	TCTTTTGAGAGAGCAGTTTGGAAACACTCTTTTTGTGGAATCTGCAAGTGGATATTTGTCTAGCTTTGAGGATTTCGTTGGAAACGGGATTACATATAGAAAGCAGACAGCAGCATTCCC	0	0	0	0	1	0
chr2:92994744(+)	TCTTTTGAGAGAGCAGTTTTGAAACACTCTTTTTATGGAATCTGCAAGTGGATATTTGTCTAGCTTTGAGGATTTCGTTGGAAACGGGATTACATATAAAAAGCAGACAGCAGCATTCCC	0	0	0	0	1	0
chr2:110226952(-)	GGTAGAGGCACCTGAAGGTCAAGATCAGGGATCTGTAGCATTTTCTGGCACCATGAAGTAAAGTCTAAAAAGGCCTGGAGGAAGCCGCCCACTGGCCTGCGCATGTCCCCTGGCAGTTGA	0	0	0	0	3	0
chr2:111028502(+)	GGTAGAGGCACCTGAAGGTCAAGATCAGGGATCTGTAGCATTTTCTGGCACTATGAAGTAAAGTCTAAAAAGGCCTGGAGGAAGCCGCCCACTGGCCTGCGCATGTCCCCTGGCAGTTGA	0	0	0	0	1	0
chr2:135026891(+)	CTAGGGAGTCTGAGGCAGGAGAATTGCTTGAACCTAGGAGGCAGAGGTTGCAGTGAGCCAAAATACGCCATTGCACTCCAGCCTGGGTGACAGAGCGGGACTCTGTCAAAACAAACAAAG	0	0	0	0	1	0
chr2:139089421(-)	GCTGCAAAAGTAGACAGAAGGAAAAAAACAAAAGTGAACTCCAGTAATGAAAATCTAAACCAGCCAAGGAGCCAGGTGATGGGGGGAGAACACAGCACTTGTGTTCACCTGGTCTGGGAC	0	0	0	0	3	0
chr2:150652242(-)	AGTCCAGATAATCTAATGTCTCAGCTTGTCCAGCAGAGTCCCATTTTATGTCTGTTGTTCCAGCATAAATGTTAATAGGACAGCCTATTACACACGAAGTGTACTACTTAAGACAATAAA	0	0	0	0	3	0
chr2:152195085(+)	AGATTAACAGGATAAAAACATATAAATTATACTTGATGTTAATATTCTTACATGTACATGGAGGCCTTCATATTTAAGAAAAGAAGACCCGAGTTCCAAGATGGCTGAATAGGGACAGCT	0	0	0	0	1	0
chr2:198548605(+)	CTATAGGATTTTAACTAATTTAAAGCAAAGACTGAATGAAAGTCTTTATGTTTTGCAGACAAGAGAGCACCCATTTATCCTCAGCAAATGAATTGTTGGAGCAAATAATTTCAGTGGACC	0	0	0	0	13	0
chr2:203005374(-)	AGTTGTTTTTTTTTTTTTTTTGAGACAGACTCTCGATCTGTCGCCCAGGCTGGAGTGCAGTGGCGCGATCTCGGCTCACTGCAAGCCCCGCGTACCGGGTTCATGGCATTCTCCTGCCTC	0	0	0	0	1	0
chr2:208745739(-)	GGTGCTCTGGGCACTGCAGGGGTGCTGGCTGGACTGCGGTTACCGTATGTGTTCGATACTGTGGGCACTCATAATATGTTATTGCTTTGTTGTAGACAGTTCACTCGTGTAGCACTGAAC	0	0	0	0	1	0
chr2:211275015(+)	TTTAGATTTAGCTATTATATAAAGGGAGAAGAAGGAGAAAATATCACAGTGCTAATTAGAGAGCCACATTAATGTGTATCTTACAGCAGAATGGTGATACCGTATGAAGGTAGATAGGTT	0	0	0	0	1	0
chr2:215730865(+)	TGGGACTGGGTGCTGGCGGAGAAGGGGGCGGCGCTTGTCAGGGAGACTCAGGCCGCACAGGAGCCCACAGAGGGGGAGAGGCTCAGGCATGGCAGGCTGCCCTGCCCTGTGGGGAGGCAG	0	0	0	0	2	0
chr2:220730097(+)	TCCTAACAGGCCAGGGACCCATATTGGTCTGCGGCTTGGGGGTTGGTGACCCCTGGTCTAGAGGGAATAATCTGACTTGACTATAGGACCTCCAAGTGACGAGAGGCTTTAAGCTTAAGC	0	0	0	0	1	0
chr2:228085873(-)	GAGGCAGAGGTTGCAGTGAACCGAGATTGCATTATTGTACTCCAGCCTGGGCGGCAAGAGTAAAACTCCATTGCACTCCAGCCTGGGCAACAAGAGTGAAACTCAGTCTCAAATAAATAC	0	0	0	0	1	0
chr2:235329442(-)	ACGCGGCACTGCATGGCCAGGACCTCCTGGGGAAGAGGAAAAGTGAGAAAGAGGCTGTATTAGTCAGGGTTCTCTAGAGGGATGGAACTGATAGGATAGATGTATATATGAAGGGGAGTT	0	0	0	0	1	0
chr3:9521071(+)	ATTATTTTTTGAGACGGAGTCTTGCTCTGTCGCCCAGGCTGTAATGCAGTGGCGCAATCTCAGCTCACTGCAACCTCTGTCTCCCGGGTTCAAGCAATTCTCCTGCCTCTACCTCCCAAG	0	0	0	0	1	0
chr3:14197025(-)	TAATGGTGATGAATTTCACCCAGAATTTTTTTTTTTAAGTGTGCATGTGTGTCCGATAGGTGACAAGGCTTGGATCTGCAGTCCTTGTAATGAAATAGAATCTTCTGTTTAAAAATTATT	0	0	0	0	2	0
chr3:30598072(-)	AAGAAAAGAAAATTTAAGCTCCAACAAAAGCTTCTTCTCTCTAGCCAAACATTAGGAAAAAGGCAACCTATCAAGACAGAAACATTTTACACAATAACTTCTCCAACAAAATACCACATG	0	0	0	0	2	0
chr3:75407803(+)	ATCCCTGTTTACAAACACCTGGCTAGCTATTTCTAGTAATTGTGATGTATTCATCCCTGCAAGCCCAGCCTGTTTCTGCAGTTTTCTTCTCATGTCTTCTGCGCTTTGACGGACTAAAGC	0	0	0	0	1	0
chr3:78558470(+)	CTATACAATGGGAATTGCTGTAATGATGGAAATGATTTATAATCTGCTGTGTTCAATATGGTAGGCACTATGTGTGACTATTAAGCATTTGATTTGTGACAAGAGCAAATGATGCACAGA	0	0	0	0	1	0
chr3:89538737(-)	ACCTAGGCATTACCATTCAGGACATAGGCGTGGGCAAGGACTTCATGTCCAAAACACCAAAAGCAATGGCAACAAAAGACAAAATTGACAAATGGGATCTAATTAAACTAAAGAGCTTCT	0	0	0	0	1	0
chr3:119281178(-)	ACTTCAAAGCATTAATCTATGTTTTCAGTTACTAAAGAAATAAAAGGATAGGCTAGAGAGAAGCCATATTTTTATAATATGCCTTGTATATATTTTTTCTGTTAACACTAAATACATGTC	0	0	0	0	1	0
chr3:128444873(-)	ATCCCTGTTTACAAACATCTGGCTAGCTATTTCTAGTAATTGTGATGGATTCATCCTTGCAAGCCCAGCCTGTTTCTGCAGTTTTCTTCTCATGTCTTCTGCGCTTTGACGGACTAAAGC	0	0	0	0	1	0
chr3:132773588(+)	ATCCCTGTTTATGAACACCTGGCTAGCTATTTCTAGTAATTGTGATGGATTCATCCCTGCAAGCCCAGCCTGTTTCTGCAGTTTTCTTCTCATGTCTTCTGCGCTTTGACGGACTAAAGC	0	0	0	0	1	0
chr3:143213979(+)	TCATCCAACCAACATTATGGAACACGCGCCTCCTGGTAGATGTCTGGTGTGTTCGATAATGTAATAAGGTTCAAGTTCTCTAAGAATTGGTCAAAGAACATTTCCTCTTCTGCCAGGATC	0	0	0	0	2	0
chr3:152203459(+)	GAAAGATACAATGGGGGTACCAGCATTGGGTAAAACACTCCCATTCCAAAAAGGAGAAACTGGCCAAAAGAAAGGGACTACGGGCCCCATGCAAGTTCAAAACCTATCCGGGCAGCCATT	0	0	0	0	10	0
chr3:165830872(-)	GAAAACCTACAGGCAGCAAAGATATTCAAAGATGAATAATAGGCAGTCAAAAAAGAAACTCAGTCAAAAGGGGAAACAGGGTAAAATAATAAAGACAGACAGAATCCTCATTCCCAATAG	0	0	0	0	1	0
chr3:177246200(-)	ATTGCAATCAGCCTTATTCATTGGGCTATTAGGTTTGGTTTCATCCATAAGGCAGTGAAGCAGCCACAACAGATTAAACAAAAGTGTAACAGTATTAGATGAGCAGATATCAGAAAACTG	0	0	0	0	4	0
chr4:10803180(-)	ATTACATAATGGTAAAGGGATCAATTCAACAAGAAGAGCTAACTATCCTAAATATATATGCACCCAATACAGGAGCACCAAGATTCATAAAGCAAGTCCTGAGTGACCTACAAAGAGACT	0	0	0	0	1	0
chr4:36411899(+)	CTCTTTAGGTTTCTGTACAGCCAATAATGATCTCCTAATGGCTTCCTGATGTTCGATAGGTGTTCCCTCAGAAGTTAGGAATTCCCTTTCTCTCCATACTGCTGTGTGGGCATGGAGGAC	0	0	0	0	1	0
chr4:40902019(+)	GAATTTGGTCAGCCATGTGCCACGGGAAAAGGGCTAAATTCCAAATCTAAGATATTAAAGTAACATGAGCACAGCGGGTGATGGGGATTGAGAAGTGCAAGCTACCTGGCCGCCTAAAAC	0	0	0	0	1	0
chr4:45029487(+)	AAATCAGAATAGTAGTAGTTTCTGCAGGTGGAGTAGAGAGTGACTGGGAATAGCATTAAGTTATCCCTACAATATAGTTTGGATATGTGTCTCCCCCCAGATCTTATGTTGAATTGTAAT	0	0	0	0	2	0
chr4:46852106(-)	AACATTCAAAAAGATTAAGAAAACTGCTCAAAAAACACTTCCAAAACAGAGCAATAAAAGGAGCCAAAGAAAATAAAAAGGGATGAATGGGCAATGTGAATATGACAGTATTCCTCCCTG	0	0	0	0	3	0
chr4:74456689(+)	TCTCAAAAAACAAACAAACAAACATAGGCATGGGCAAGGACTTCATGTCTAAAACACCAAAAGCAATGGCAACAAAAGACAAAATTGACAAATGGGATCTAATTAAACTAAAGAGCTTCT	0	0	0	0	1	0
chr4:79517586(+)	TTAGAGGAGGAATTCTCCTCAAGACTGCAACATCGAAATTCTGCCTGGATTTCCAGGTTGCAGCCCACCCTACAGATTTCAAACTCAAGACCACATCATCAACTTTTACCTGAGTTTCCA	0	0	0	0	10	0
chr4:80626012(-)	CCTCAGATGGACCCATAACCAGGACATGGGAACTCAGAAGATCCTAAGCCTCCCTGAGTAGAGACCACAAGGGAATATTCAAGAGGAAAGCACTTCAGTACTTCTATGCTTCTGCTCCTA	0	0	0	0	2	0
chr4:81896200(+)	TGCCCTCTCCCTGTGGCATCAGGGCACCTCACCCTCCTTTGTGTCAGTGTGTTCAATAACCAGGAAGCTCCTCTGAGCCTCAGTGTCCAGAATTGTAATTGGAGTTCCATTATGTAGACA	0	0	0	0	1	0
chr4:89183228(-)	GAGCCACTGTGCTCGGCCAGGTGTTTCTTTTAATACTATTCATTTAGGTCCGTTCCAAGATGGCCGAATAGGAAGAGCTCCAGTCTGCAGCTCCCAGCGTGACAGACGCAGAAGATGGGT	0	0	0	0	1	0
chr4:101749834(-)	GCCTGACCAACATGGTGAAACCCTGTCTCTACAAAACATACAAAAATTAGTCAGGCACAGTGGCATGCACCTGTAATCCCAGCTACTCAGGAGGCTGAGGCACGAGAATTGCTTGAACCC	0	0	0	0	1	0
chr4:117663643(+)	AATCTGAAGATTGTTGCATATAGAAGTGTGATGCATGGAACATCACTAGGTGGTAAATAATAACACTGTTGAATATTTCCAGAATGGCTGGATTTGAAGGGTTGGCTTCAAATTGAGGGA	0	0	0	0	3	0
chr4:138491311(-)	CATAATTCCTCAGTTTAGCCTTCCCACCTCTATACAGTCTGATAACAGACCAGCCTTTATTAGTCAAATATTCAGTTACAGACTAATGGTCTATCAAAAACACACCTCACCAAGCTCAGC	0	0	0	0	2	0
chr4:154123150(-)	TATTTTTTCAGACATTGAGAAAAATGGTTCTAACATTTTTTAAAAAACGAAGGGGGTGAACAGCCCTTTTAACTTGAATGCTATTTATAAAGCTAAAAAATGCCAACATGCGCTATCATT	0	0	0	0	2	0
chr4:155642422(-)	ATTATACTGTATTGTTTAGGGAATCATGACAAGGGAAAAAGTCTGTACATGTTCGATACAGACATAGCCACCCTTTTCAAATATTTTTGATTCTCGTTTGGTTAGATCTGTGGATGCAGA	0	0	0	0	1	0
chr4:155694016(+)	ACGTTTGAGAAATGATGGCTCTCCTAAGAAGAAAAGCCTGCTATTTTATGGTTCGATAGCTCTGAAAAATATTCAGTATAGAAAAACAGAATTACAAAAACAGTATTAATATTTGAGAAA	0	0	0	0	1	0
chr4:160358103(-)	AGTGAAATATTCATGAGAAACCAGGAGAGAATTTTCTTACATCAGAAGCTTACTCCTTCATAGCCAAAGAGGAATGATCATTTATCTTCATAATTTGTGTAACCAAATGACAAGTTTAAT	0	0	0	0	1	0
chr4:165706869(-)	AACAAAAAATTAGCCAGGCATGGTGGCATGTGCCTGTGGTCTACGCTACTTGGGAGGCTGAAGCCAGAGGATCGTTTGAGCCCAGGAGGCAGAGGTTGCAGTGAGTTGAGATTGCACCAC	0	0	0	0	1	0
chr4:189140672(-)	CTTTGGACTCACACATTGTCGGGTGGGAGTTCTGGTTTAGAAAGCCGATTGCAGTGAAGTAAGCCGAGGTACGAAACCCTCTATGCCACAGTTCCCTCATCTAAATGAGTGTCGCCATAG	0	0	0	0	2	0
chr4:191217447(+)	TGGCCTCCAGCCCTGCAGCTCATCCCTGTGCATTTTGGATTCAAGGACTCCAGCCTGCAGTGGCCAACAGGAAATACAGTAATTGTGATCTTGCTCTTTGAAGATGGGATGATAATTATC	0	0	0	0	2	0
chr5:1000116(+)	CTGGCTGACAGGCACCAGCCGCAGGAGTGGTGGGTTCCAGCCGTGCCAGCAAAGAGGGCATCGCCGTCTGGGGGCAGGCGGGCAGCACGTGCTCCCAGTAGGGTGCCTGGGGCGGAAAGC	0	0	0	0	6	0
chr5:5823621(+)	CAGCTACTCGGGAGGCTGAGGCAGGAGAATGGCGTGAACCTGGGAGGCAGAGCTTGCAGTGAGCCAAGATCATGCCACTGCACTCCAGTCTGGGCGACAGAGCGAGACTCAGTCTAAAAA	0	0	0	0	4	0
chr5:16190655(+)	TCACTATCAACTGACTTGACTAACACAATTCACCTTTTTTTCCAAGTAATCATAGAGCACTTACCAATACCAACCATATGCTGTACCACAAAACAAGTTACAATAAATTTTAGCAATTAA	0	0	0	0	2	0
chr5:39142329(-)	TGACAAATGTGGGCAGAGCTGGAGCCCCTGGCTTGCCCACAAATACCCCAATGGTGAGCACAAGCACTAGCCCTGGCAAGGGTGGCTAGAAGAAGCTCCTGTAAGTGCACTTAGGTCTCT	0	0	0	0	2	0
chr5:44471385(+)	GGATGCATTATTGAAATGTGAATAGAATATGAGAAAGTGTAAAGTAGTGACTCTATAACATAACCAGGGACAGCGACTACCAATGAAGAAAAAAGTGTAAAAAGTTCAGGGCCTTTTGTA	0	0	0	0	8	0
chr5:54584675(+)	TTCAGGACATAAGCATGGGCAAAGACTTCATGACTAAAACACCAAAAGCAATGGCAACAAAAGCCAAAATTGACTAATGGGATCTAATTAAACTAAAGAGCTTCTGCACAGCAAAATAAA	0	0	0	0	2	0
chr5:68926350(+)	ACTGGGGGCCAATATTCAACATTCTTAAAGGAAAGAATTTTCAACCCAGAATTTCATATCCAGCCAAACTAAGCTTCATAAGTGAAGGAGAAATAAAATCCTTTACAGACAAGCAAATGC	0	0	0	0	1	0
chr5:68972462(+)	GAATAAATACAAAGTACCAAAACAAGCCTTAGGTTACATACAAACTTACTGTTCGATAAGGTGCACCTCAAATCAACAGGGCAAGATGGATTATTTAGTAAGTGGTGCCTAAGCAATAGG	0	0	0	0	1	0
chr5:70088347(+)	CAGCTACTCGGGAGGCTGAGACAGGAGAATCGCTTGAACCTGGGAGGCAGAGGTTGCAATGAGCCAAGATTGTGCCACTGCACTCCAGCCTGGGCAACAGAGCAAGGCTCCATCTCAAAA	0	0	0	0	1	0
chr5:80807195(+)	CTACCCCCATCCCTGTTGGCAGATACTGAGTAGAGAGCCTAGACATTCATCCTTGCCTGGCAGTCATGAGGCACACCTCCCCTACTCTACTGGGATGGTGCAGAGGAGGTAAGAGTAGGG	0	0	0	0	2	0
chr5:82615696(-)	CCCCCTACTAGTCCATAGTGTCTATTGTGCCCATGTTTCTGTTCATGTGTGTTCGATGCTTAGCTCCAAATTATAAGTGAGAAAATGTAGCATTTGGTTTTCTGTTCCTGCATTAATTTG	0	0	0	0	3	0
chr5:84645055(-)	ATGAATTTTTAAAATTAAAGAATAAGTTTGTAATAGACTAAAAGTAGCGAGAGGGACTATTAGCACCCCAGTGAATTTTGGCATTTCTAGATGACAGCATACAGGAGGGAATTGTGTTGA	0	0	0	0	3	0
chr5:99864541(+)	CAAGTGTACCTCTCATTAGTTTTGATGCAATTTGACAGACTGTCGGGCAATATCTATATGTAGCACTACCAAATTTTAAATAGGAATGTAACCTGTATTTAAAATATTCTCATTTAAAGA	0	0	0	0	3	0
chr5:120975303(+)	GATGCATGTGTGTATTGAGTTCTGCTAAGTGATTAAGGTGTCCTCTGTTCTAGCTGAATCCACTTCCAAGGAAAGGGGCTGTTAAGCTGTGTAGAGTGGCAATTGGCCAAATTTTAGGAA	0	0	0	0	2	0
chr5:126361704(-)	CTATCATTGATGGGCATTTGGGTTGGTTCCAAGTCTTTGCTATCGTGAATAGTGCTGCAATAAACATACATGTGCATGTGTCTTTATAGTAGAATGATTTATAATCCTTTGGGTATATAC	0	0	0	0	4	0
chr5:140666327(+)	AGAAAATAATTTCTAGACATTTGTGTTTCAAAAGACAAAATGAGCCACTCCCCAGCAGAGCGACCAACTTCCAGAGACAGAAAATCTGCCACAGTGGCTGAAAAGTTCTAGTAACACAAA	0	0	0	0	2	0
chr5:152644827(-)	TGTTCAAGTGGAAGGAAGAGTTGCACATCTCTCACTTTAAATAAAAAGCTAGAAATGATTAAGCCTAGTGAGGAAAGCATGTCAAAAGCCAACACAGGCCAAAAGTTAGGCTTTTTGTGC	0	0	0	0	4	0
chr5:158438321(-)	GCCAAAAGGTAAAAATGAGGATGGTACACACAGAAAACGGCAAAAGATGTAGCCTGGCTAGAGCCCACAGTGTACAGAAATGGAATTAAGGGTGTACCAATTAGCTATTGCTATATAACA	0	0	0	0	8	0
chr5:172800143(+)	AATCTCAGCACTTTGGGAGGCTGAGGTGGGTGGATCGCTTGAGGTCAGGAGTTCGATACCAGCCTGGCCAACACAGCGAAACCAGTCTCTACTGAAAATACAAAAATTAGCTGAGCATGA	0	0	0	0	2	0
chr6:3248378(-)	ATCCCCTGTCTAAGCCCTGCAAGTGTAAAGCCTTGAATTTGCTGCATGGTGTTCGATAGTTCTGTGACAGCGTTCCATAGCAGGAGATACACATCTCATTCTGGACAATGAGAAGCACAC	0	0	0	0	3	2
chr6:6440500(-)	TGAGTCTGGTAAAAATGTTTCATGTATCTGTGGGCAAGCATTTCAGAACTACTTGGAGCCGAGCCCAGGATACCAGGGACATTTTATAGTGGCAGAGAGCCCTGAGAGATTGTATACAAC	0	0	0	0	1	0
chr6:9561421(-)	TATGGATGAAACCTTAAGCTTCATTGCCATTTGGTAGAGACTAAATTGCAGTGGGCTAACTGAGCCAAGGATGTGGATGTAGAGTTGGTACTTTGTGACTTTTTAAAAATACAGTTATGC	0	0	0	0	3	0
chr6:16052121(+)	AGTCTACTACACACCTAGGCTACATGGTACAGCCTACCGCTCCCAGGGTACAAACCTGTATAGCCTGCTGCTGTACTGAATACTGTAAACAATTGTAACACATTGGTATTTGTGTACTGA	0	0	0	0	4	0
chr6:17176276(+)	TTGATTAATGGGTACAAACATATAGTTAGATAGAAGGAATAAGTCCCAGCGTTCGATAGCACAGTAGGGTGACTATCATTAACCACAATTTATTGTATATTTCAAAATAGCTAGAAAAGA	0	0	0	0	1	0
chr6:19442077(-)	CACAATATTATACACTCTCTGCCTGAGTTCTTTGATTCTTTGCACAGTGGTGCACATGTATAGCATTTCTTGCAGAATCCAGGGGCCATTCTTTAGAATGAGGTTGGGTAAATGTGTAGA	0	0	0	0	3	0
chr6:29477587(-)	TGTGTACCCTCCATGTACCTTGTGTACTTTCTTCCCTTAAATCATGGTATTCTTCTGACAGAGCCATATGTACCCTACCCTGCACATTGTTATGCACTTTTCCCCAATTCATGTTTGGTG	0	0	0	0	2	0
chr6:34243394(+)	AACCTCAAGTGATCCGCCCACCTCGGCCTCCTGAAGTGTTGGGATTACAGGCATGAGCCACCGCACCCAGCCCTAATTTTTATATTTTTTGTAGAGATGGGGTTCTGCCATGTTGCCCGG	0	0	0	0	2	0
chr6:44240826(+)	TTTTTTTTTTGAGATGGAGTCTTTCTCTATTGCCCAGGCTGGAGTATAGTGGTGCGATCTCAGCTCACTGCAACCTCTGTCTCCCGGGCTCTAATGATTCTCCTGCCTCAGCCTCCCGAG	0	0	0	0	1	0
chr6:52821979(-)	CCAGCTCAGAAATTTTCATCTTAATTTTGTTCCATAACTGCACTCCTGGAAAAAACTCCATGCACAGGGAGTTTGCCTCAGGGGACTTTCCATAGAAATAACCATAGAGATGAGGTGGTC	0	0	0	0	7	0
chr6:55463483(+)	TCCAGGGACCGACTGTAAGTCAGACCTGAGCTAAAACTTTATTAATTACCTGACCTCCATTAGCCCCTACTTTACCTGGAGGACCACAATGACGTTTTGGATCCACTGTAATCAACATCA	0	0	0	0	3	0
chr6:64389226(+)	GCTATCTTTAGCAGAGGACATCTGTGTCCAAAGGAGAGGCTATCTCTCTAGAGCTAACAGTAGCAGCAGCATCCTAGTAGGCTGTCAGGGAAGCTAGAATGATGAGTTTTTATTTCCATC	0	0	0	0	1	0
chr6:76462646(-)	TACTCTAATATCCTGACTTAGTCAACTTTTATATCACGAGTATTTTCTTGGGTCATTAAATAGCTGGCACTTTTAAAGTGTTTACGGAGTATCTCATTTTGTAGTAATGCTATATGTCCT	0	0	0	0	2	0
chr6:80328818(-)	CAGTGTCCGAGTGATGTAGTATAATAGCTCTCTTGAGCATTGCCTTGTTGTATATGAATTATGCCACAAAGAATACATCTGTAATTTATTTCCTTGTGTGTCAGTGTATGTGTATGAGAA	0	0	0	0	1	0
chr6:83275375(-)	TGTATGTAAATGTTCTGAGCACATTTAAGTAGGCTAGGCTAAAGTAAGGTGTTCGATAGGTTATGTGTAGCAAATGCATTTCAGCTCACAATATTTTCAATTTATGATGCGTTTATTAAG	0	0	0	0	1	0
chr6:83780460(+)	ATTACATAATGGTAAAGGGATCAATTCAACAAGAAGAGCTAACTATCCTAAATATATATGCACCCAATAAAGGAGCACCAAGATTCATAAAGCAAGTCCTGAGTGACCTACAAAGAGACT	0	0	0	0	4	0
chr6:91388569(-)	TGATGTTGAGCAGTTCTGACGCTTGTAGAAAAAGTGGAAGGAGGTAAGGGTAGGTGGGGATACACACACATTTTTTGGATGGGCCCCTCTTTTCTGCCCCTACATCCCTCTCCTCCGGTG	0	0	0	0	2	0
chr6:127662943(+)	TTTTATCATTTTAGTCATTCTACTGAGGGCACAATGAGAGTAGAATATATTTCATATATATATAGAGAGAGATACACATATATATGTGTGTATATATATGTATATATATCTTTTCATATA	0	0	0	0	2	0
chr6:130749752(-)	AGAGAAAGGGAAGATTTTTTCAAAACCAGGGGGAGGATCTTGTAATCATTAGGCAATGGGGAGCCATTGAAATGTTTTTTTGTATGGGCATAACCTGTAACCAATCATATCTAGTTTGCT	0	0	0	0	3	0
chr6:138461567(-)	GAAAAAATGAAAAATATAGACTTCGATTTGTTGAAGCAGATAGAAACTAATCTTACTGAGTATAGATTACTATTCTGACTTTAATGAAAGTAAATAATTCGACATTGAAAACTTTCTTAT	0	0	0	0	2	0
chr6:152371010(-)	TGAAAACAAGGACTCAAACAGGTACTCAAACAGCCATGTTCGTAGCAGTATCATTCACAATAGCCAAAGGTGGAAACACCCAAGTGTTCATCAGCAGAGGAATGCATAAACGAAGTGTGG	0	0	0	0	6	0
chr7:15339564(+)	TACAGAAGAGAAGCCTATGGTTCATCCAGACCGCATTTCAACTATCACGATAACATTTGAAAACCATAAATATTAGCCACAAGATTAGAGATCATTTAGAGGTCTCCAGAGCCTACCCAT	0	0	0	0	8	0
chr7:25549790(+)	CCCATATCAATTAAGTCAGACTTTTGGGCAACGGCAGAGACAGGATCAGTATTTGTTAAACAACCAAAGGTGATTCCAATGGGCAGCAAAATTTGGGAACCATTGGACTGGGCTTTACAA	0	0	0	0	1	0
chr7:27646479(-)	TCTAGTGAAATCTAGCAGTTTCTTGTTAGAGTCTTAGAAACTATTCAAGACCAATCCATTTAGCCAAAAAAAAAAAAAAATTCCTCCTCTCTGGGTGAATTTATTGATATCAGAGAACAG	0	0	0	0	1	0
chr7:27699374(+)	TAAATTTTATGTGTGTGTAAAGTTCTACAAGTTTTAGCAAGTATACATTCATTCAACCACCATCATCAGTGAGGATACGAAATAATTCTCTCACCCCCAGAAGTTCTCTCATGCTACCCC	0	0	0	0	2	0
chr7:28604078(+)	AGGGCGCTTAGACGACATCTCTCCGGTGTGTTGACTCCTCTGTGGAGCCTGAGTCTCTCTGAGCCCCAAGGTCAAGGCTTTGCAAATCGGGGCTATGATCCGGAAAATGTAGTGCTCATA	0	0	0	0	5	0
chr7:33866977(+)	CATTCAAAGTGTGGTCCTGGGACCAACAGCATCCTTGGACTTGAAAGCTTGTTAGACACGCAGAAGCCCGGGCTCACCCCAGGCCTGCTGAATCACAACCTGCATTTTAACAAGACCCCC	0	0	0	0	2	0
chr7:50477017(+)	CATGCCATTAGCTTGCTTTGTGATTAACTCCTTTTACTGAATGTGAGCTCCTTTTAAATTGAGGCCATATCAAGCTTAAATTCCATATTTTACCCGGCACTCTGCATTTCTTCCATGTGG	0	0	0	0	5	0
chr7:72124669(-)	GGTTCAATACACCGGAAGGATATATAACACTTATAAATTTATATGCATCTAACATCACGGCACCCAAATATATGAAGCCAACTGACAGAATAAAAGGGAGAAATAGAGAATAACACAGTA	0	0	0	0	5	0
chr7:72675632(+)	GGATCTTGTGCAAGAAAGAATTCAGGACAAGTCCGTAGAGTAAAGTGAAAGCACGTTTATTAGGAAAGTAAAGGAATAAAAGAATGGCTACTCCATAGCCAGAGCAGCCCCGAAGGCTGC	0	0	0	0	9	0
chr7:94811938(-)	AGATTACAGATCCTGATTTCATGGGGAATGGAAAAGACAGACAAACCAACAAACATTATACAGCCCTGTGGTATGTATTCCAATAGAGAAATGCCATGAGGGTGCCTAGCCGGACAACCA	0	0	0	0	5	0
chr7:99476727(-)	CCACAGCAGGCCAGTACTGGGAAATGTGCAAGGACTCCCAGCTGGAGTTCAAGCGCGTCAGCGCCACCACGCAGTGCTGCTGGGGCATTGCCTGTGACAACCAGGTCTACGTGTATGTGT	0	0	0	0	1	0
chr7:108234853(+)	GTTGGAAATAATGGAAAATCACTCTCATGAAGAACAAAGATGGGGCACTGGCTTCTAAGGTGGCCAAATAGGAAGAGCTCCAGTCTGCAGCTCCCAGCGAGATCAACGCAGAAGACAGAT	0	0	0	0	1	0
chr7:113456712(-)	TACTTTCTTGGCCATTCTTCTTCATCTGTATCTGAGAGACTGTAACCTAGGCTCTATAAGTAGAGAAAGCCTATCAAAAGTAAGGGCAGTAATTGTCCTCCCATACCATATGTATGCCAA	0	0	0	0	1	0
[truncated: 535 more rows]
