# Supplementary material for: Structure and biochemistry-guided engineering of an all-RNA system for DNA insertion with R2 retrotransposons
Source: Nat Commun. 2025 Jul 2;16:6079. doi: 10.1038/s41467-025-61321-z (PMC12222951; doi:10.1038/s41467-025-61321-z)
Supplement: Supplementary file 9 — Source Data [file 41467_2025_61321_MOESM9_ESM.xlsx]

## Sheet: Figure 1
Figure 1b	PCR to investigate activity of different R2 orthologs in human cells
	Ladder:	E-gel 1 kb plus DNA ladder. From top to bottom (bp): 15kb, 10kb, 7kb, 5kb, 4kb, 3kb, 2kb, 1.5kb, 1kb, 850, 650, 500, 400, 300, 200, 100
Figures 1d,e	Denaturing PAGE of fluorescently end-labelled DNA substrates for in vitro R2Tg and R2Bm TPRT reactions. Left: Cy5 scan, Right: Fluorescein scan (of the same gel)
	Lanes 1 - 9 correspond to Figure 1d
	Lanes 10 - 15 correspond to Figure 1e
Figures 1f	Denaturing PAGE of fluorescently end-labelled DNA substrates for in vitro R2Tg TPRT reactions. Left: Cy5 scan, Right: Fluorescein scan (of the same gel)
Figure 1g	Densitometry of denaturing PAGE analysis of fluorescently end-labelled DNA substrates for in vitro R2Tg TPRT reactions, graphs plotted and statistics calculated in Python and Seaborn
	lane number	replicate	R2Tg protein	Unlabelled DNA (nM)	Unlabelled added first	Top strand uncut	Top strand cut	Bottom strand uncut	Bottom strand cut	Bottom strand TPRT	Top strand processed	Bottom strand processed	Theoretical inhibition
	1	1	FALSE	0	FALSE	12696.3	0	11454.4	0	0	0	0	1
	2	1	TRUE	0	FALSE	2328.86	7726.76	596.092	1526.18	6335.79	0.768402	0.929524	1
	3	1	TRUE	20	FALSE	5259.71	5262.69	537.678	1258.06	6396.5	0.500142	0.934367	0.5
	4	1	TRUE	40	FALSE	7078.83	4729.69	589.385	1253.36	6517.2	0.400532	0.929499	0.333333
	5	1	TRUE	80	FALSE	8464.12	3676.69	699.92	1100.65	6231.62	0.302837	0.912861	0.2
	6	1	TRUE	160	FALSE	9785.42	2913.03	1193.72	987.406	6271.2	0.229401	0.85877	0.111111
	7	1	TRUE	320	FALSE	10049.7	3245.45	1003.11	1002.82	6442.2	0.244107	0.881262	0.0588235
	8	1	TRUE	640	FALSE	9721.59	3107.33	1200.99	885.284	6535.08	0.242213	0.860696	0.030303
	9	1	TRUE	0	TRUE	3123.4	7412.05	638.213	1622.06	6064.08	0.703535	0.923332	1
	10	1	TRUE	20	TRUE	8705.78	2820.86	4648.69	1101.23	3779.43	0.244725	0.512171	0.5
	11	1	TRUE	40	TRUE	11540.5	1171.77	8253.35	620.284	1967.89	0.0921764	0.238728	0.333333
	12	1	TRUE	80	TRUE	11809	539.749	9424.35	383.042	1033.11	0.043709	0.130636	0.2
	13	1	TRUE	160	TRUE	11711.2	72.95	9684.93	193.849	437.627	0.00619049	0.0612108	0.111111
	14	1	TRUE	320	TRUE	13116.8	68.536	11582.6	143.607	256.142	0.00519788	0.0333614	0.0588235
	15	1	TRUE	640	TRUE	12305.6	0	11441	43.536	100.657	0	0.0124463	0.030303
	1	2	FALSE	0	FALSE	11404.9	0	8178.71	0	0	0	0	1
	2	2	TRUE	0	FALSE	277.95	7764.59	210.314	1834.96	2461.6	0.96544	0.953335	1
	3	2	TRUE	20	FALSE	2048.45	7306.93	236.071	1449.6	4111.2	0.781041	0.959276	0.5
	4	2	TRUE	40	FALSE	3427.76	6496.64	258.192	1318.89	4365.62	0.654613	0.956553	0.333333
	5	2	TRUE	80	FALSE	4935.18	5889.52	320.192	1330.48	4654.03	0.544082	0.949214	0.2
	6	2	TRUE	160	FALSE	5971.64	4699.1	308.607	1159.06	4501.62	0.440373	0.948301	0.111111
	7	2	TRUE	320	FALSE	5943.52	4512.1	335.607	1131.06	4574.62	0.431548	0.944448	0.0588235
	8	2	TRUE	640	FALSE	5956.52	5197.23	409.899	1168.06	4987.33	0.465962	0.937566	0.030303
	9	2	TRUE	0	TRUE	94.121	6149.35	79.536	1393.06	1923.6	0.984925	0.976581	1
	10	2	TRUE	20	TRUE	2815.69	6241.47	991.234	1408.6	3657.79	0.68912	0.836366	0.5
	11	2	TRUE	40	TRUE	7193.83	2767.74	4383.62	853.82	2103.55	0.277842	0.402857	0.333333
	12	2	TRUE	80	TRUE	10875.1	1036.65	7310.86	465.213	946.82	0.0870272	0.161877	0.2
	13	2	TRUE	160	TRUE	11153.1	513.799	8100.57	319.263	442.385	0.0440389	0.0859433	0.111111
	14	2	TRUE	320	TRUE	11277.6	347.314	8612.15	251.192	259.728	0.0298767	0.0560031	0.0588235
	15	2	TRUE	640	TRUE	10554.9	229.657	7991.74	153.364	469.678	0.021295	0.0723224	0.030303
	1	3	FALSE	0	FALSE	8778.2	0	6095.76	0	0	0	0	1
	2	3	TRUE	0	FALSE	404.778	6014.52	168.071	1087.36	2263.6	0.936944	0.952239	1
	3	3	TRUE	20	FALSE	2524.28	5445.98	396.213	1089.53	3428.3	0.683288	0.919371	0.5
	4	3	TRUE	40	FALSE	4686.59	5091.98	516.627	1179.41	4267.55	0.520729	0.91337	0.333333
	5	3	TRUE	80	FALSE	4572.93	3696.91	410.385	965.406	3652.67	0.447035	0.918388	0.2
	6	3	TRUE	160	FALSE	6837.18	4210.69	538.213	1201.23	4961.33	0.381132	0.919679	0.111111
	7	3	TRUE	320	FALSE	5212.81	3584.79	328.849	920.991	3932.91	0.407474	0.936549	0.0588235
	8	3	TRUE	640	FALSE	5872.93	3908.62	417.678	987.113	4361.74	0.399591	0.927569	0.030303
	9	3	TRUE	0	TRUE	564.021	8812.3	206.071	1755.31	3746.67	0.939846	0.963898	1
	10	3	TRUE	20	TRUE	3381.98	4653.86	1116.65	1228.06	2915.43	0.579138	0.787715	0.5
	11	3	TRUE	40	TRUE	6352.76	1994.13	3592.08	692.577	1567.06	0.238907	0.386149	0.333333
	12	3	TRUE	80	TRUE	7858.3	897.234	4951.08	413.92	861.82	0.102476	0.204878	0.2
	13	3	TRUE	160	TRUE	9249.54	470.335	6271.45	275.728	445.213	0.048389	0.103104	0.111111
	14	3	TRUE	320	TRUE	7156	176.314	4951.91	108.778	202.778	0.0240461	0.0591922	0.0588235
	15	3	TRUE	640	TRUE	10540.2	187.364	7486.69	117.364	157.95	0.0174657	0.0354694	0.030303

## Sheet: Figure 3
Figure 3b	PCR to investigate reporter integration by R2Tg
	Ladder:	E-gel 1 kb plus DNA ladder. From top to bottom (bp): 15kb, 10kb, 7kb, 5kb, 4kb, 3kb, 2kb, 1.5kb, 1kb, 850, 650, 500, 400, 300, 200, 100
Figures 3c-e	Donor UTR
	Sample	Note	WT rep1	WT rep2	WT rep3	RTmut rep1	RTmut rep2	RTmut rep3	BackS 1	BackS 2	BackS 3
	1	Full UTR	6.35	6.16	6.77	0.76	1	0.88	5.59	5.16	5.89
	2	175-5UTR	5.31	5.78	6.13	1.09	0.95	0.93	4.22	4.83	5.2
	3	90-5UTR	4.81	5.44	5.04	0.81	0.88	1	4	4.56	4.04
	4	no5UTR	7.42	7.91	8.41	0.75	0.78	0.63	6.67	7.13	7.78
	5	no5UTR-100-3UTR	9.63	10.2	10.4	0.81	0.94	0.85	8.82	9.26	9.55
	6	no5UTR-67-3UTR	7.64	8.7	8.31	0.85	1.03	0.72	6.79	7.67	7.59
	7	no5UTR-50-3UTR	0.77	0.91	0.78	1.01	0.95	0.81	-0.24	-0.04	-0.03
Figure 3f	Donor 5' homology
	Sample	5' homology	WT rep1	WT rep2	WT rep3	RTmut rep1	RTmut rep2	RTmut rep3	BackS 1	BackS 2	BackS 3
	1	36	10.8	11.3	11.6	1.11	1.2	1.21	9.69	10.1	10.39
	2	56	9.13	7.88	9.53	0.5	0.62	0.42	8.63	7.26	9.11
	3	43	10.4	10.6	10.8	0.82	0.89	1.15	9.58	9.71	9.65
	4	28	10.3	9.45	9.98	0.84	0.89	0.99	9.46	8.56	8.99
	5	23	7.42	7.19	6.65	0.49	0.47	0.4	6.93	6.72	6.25
	6	13	6.4	5.88	5.95	0.89	1.13	1.38	5.51	4.75	4.57
	7	0	5.56	4.4	5.37	1.01	1.25	1.24	4.55	3.15	4.13
Figure 3g	Donor 3' homology
	Sample	3' homology	WT rep1	WT rep2	WT rep3	RTmut rep1	RTmut rep2	RTmut rep3	BackS 1	BackS 2	BackS 3
	1	5	8.8	10.3	11	0.7	0.66	0.67	8.1	9.64	10.33
	2	0	1.67	1.68	1.49	0.91	0.92	0.97	0.76	0.76	0.52
	3	1	1.37	1.79	1.61	0.64	0.57	0.61	0.73	1.22	1
	4	2	1.4	1.99	1.3	0.92	0.73	0.71	0.48	1.26	0.59
	5	3	5.49	6.32	4.83	0.78	0.75	0.65	4.71	5.57	4.18
	6	4	9.84	12	10.4	0.65	0.87	0.79	9.19	11.13	9.61
	7	10	10.1	10.4	9.72	0.71	0.55	0.37	9.39	9.85	9.35
	8	20	6.76	8.88	7.22	0.29	0.21	0.4	6.47	8.67	6.82
Figure 3h	Donor cargo length
	Sample	Cargo	WT rep1	WT rep2	WT rep3	RTmut rep1	RTmut rep2	RTmut rep3	BackS 1	BackS 2	BackS 3
	1	2414-filler1	2.7	3.02	2.87	0.51	0.51	0.48	2.19	2.51	2.39
	2	2914-filler1	1.26	1.35	1.44	0.49	0.43	0.44	0.77	0.92	1
	3	3414-filler1	0.71	0.59	0.56	0.63	0.58	0.66	0.08	0.01	-0.1
	4	4414-filler1	1.63	1.64	1.55	0.78	0.68	0.66	0.85	0.96	0.89
	5	5414-filler1	0.67	0.74	0.68	0.66	0.61	0.67	0.01	0.13	0.01
	6	1402	14.1	14.4	13.8	1.45	1.7	1.36	12.65	12.7	12.44
	7	1714-filler2	8.37	9.67	9.17	0.72	1.14	0.96	7.65	8.53	8.21
	8	1914-filler2	7.84	7.19	7.46	1.27	1.2	1.32	6.57	5.99	6.14
	9	2414-filler2	2.64	2.64	2.78	0.87	0.9	0.81	1.77	1.74	1.97
	10	2914-filler2	1.06	1.13	1.14	0.48	0.64	0.65	0.58	0.49	0.49
	11	3413-filler2	0.42	0.4	0.49	0.33	0.31	0.35	0.09	0.09	0.14
	12	4414-filler2	0.17	0.16	0.16	0.23	0.099	0.16	-0.06	0.061	0
	13	5414-filler2	0.21	0.26	0.31	0.12	0.25	0.17	0.09	0.01	0.14

## Sheet: Figure 4
Figure 4a	Donor UTP modification (run in the same experiment as Fig. 3f)
	Sample	Note	WT rep1	WT rep2	WT rep3	RTmut rep1	RTmut rep2	RTmut rep3	BackS 1	BackS 2	BackS 3
also in Fig. 3f	1	m1Ψ	10.8	11.3	11.6	1.11	1.2	1.21	9.69	10.1	10.39
	15	Ψ	6.36	6.46	6.47	1.01	1.21	1.37	5.35	5.25	5.1
	16	U	3.94	3.16	3.29	1.29	1.66	1.7	2.65	1.5	1.59
Figure 4b	Donor +/- 5' cap (run in the same experiment as Fig. 3c)
	Sample	Note	WT rep1	WT rep2	WT rep3	RTmut rep1	RTmut rep2	RTmut rep3	BackS 1	BackS 2	BackS 3
also in Fig. 3c	2	175-5UTR+cap	5.31	5.78	6.13	1.09	0.95	0.93	4.22	4.83	5.2
also in Fig. 3c	3	90-5UTR+cap	4.81	5.44	5.04	0.81	0.88	1	4	4.56	4.04
also in Fig. 3c	4	no5UTR+cap	7.42	7.91	8.41	0.75	0.78	0.63	6.67	7.13	7.78
	8	175-5UTRnoCap	5.35	5.69	6.31	0.8	1.01	0.71	4.55	4.68	5.6
	9	90-5UTRnoCap	4.35	4.95	5.39	0.81	1.08	0.85	3.54	3.87	4.54
	10	no5UTRnoCap	4.31	5.13	5.52	0.9	1.06	0.93	3.41	4.07	4.59
Figure 4d	Chemical modifications on donor
	Sample	Note	WT rep1	WT rep2	WT rep3	RTmut rep1	RTmut rep2	RTmut rep3	BackS 1	BackS 2	BackS 3
	1	mini	13.8	14.9	14.7	1.7	1.52	1.32	12.1	13.38	13.38
	2	mini*	13.5	13.3	13.1	1.16	1.1	1.04	12.34	12.2	12.06
	3	miniMod	22.6	27.5	26.1	0.73	0.98	0.94	21.87	26.52	25.16
	4	MT	18.8	20.9	20.3	1.98	1.71	1.62	16.82	19.19	18.68
	5	PST	12.4	11.6	12.1	1.81	1.64	1.16	10.59	9.96	10.94
	6	OMeT	10.7	11.5	10.5	0.93	0.91	1.16	9.77	10.59	9.34
Figure 4e	MMax transfection of native, mini, and miniMod
	Sample	Note	WT rep1	WT rep2	WT rep3	DonorOnly rep1	DonorOnly rep2	DonorOnly rep3	BackS 1	BackS 2	BackS 3
	5	native	6.83	6.84	7.01	1.1	1.43	1.35	5.73	5.41	5.66
	6	mini	11.4	11.2	11.6	1.13	1	1.24	10.27	10.2	10.36
	7	miniMod	21	23	22	0.81	0.84	1.08	20.19	22.16	20.92
Figure 4f	TransIT, MMax, and LNP
	Sample	Note	WT rep1	WT rep2	WT rep3	RTmut rep1	RTmut rep2	RTmut rep3	BackS 1	BackS 2	BackS 3
	1	LNP-4hr	17.5	17.3	17.5	0.053	0.041	0.45	17.447	17.259	17.05
	2	MMax-4hr	10.3	10.4	9.77	0.18	0.17	0.25	10.12	10.23	9.52
	3	TransIT-4hr	5.94	5.31	5.53	0.18	0.18	0.15	5.76	5.13	5.38
	4	LNP-24hr	59.8	58.8	59.9	0.6	1.07	1.26	59.2	57.73	58.64
	5	MMax-24hr	14.7	14.7	14.3	1.09	1.21	1.28	13.61	13.49	13.02
	6	TransIT-24hr	7.75	7.7	7.71	0.54	0.52	0.69	7.21	7.18	7.02
Figure 4g	LNP transfection of native, mini, and miniMod
	Sample	Note	WT rep1	WT rep2	WT rep3	DonorOnly rep1	DonorOnly rep2	DonorOnly rep3	BackS 1	BackS 2	BackS 3
	5	native	31.6	34.5	33	0.29	0.45	0.61	31.31	34.05	32.39
	6	mini	68.1	71.6	72.1	0.68	0.57	0.63	67.42	71.03	71.47
	7	miniMod	88.3	93	89.3	0.81	0.68	0.89	87.49	92.32	88.41
Figure 4h	LNP transfection of R2Tg mutants
	Sample	Note	R2 rep1	R2 rep2	R2 rep3	BackS 1	BackS 2	BackS 3
	1	WT	95.5	92.5	94.7	95.23	91.83	94.04
	2	RTmut	0.37	0.31	0.45	0.1	-0.36	-0.21
	3	ENmut	0.48	0.34	0.78	0.21	-0.33	0.12
	4	DonorOnly	0.27	0.67	0.66	0	0	0
Figure 4i	1:1 vs. 1:4 editor:donor ratio
	Sample	Note	WT rep1	WT rep2	WT rep3	RTmut rep1	RTmut rep2	RTmut rep3	BackS 1	BackS 2	BackS 3
	1	4:1	95.7	95.5	91.2	0.21	0.59	0.72	95.49	94.91	90.48
	2	1:1	92.9	93.1	89.1	0.38	3.44	1.14	92.52	89.66	87.96

## Sheet: Figure 5
Figure 5b	TTISS analysis
	Sample	Note	on-target rep1	on-target rep2	on-target rep3	off-target rep1	off-target rep2	off-target rep3	on-target% rep1	on-target% rep2	on-target% rep3	off-target% rep1	off-target% rep2	off-target% rep3
	1	MMax	106036	54085	54549	3550	1788	1731	96.76	96.8	96.92	3.24	3.2	3.08
	2	LNP	176829	145832	160685	911	881	1061	99.49	99.4	99.34	0.51	0.6	0.66
Figure 5d	long-read statistics
	Category	Reads	% reads
	integrated	846	8.3
	non-integrated	9329	91.7
	other	31	3.7
	truncated	363	42.9
	full-length	452	53.4
Figure 5f,g	miniMod in cell type panel
	Sample	Note	WT rep1	WT rep2	WT rep3	RTmut rep1	RTmut rep2	RTmut rep3	BackS 1	BackS 2	BackS 3	mCh median1	mCh median2	mCh median3	Average	STDev
	1	c2c12	31.3	32.2	35.9	0.77	1.02	1.14	30.53	31.18	34.76	33988	36868	36619	35825	1595.75
	2	HepG2	4.46	5.58	5.81	1.37	1.42	0.92	3.09	4.16	4.89	9504	10522	11697	10574.3	1097.44
	3	BJ	12.1	11	14.4	1.57	1.45	1.15	10.53	9.55	13.25	29294	31658	29994	30315.3	1214.32
	4	Huh7	71.9	71.9	72.4	1.88	1.08	1.11	70.02	70.82	71.29	120112	115225	128727	121355	6836.24
	5	N2a	17.5	19.9	19.8	1.53	0.82	0.89	15.97	19.08	18.91	59652	59448	62373	60491	1633.05
	6	STO	14.5	15.7	15.8	0.39	0.45	0.48	14.11	15.25	15.32	19939	20544	20750	20411	421.541
	7	AC16	84	82.9	82.4	1.71	1.29	1.31	82.29	81.61	81.09	141846	143329	133265	139480	5433.18
	8	HeLa	88.5	89.9	88.3	0.62	0.82	0.82	87.88	89.08	87.48	117236	119283	121787	119435	2279.32
	9	HEK293FT	85.8	91.4	91.4	1.82	0.98	1.31	83.98	90.42	90.09	93640	93317	97941	94966	2581.48
Figure 5h	HSMM
	Sample	Note	WT rep1	WT rep2	WT rep3	RTmut rep1	RTmut rep2	RTmut rep3	BackS 1	BackS 2	BackS 3
	1	HSMM	18.2	16	16.3	1.91	2.09	1.97	16.29	13.91	14.33
	2	HEK293FT	44.4	42.6	43.5	0.84	0.69	0.64	43.56	41.91	42.86
Figure 5i	human primary T cells
	Sample	Note	WT rep1	WT rep2	WT rep3	RTmut rep1	RTmut rep2	RTmut rep3	BackS 1	BackS 2	BackS 3
	1	Donor1	0.82	0.78	0.66	0.21	0.18	0.11	0.61	0.6	0.55
	2	Donor2	0.56	0.48	0.76	0.24	0.22	0.19	0.32	0.26	0.57
	3	Donor3	0.42	0.81	0.34	0.3	0.18	0.25	0.12	0.63	0.09
Figure 5j	E14
	Sample	Note	WT rep1	WT rep2	WT rep3	RTmut rep1	RTmut rep2	RTmut rep3	BackS 1	BackS 2	BackS 3
	1	gated	1.93	2.4	1.97	0.27	0.37	0.33	1.66	2.03	1.64
	2	ungated	0.69	0.88	0.75	0.21	0.22	0.22	0.48	0.66	0.53

## Sheet: Extended Data Fig. 1
Extended Data Fig. 1c	SDS-PAGE analysis of R2Tg cryoEM sample preparation.
	Lane 1:	PrecisionPlus protein ladder. From top to bottom (kDa): 250, 150, 100, 75, 50, 37, 25, 20, 15, 10
	Lanes 2-8:	Not in paper
	Lane 9:	Eluted sample for cryoEM analysis
	Lanes 10-15:	Not in paper
Extended Data Fig. 1c	Denaturing PAGE of fluorescently end-labelled DNA substrates for R2Tg cryoEM sample preparation. Left: Cy5 scan, Right: SYBR Gold scan (of the same gel)
	Lane 1:	RiboRuler Low Range RNA Ladder. From top to bottom (nt): 1000, 800, 600, 400, 300, 200, 100 (not visible in Cy5 channel)
	Lanes 2-11:	Not in paper
	Lanes 12-15:	Nucleic acids extracted from eluted cryoEM sample with different nuclease treatments.

## Sheet: Extended Data Fig. 4
Extended Data Fig. 4a	Different R2Tg constructs
	Sample	Note	R2 rep1	R2 rep2	R2 rep3	BackS 1	BackS 2	BackS 3
	1	vaxTg	14.8	14.1	15	14.16	13.15	14.32
	2	vaxRTmut	0.64	0.95	0.68	0	0	0
	3	Tg	9.27	9.4	9.11	9.09	9.09	8.41
	4	truncTg	2.87	2.95	2.96	2.69	2.64	2.26
	5	RTmut	0.18	0.31	0.7	0	0	0
Extended Data Figs. 4b,c	Donor UTR, alternative RNA normalization
	Sample	Note	WT rep1	WT rep2	WT rep3	RTmut rep1	RTmut rep2	RTmut rep3	BackS 1	BackS 2	BackS 3
	1	Full UTR	6.98	6.78	8.02	1.26	0.81	1.26	5.72	5.97	6.76
	2	175-5UTR	6.77	6.9	7.8	0.84	1.05	0.78	5.93	5.85	7.02
	3	90-5UTR	6.66	6.59	7.79	0.98	0.92	1.41	5.68	5.67	6.38
	4	no5UTR	10.4	9.3	10.7	0.93	0.89	0.8	9.47	8.41	9.9
	5	no5UTR-100-3UTR	13.4	14	14.1	0.99	0.78	1.09	12.41	13.22	13.01
	6	no5UTR-67-3UTR	10.3	10.8	11.6	0.95	0.92	1.25	9.35	9.88	10.35
	7	no5UTR-50-3UTR	1.03	0.79	0.64	0.66	0.93	1	0.37	-0.14	-0.36
Extended Data Fig. 4d	Alternative 3' UTR
	Sample	Note	WT rep1	WT rep2	WT rep3	RTmut rep1	RTmut rep2	RTmut rep3	BackS 1	BackS 2	BackS 3
	8	WT	10.1	13	11.7	0.94	0.89	0.9	9.16	12.11	10.8
	9	sTL	7.87	9.16	8.74	0.92	0.75	1.15	6.95	8.41	7.59
	10	NW	10.2	10.9	10.2	0.77	0.87	1.25	9.43	10.03	8.95
	11	TL	8.63	10.2	9.98	0.83	1.17	0.9	7.8	9.03	9.08
	12	TL1W	8.6	9.69	10.9	1.05	0.92	1.09	7.55	8.77	9.81
	13	-P2	0.79	0.82	0.85	0.99	0.97	1.08	-0.2	-0.15	-0.23
	14	Flip	5.85	6.13	5.49	0.72	1.12	0.85	5.13	5.01	4.64
	15	GC	8.66	9.48	9.73	0.81	1	0.91	7.85	8.48	8.82
Extended Data Fig. 4i	Donor cargo length, with 5' UTR
	Sample	Note	WT rep1	WT rep2	WT rep3	RTmut rep1	RTmut rep2	RTmut rep3	BackS 1	BackS 2	BackS 3
	1	1402 +5' UTR	7.81	9.31	8.09	0.79	0.72	0.8	7.02	8.59	7.29
	2	2414-filler1 +5' UTR	1.43	1.44	1.29	0.46	0.5	0.67	0.97	0.94	0.62
	3	2914-filler1 +5' UTR	0.68	0.54	0.53	0.49	0.5	0.3	0.19	0.04	0.23
	4	3414-filler1 +5' UTR	0.28	0.19	0.3	0.27	0.19	0.25	0.01	0	0.05
	5	2414-filler2 +5' UTR	1	0.76	1.02	0.45	0.46	0.44	0.55	0.3	0.58
	6	2914-filler2 +5' UTR	0.46	0.54	0.55	0.42	0.48	0.42	0.04	0.06	0.13
	7	3413-filler2 +5' UTR	0.23	0.23	0.21	0.15	0.15	0.14	0.08	0.08	0.07
	8	1402	9.68	11.1	10.3	0.72	0.66	0.81	8.96	10.44	9.49
	9	2414-filler1	1.95	2.1	1.84	0.67	0.65	0.55	1.28	1.45	1.29
	10	2914-filler1	0.96	1.01	1.11	0.62	0.56	0.63	0.34	0.45	0.48
	11	3414-filler1	0.76	0.74	0.58	0.8	0.83	0.78	-0.04	-0.09	-0.2
	12	2414-filler2	1.81	1.82	1.59	0.55	0.54	0.39	1.26	1.28	1.2
	13	2914-filler2	0.88	0.96	0.77	0.61	0.63	0.73	0.27	0.33	0.04
	14	3413-filler2	0.7	0.57	0.53	0.51	0.53	0.69	0.19	0.04	-0.16

## Sheet: Extended Data Fig. 5
Extended Data Fig. 5a	poly(A) tail length
	Sample	Note	WT rep1	WT rep2	WT rep3	RTmut rep1	RTmut rep2	RTmut rep3	BackS 1	BackS 2	BackS 3
	1	30-nt	10.1	11.1	12.8	1.02	0.94	0.67	9.08	10.16	12.13
	8	5-nt	5.82	6.3	5.56	0.19	0.16	0.23	5.63	6.14	5.33
	9	10-nt	10.2	11.5	10.9	0.24	0.37	0.27	9.96	11.13	10.63
	10	15-nt	12	11.1	11.7	0.37	0.6	0.43	11.63	10.5	11.27
	11	20-nt	12.7	12.8	13.3	1.14	1.48	1.22	11.56	11.32	12.08
	12	40-nt	10.6	9.55	8.68	1.1	0.8	0.87	9.5	8.75	7.81
	13	50-nt	8.5	8.86	8.57	0.79	0.92	1.13	7.71	7.94	7.44
	14	60-nt	8.59	7.78	8.29	1.03	1.11	1.22	7.56	6.67	7.07
Extended Data Fig. 5c	Other donor modifications
	Sample	Note	WT rep1	WT rep2	WT rep3	RTmut rep1	RTmut rep2	RTmut rep3	BackS 1	BackS 2	BackS 3
	1	miniMod	24.7	23.4	25.9	0.83	0.67	0.67	23.87	22.73	25.23
	2	PSC	17.7	17.6	18.2	1.43	1.36	1.36	16.27	16.24	16.84
	3	mockT	24.3	22.1	22.4	1.28	1.26	1.26	23.02	20.84	21.14
	4	ubT	26.5	23.7	25	0.48	0.56	0.56	26.02	23.14	24.44
	5	MT	28.1	26.5	27.7	0.43	0.29	0.29	27.67	26.21	27.41
	6	mini*	13.6	13.5	13.8	0.76	0.71	0.71	12.84	12.79	13.09
Extended Data Fig. 5d	Alternative ribozymes
	Sample	Note	WT rep1	WT rep2	WT rep3	RTmut rep1	RTmut rep2	RTmut rep3	BackS 1	BackS 2	BackS 3
	1	Tg	11	12.8	11.3	1.35	1.18	0.9	9.65	11.62	10.4
	2	Bm	6.98	8.42	7.61	0.91	0.91	1.1	6.07	7.51	6.51
	3	Ngi	13.9	15.8	14.9	1.67	1.34	1.81	12.23	14.46	13.09
	4	Am	8.49	9.23	9.68	1.32	1.28	1.21	7.17	7.95	8.47
	5	Lp	7.25	8.77	8.41	1.28	0.9	0.95	5.97	7.87	7.46
	6	Ra	9.21	9.13	9.37	1.55	1.44	1.43	7.66	7.69	7.94
	7	Nv	11.9	12.8	11.3	1.39	1.12	1.14	10.51	11.68	10.16
	8	Tcas	12.7	13.6	13.4	1.82	1.67	1.37	10.88	11.93	12.03
	9	Fa	14.9	15.6	16.4	1.31	1.15	1.49	13.59	14.45	14.91
	10	Synthetic	12.4	13	12	1.14	1.64	1.54	11.26	11.36	10.46
	11	HDV	9.45	9.02	9.35	1.36	1.48	0.91	8.09	7.54	8.44
	12	Bat	8.17	9.54	9.02	1.78	1.29	1.46	6.39	8.25	7.56
	13	HH	6.46	6.27	5.96	1.01	0.99	0.83	5.45	5.28	5.13

## Sheet: Extended Data Fig. 6
Extended Data Fig. 6a	Editor:donor ratios
	Sample	Note	Rep1	Rep2	Rep3	BackS 1	BackS 2	BackS 3
	1	10:1	38.9	36.2	38.2	38.14	34.28	37.68
	2	4:1	52.9	50.7	50.9	52.14	48.78	50.38
	3	1:1	70.8	72.6	72.1	70.04	70.68	71.58
	4	1:4	61.8	61.9	60.3	61.04	59.98	59.78
	5	1:10	53.4	54.1	55	52.64	52.18	54.48
	6	1:50	22.2	20.2	19.4	21.44	18.28	18.88
	7	1:100	10.6	10.2	9.75	9.84	8.28	9.23
	8	Donor only	0.76	1.92	0.52	0	0	0
Extended Data Figs. 6c,d	%GFP+ cells over time
	Day	Sample	Note	Rep1	Rep2	Rep3	Rep4	BackS 1	BackS 2	BackS 3	BackS 4
	1.72917	1	vaxTg	64.8	67.5	61.3	67	63.18	66.27	58.83	64.6
	1.72917	2	truncTg	5.95	6.65	5.71	7.68	4.33	5.42	3.24	5.28
	1.72917	3	Tg	35.7	36.3	32.7	35.6	34.08	35.07	30.23	33.2
	1.72917	4	Y1174D	59.1	61.3	60.6	62	57.48	60.07	58.13	59.6
	1.72917	5	1:9	44.6	45.6	41.9	46.6	42.98	44.37	39.43	44.2
	1.72917	6	1:49	18.8	17.9	17	18.8	17.18	16.67	14.53	16.4
	1.72917	7	1:99	12.3	10.9	11.6	13.3	10.68	9.67	9.13	10.9
	1.72917	8	4:1	39.8	38.5	33.4	33.5	38.18	37.27	30.93	31.1
	1.72917	9	RTmut	1.62	1.23	2.47	2.4	0	0	0	0
	4.90278	1	vaxTg	61.7	65.8	61.1	66.8	61.27	65.35	60.29	66.17
	4.90278	2	truncTg	6.8	7.11	7.23	7.74	6.37	6.66	6.42	7.11
	4.90278	3	Tg	38.8	39	35.9	40.7	38.37	38.55	35.09	40.07
	4.90278	4	Y1174D	57.1	59.8	58.2	62.2	56.67	59.35	57.39	61.57
	4.90278	5	1:9	45.6	46.5	44.7	48.1	45.17	46.05	43.89	47.47
	4.90278	6	1:49	20.7	18.8	21.1	21.8	20.27	18.35	20.29	21.17
	4.90278	7	1:99	13	11	11.8	14.1	12.57	10.55	10.99	13.47
	4.90278	8	4:1	37	37.4	37.2	39	36.57	36.95	36.39	38.37
	4.90278	9	RTmut	0.43	0.45	0.81	0.63	0	0	0	0
	7.76736	1	vaxTg	45.7	45.4	43.2	47.8	45.12	44.49	41.79	46.12
	7.76736	2	truncTg	5.83	6.7	6.96	7.7	5.25	5.79	5.55	6.02
	7.76736	3	Tg	30.2	28.9	30.5	33.5	29.62	27.99	29.09	31.82
	7.76736	4	Y1174D	43.4	43.6	44.7	50.7	42.82	42.69	43.29	49.02
	7.76736	5	1:9	34.3	36	35.5	39.8	33.72	35.09	34.09	38.12
	7.76736	6	1:49	16.8	16.1	16.4	19.1	16.22	15.19	14.99	17.42
	7.76736	7	1:99	11	10	10.2	11.8	10.42	9.09	8.79	10.12
	7.76736	8	4:1	20.2	18.2	25.9	27.3	19.62	17.29	24.49	25.62
	7.76736	9	RTmut	0.58	0.91	1.41	1.68	0	0	0	0
	10.966	1	vaxTg	38.2	35.3	34	33.9	37.99	35.06	33.62	33.48
	10.966	2	truncTg	6.38	6.43	6.39	8.08	6.17	6.19	6.01	7.66
	10.966	3	Tg	22.8	20.5	22	22.9	22.59	20.26	21.62	22.48
	10.966	4	Y1174D	32.3	32.6	34.3	33.6	32.09	32.36	33.92	33.18
	10.966	5	1:9	24.1	25.6	24.2	29.9	23.89	25.36	23.82	29.48
	10.966	6	1:49	12.8	12.6	13.3	14.3	12.59	12.36	12.92	13.88
	10.966	7	1:99	8.93	9.32	8.36	12.1	8.72	9.08	7.98	11.68
	10.966	8	4:1	10.5	18.8	12.9	20	10.29	18.56	12.52	19.58
	10.966	9	RTmut	0.21	0.24	0.38	0.42	0	0	0	0
	14.9167	1	vaxTg	30	31.7	32.7	27.4	29.31	30.91	31.55	25.85
	14.9167	2	truncTg	7.92	8.76	8.99	9.88	7.23	7.97	7.84	8.33
	14.9167	3	Tg	22	19.6	22.3	24.2	21.31	18.81	21.15	22.65
	14.9167	4	Y1174D	28.4	28.6	35.2	30.7	27.71	27.81	34.05	29.15
	14.9167	5	1:9	23.6	26.2	27.9	28.8	22.91	25.41	26.75	27.25
	14.9167	6	1:49	14.7	16.6	16.8	16.8	14.01	15.81	15.65	15.25
	14.9167	7	1:99	10.8	11.7	11.8	17.2	10.11	10.91	10.65	15.65
	14.9167	8	4:1	5.29	14.6	7.06	15.1	4.6	13.81	5.91	13.55
	14.9167	9	RTmut	0.69	0.79	1.15	1.55	0	0	0	0
	19.9097	1	vaxTg	28.3	29.4	21	26.5	27.59	28.94	20.5	25.75
	19.9097	2	truncTg	7.61	8.23	6.38	8.29	6.9	7.77	5.88	7.54
	19.9097	3	Tg	24.1	19.7	21.5	21.8	23.39	19.24	21	21.05
	19.9097	4	Y1174D	26.5	26	25.1	28	25.79	25.54	24.6	27.25
	19.9097	5	1:9	24.3	20.6	21.3	24.9	23.59	20.14	20.8	24.15
	19.9097	6	1:49	14.2	12.6	12.8	14.9	13.49	12.14	12.3	14.15
	19.9097	7	1:99	11.1	11.1	6.16	10.1	10.39	10.64	5.66	9.35
	19.9097	8	4:1	5.63	14.3	2.67	8.11	4.92	13.84	2.17	7.36
	19.9097	9	RTmut	0.71	0.46	0.5	0.75	0	0	0	0
Extended Data Figs. 6c,d	GFP intensity over time
	Day	Sample	Note	Rep1	Rep2	Rep3	Rep4	Normalized 1	Normalized 2	Normalized 3	Normalized 4
	1.72917	1	vaxTg	173471	185951	150984	153625	97.6751	108.426	112.339	118.721
	1.72917	2	truncTg	17353	13932	15067	12639	9.77083	8.12362	11.2106	9.76739
	1.72917	3	Tg	74326	76401	65671	64110	41.8502	44.5487	48.8624	49.544
	1.72917	4	Y1174D	126516	146851	153625	112857	71.2365	85.6274	114.304	87.2156
	1.72917	5	1:9	102795	99647	89222	106044	57.8801	58.1032	66.3854	81.9505
	1.72917	6	1:49	25267	28902	33192	20340	14.2269	16.8525	24.6964	15.7187
	1.72917	7	1:99	14347	16194	13978	16301	8.07827	9.44257	10.4003	12.5974
	1.72917	8	4:1	82702	90463	54195	53641	46.5664	52.7481	40.3237	41.4536
	1.72917	9	RTmut	1776	1715	1344	1294	1	1	1	1
	4.90278	1	vaxTg	126516	132345	101735	112079	151.516	162.387	113.417	115.904
	4.90278	2	truncTg	40824	44756	33531	34451	48.891	54.9153	37.3813	35.6267
	4.90278	3	Tg	67269	64331	52192	64774	80.5617	78.9337	58.1851	66.9845
	4.90278	4	Y1174D	109776	104227	97941	104588	131.468	127.886	109.187	108.157
	4.90278	5	1:9	88304	82988	82418	70103	105.753	101.826	91.8818	72.4953
	4.90278	6	1:49	48246	48246	36371	45063	57.7796	59.1975	40.5474	46.6008
	4.90278	7	1:99	43701	42382	34219	41666	52.3365	52.0025	38.1483	43.0879
	4.90278	8	4:1	68671	68908	66123	54942	82.2407	84.5497	73.7157	56.817
	4.90278	9	RTmut	835	815	897	967	1	1	1	1
	7.76736	1	vaxTg	44452	34103	36371	33417	65.8548	44.1177	44.1932	37.5894
	7.76736	2	truncTg	28324	28324	23631	19741	41.9615	36.6417	28.7132	22.2058
	7.76736	3	Tg	42094	34451	28708	29000	62.3615	44.5679	34.8821	32.6209
	7.76736	4	Y1174D	45063	36868	32416	32197	66.76	47.6947	39.3876	36.2171
	7.76736	5	1:9	39192	33080	27479	21168	58.0622	42.7943	33.3888	23.811
	7.76736	6	1:49	31233	26305	26129	21885	46.2711	34.0298	31.7485	24.6175
	7.76736	7	1:99	33531	27387	20544	22253	49.6756	35.4295	24.9623	25.0315
	7.76736	8	4:1	25183	20205	21380	24030	37.3081	26.1384	25.9781	27.0304
	7.76736	9	RTmut	675	773	823	889	1	1	1	1
	10.966	1	vaxTg	51132	51836	39999	43850	78.0641	94.4189	53.907	58.3112
	10.966	2	truncTg	35639	42671	36743	35159	54.4107	77.725	49.5189	46.754
	10.966	3	Tg	44000	40547	38271	42526	67.1756	73.8561	51.5782	56.5505
	10.966	4	Y1174D	43257	46786	36619	41951	66.0412	85.2204	49.3518	55.7859
	10.966	5	1:9	44909	43257	34568	32857	68.5634	78.7923	46.5876	43.6928
	10.966	6	1:49	36868	38794	36743	37626	56.287	70.663	49.5189	50.0346
	10.966	7	1:99	38271	36993	30197	29994	58.429	67.3825	40.6968	39.8856
	10.966	8	4:1	26305	22703	21098	21168	40.1603	41.3534	28.434	28.1489
	10.966	9	RTmut	655	549	742	752	1	1	1	1
	14.9167	1	vaxTg	46309	35278	25267	39325	72.9276	50.5415	35.388	52.2939
	14.9167	2	truncTg	15316	19873	13752	11400	24.1197	28.4713	19.2605	15.1596
	14.9167	3	Tg	35040	31023	20612	22855	55.1811	44.4456	28.8683	30.3923
	14.9167	4	Y1174D	38141	27387	19417	27758	60.0646	39.2364	27.1947	36.9122
	14.9167	5	1:9	29792	25867	19417	26751	46.9165	37.0587	27.1947	35.5731
	14.9167	6	1:49	22703	18846	16680	18053	35.7528	27	23.3613	24.0066
	14.9167	7	1:99	20888	21239	12396	12316	32.8945	30.4284	17.3613	16.3777
	14.9167	8	4:1	7419	14583	6439	13574	11.6835	20.8926	9.01821	18.0505
	14.9167	9	RTmut	635	698	714	752	1	1	1	1
	19.9097	1	vaxTg	40824	34219	32746	40824	51.6759	46.5565	46.5804	51.9389
	19.9097	2	truncTg	22627	26661	28040	25015	28.6418	36.2735	39.8862	31.8257
	19.9097	3	Tg	25867	27022	27387	23869	32.743	36.7646	38.9573	30.3677
	19.9097	4	Y1174D	40685	35639	40547	22778	51.5	48.4884	57.6771	28.9796
	19.9097	5	1:9	31445	30814	31980	25015	39.8038	41.9238	45.4908	31.8257
	19.9097	6	1:49	29294	30607	27387	28708	37.081	41.6422	38.9573	36.5242
	19.9097	7	1:99	29792	29000	24353	24848	37.7114	39.4558	34.6415	31.6132
	19.9097	8	4:1	23395	9936	11548	12517	29.6139	13.5184	16.4267	15.9249
	19.9097	9	RTmut	790	735	703	786	1	1	1	1

## Sheet: Extended Data Fig. 7
Extended Data Fig. 7b	Cell proliferation of GFP+/- population
	Sample	Note	Day 2 rep1	Day 2 rep2	Day 2 rep3	Day 6 rep1	Day 6 rep2	Day 6 rep3	Ratio 1	Ratio 2	Ratio 3
	1	GFP+	984000	902000	893000	11254	10389	9717	87.4356	86.8226	91.9008
	2	GFP-	798000	737000	694000	6003	5119	5668	132.934	143.973	122.442
Extended Data Fig. 7c	Indel rate of different R2 variants +/- donor
	Sample	Note	Rep1	Rep2	Rep3
	1	WT + donor	2.55969	2.24493	2.47694
	2	WT + filler	3.49512	3.1786	3.70878
	3	RTmut + donor	1.22494	1.06295	0.989181
	4	RTmut + filler	1.50229	1.33622	1.25737
	5	ENmut + donor	0.0544625	0.057796	0.0730848
	6	ENmut + filler	0.0215579	0.0538648	0.0363875
	7	donor only	0.0467727	0.0179169	0.0843348
	8	filler only	0.0714577	0.0326442	0.0442772
Extended Data Fig. 7d	Fraction of indels from sizes -50 to 20 nt. Left: read counts, right: fraction of reads
	Indel length	editor+donor reads1	editor+donor reads2	editor+donor reads3	editor+filler reads1	editor+filler reads2	editor+filler reads3	editor+donor fraction1	editor+donor fraction2	editor+donor fraction3	editor+filler fraction1	editor+filler fraction2	editor+filler fraction3
	-50	0	0	0	0	0	1	0	0	0	0	0	0.00190476
	-49	1	0	0	1	0	0	0.00280899	0	0	0.00212314	0	0
	-48	0	0	0	0	0	0	0	0	0	0	0	0
	-47	0	0	0	0	0	4	0	0	0	0	0	0.00761905
	-46	0	0	0	0	0	0	0	0	0	0	0	0
	-45	0	0	0	1	0	1	0	0	0	0.00212314	0	0.00190476
	-44	3	0	0	0	0	0	0.00842697	0	0	0	0	0
	-43	0	1	0	1	1	0	0	0.00331126	0	0.00212314	0.00222717	0
	-42	2	0	0	2	4	0	0.00561798	0	0	0.00424628	0.00890869	0
	-41	0	0	2	2	1	0	0	0	0.00609756	0.00424628	0.00222717	0
	-40	2	1	3	2	0	1	0.00561798	0.00331126	0.00914634	0.00424628	0	0.00190476
	-39	1	0	1	0	2	1	0.00280899	0	0.00304878	0	0.00445434	0.00190476
	-38	0	0	1	1	0	0	0	0	0.00304878	0.00212314	0	0
	-37	0	4	0	2	0	1	0	0.013245	0	0.00424628	0	0.00190476
	-36	2	1	0	3	2	4	0.00561798	0.00331126	0	0.00636943	0.00445434	0.00761905
	-35	1	1	1	0	0	4	0.00280899	0.00331126	0.00304878	0	0	0.00761905
	-34	2	1	0	0	1	1	0.00561798	0.00331126	0	0	0.00222717	0.00190476
	-33	2	1	0	0	2	3	0.00561798	0.00331126	0	0	0.00445434	0.00571429
	-32	0	2	1	2	0	0	0	0.00662252	0.00304878	0.00424628	0	0
	-31	2	0	4	0	1	2	0.00561798	0	0.0121951	0	0.00222717	0.00380952
	-30	5	1	2	5	3	6	0.0140449	0.00331126	0.00609756	0.0106157	0.00668151	0.0114286
	-29	0	1	4	0	5	5	0	0.00331126	0.0121951	0	0.0111359	0.00952381
	-28	0	1	1	6	3	6	0	0.00331126	0.00304878	0.0127389	0.00668151	0.0114286
	-27	2	3	5	3	3	1	0.00561798	0.00993377	0.0152439	0.00636943	0.00668151	0.00190476
	-26	2	0	8	7	9	8	0.00561798	0	0.0243902	0.014862	0.0200445	0.0152381
	-25	12	4	20	14	15	17	0.0337079	0.013245	0.0609756	0.029724	0.0334076	0.032381
	-24	0	2	2	1	3	2	0	0.00662252	0.00609756	0.00212314	0.00668151	0.00380952
	-23	6	8	9	8	8	7	0.0168539	0.0264901	0.027439	0.0169851	0.0178174	0.0133333
	-22	29	18	18	33	27	19	0.0814607	0.0596026	0.054878	0.0700637	0.0601336	0.0361905
	-21	10	1	6	2	8	4	0.0280899	0.00331126	0.0182927	0.00424628	0.0178174	0.00761905
	-20	6	11	7	8	10	12	0.0168539	0.0364238	0.0213415	0.0169851	0.0222717	0.0228571
	-19	2	3	3	3	3	3	0.00561798	0.00993377	0.00914634	0.00636943	0.00668151	0.00571429
	-18	4	3	8	2	7	6	0.011236	0.00993377	0.0243902	0.00424628	0.0155902	0.0114286
	-17	3	1	9	2	5	7	0.00842697	0.00331126	0.027439	0.00424628	0.0111359	0.0133333
	-16	11	4	8	13	6	17	0.0308989	0.013245	0.0243902	0.0276008	0.013363	0.032381
	-15	9	8	7	10	8	9	0.0252809	0.0264901	0.0213415	0.0212314	0.0178174	0.0171429
	-14	7	10	10	15	10	6	0.0196629	0.0331126	0.0304878	0.0318471	0.0222717	0.0114286
	-13	4	6	2	5	7	3	0.011236	0.0198675	0.00609756	0.0106157	0.0155902	0.00571429
	-12	5	2	1	1	4	6	0.0140449	0.00662252	0.00304878	0.00212314	0.00890869	0.0114286
	-11	10	15	4	16	8	12	0.0280899	0.0496689	0.0121951	0.0339703	0.0178174	0.0228571
	-10	23	12	11	32	33	28	0.0646067	0.0397351	0.0335366	0.0679406	0.0734967	0.0533333
	-9	9	8	7	6	8	9	0.0252809	0.0264901	0.0213415	0.0127389	0.0178174	0.0171429
	-8	3	5	8	5	6	10	0.00842697	0.0165563	0.0243902	0.0106157	0.013363	0.0190476
	-7	4	7	7	5	4	6	0.011236	0.0231788	0.0213415	0.0106157	0.00890869	0.0114286
	-6	7	8	5	4	6	4	0.0196629	0.0264901	0.0152439	0.00849257	0.013363	0.00761905
	-5	31	20	19	35	24	37	0.0870787	0.0662252	0.0579268	0.07431	0.0534521	0.0704762
	-4	24	17	20	53	41	55	0.0674157	0.0562914	0.0609756	0.112527	0.091314	0.104762
	-3	14	9	6	16	13	7	0.0393258	0.0298013	0.0182927	0.0339703	0.0289532	0.0133333
	-2	24	23	23	25	39	54	0.0674157	0.0761589	0.070122	0.0530786	0.0868597	0.102857
	-1	29	27	29	46	43	47	0.0814607	0.089404	0.0884146	0.0976645	0.0957684	0.0895238
	1	6	13	16	10	17	26	0.0168539	0.0430464	0.0487805	0.0212314	0.0378619	0.0495238
	2	6	7	10	15	5	17	0.0168539	0.0231788	0.0304878	0.0318471	0.0111359	0.032381
	3	2	4	3	11	11	17	0.00561798	0.013245	0.00914634	0.0233546	0.0244989	0.032381
	4	12	4	5	5	2	3	0.0337079	0.013245	0.0152439	0.0106157	0.00445434	0.00571429
	5	1	4	4	4	3	4	0.00280899	0.013245	0.0121951	0.00849257	0.00668151	0.00761905
	6	2	3	0	5	4	5	0.00561798	0.00993377	0	0.0106157	0.00890869	0.00952381
	7	2	3	0	4	7	5	0.00561798	0.00993377	0	0.00849257	0.0155902	0.00952381
	8	2	0	1	7	0	2	0.00561798	0	0.00304878	0.014862	0	0.00380952
	9	1	3	1	1	4	2	0.00280899	0.00993377	0.00304878	0.00212314	0.00890869	0.00380952
	10	2	2	1	0	4	1	0.00561798	0.00662252	0.00304878	0	0.00890869	0.00190476
	11	1	1	0	4	2	4	0.00280899	0.00331126	0	0.00849257	0.00445434	0.00761905
	12	0	3	0	0	0	0	0	0.00993377	0	0	0	0
	13	4	2	0	0	1	0	0.011236	0.00662252	0	0	0.00222717	0
	14	0	0	0	4	2	0	0	0	0	0.00849257	0.00445434	0
	15	0	2	1	1	1	1	0	0.00662252	0.00304878	0.00212314	0.00222717	0.00190476
	16	0	0	2	1	0	0	0	0	0.00609756	0.00212314	0	0
	17	0	1	1	1	1	0	0	0.00331126	0.00304878	0.00212314	0.00222717	0
	18	2	0	1	0	0	1	0.00561798	0	0.00304878	0	0	0.00190476
	19	0	0	0	0	2	0	0	0	0	0	0.00445434	0
	20	0	0	0	0	0	1	0	0	0	0	0	0.00190476
	total	356	302	328	471	449	525
Extended Data Fig. 7e	Anti-H2AX MFI
	Sample	Note	Rep1	Rep2	Rep3
	1	WT + donor	4954	4521	3820
	2	WT + filler	5013	4697	3798
	3	RTmut + donor	4767	4895	3722
	4	RTmut + filler	4615	4046	3097
	5	ENmut + donor	4082	3765	3257
	6	ENmut + filler	3669	3526	2756
	7	donor only	3776	3536	2937
	8	filler only	3398	3322	2358
	9	etoposide	20340	20138	17699
Extended Data Figs. 7f	Cell proliferation after transfection with different R2 variants + donor
	Sample	Note	Day 2 rep1	Day 2 rep2	Day 2 rep3	Day 6 rep1	Day 6 rep2	Day 6 rep3	Ratio 1	Ratio 2	Ratio 3
	1	WT + donor	937000	865000	818000	9354	8404	8145	100.171	102.927	100.43
	3	RTmut + donor	793000	774000	742000	7373	7017	6762	107.555	110.304	109.731
	5	ENmut + donor	581000	599000	612000	4767	5103	4939	121.88	117.382	123.912
	7	donor only	579000	471000	559000	4767	4058	4925	121.46	116.067	113.503
Extended Data Figs. 7g	Cell proliferation after transfection with different R2 variants + filler
	Sample	Note	Day 2 rep1	Day 2 rep2	Day 2 rep3	Day 6 rep1	Day 6 rep2	Day 6 rep3	Ratio 1	Ratio 2	Ratio 3
	2	WT + filler	776000	801000	731000	8700	8299	7895	89.1954	96.5177	92.5902
	4	RTmut + filler	729000	567000	915000	6598	5227	7919	110.488	108.475	115.545
	6	ENmut + filler	726000	500000	565000	5685	4023	4954	127.704	124.285	114.049
	8	filler only	573000	493000	478000	4574	4534	4547	125.273	108.734	105.124

## Sheet: Extended Data Fig. 8
Extended Data Fig. 8a	nucleotide frequency at junction, expected vs. observed read
	MMax rep1	T	A	A	A	T	A	G	C	C
	A	0.00021132	0.997772	0.997234	0.992508	0.00209398	0.990202	0.0188074	0.00559035	0.00597457
	C	3.84e-05	0.00130634	0.00019211	0.00153687	0.00057633	0.00194029	0.00111423	0.985899	0.975564
	G	0	0.00028816	0.00024974	0.00376532	0.0001729	0.00282399	0.945115	0.00224767	0.00155608
	T	0.999501	0.00061475	0.00219003	0.0008837	0.995774	0.00366927	0.0324086	0.00288162	0.0111999
	N	0	0	0	0	0	0	0	0	0
	-	0.00024974	1.92e-05	0.00013448	0.00130634	0.00138318	0.00136397	0.00255504	0.0033811	0.00570561
	MMax rep2	T	A	A	A	T	A	G	C	C
	A	0.000225513	0.998008	0.995903	0.99222	0.00187927	0.990867	0.0177404	0.0054499	0.00601368
	C	0.000225513	0.00131549	0.000413441	0.00161618	0.00075171	0.00150342	0.000902052	0.984252	0.975532
	G	0.000112757	0.000263099	0.000601368	0.00364579	0.000300684	0.00248064	0.94708	0.00304443	0.00236789
	T	0.999098	0.000413441	0.00293167	0.00108998	0.995452	0.00345787	0.0313087	0.00390889	0.0105991
	N	0	0	0	0	0	0	0	0	0
	-	0.00033827	0	0.000150342	0.00142825	0.00161618	0.00169135	0.00296926	0.00334511	0.00548748
	MMax rep3	T	A	A	A	T	A	G	C	C
	A	0.000149231	0.998023	0.997239	0.992315	0.00201462	0.991979	0.018542	0.00555887	0.00488733
	C	0.000373079	0.00100731	0.000559618	0.000671542	0.000746157	0.00227578	0.00134308	0.985338	0.976086
	G	7.46e-05	0.000298463	0.000373079	0.00499925	0.000373079	0.00197732	0.945829	0.00324578	0.00291001
	T	0.999328	0.000634234	0.00179078	0.00108193	0.996456	0.00320848	0.0323086	0.00328309	0.011752
	N	0	0	0	0	0	0	0	0	0
	-	7.46e-05	3.73e-05	3.73e-05	0.000932697	0.000410387	0.000559618	0.00197732	0.00257424	0.00436502
	MMax avg	T	A	A	A	T	A	G	C	C
	A	0.000195355	0.997934	0.996792	0.992347	0.00199596	0.991016	0.0183633	0.00553304	0.00562519
	C	0.000212331	0.00120972	0.00038839	0.00127486	0.000691399	0.0019065	0.00111979	0.985163	0.975727
	G	6.24523e-05	0.000283241	0.000408062	0.00413679	0.000282221	0.00242732	0.946008	0.00284596	0.00227799
	T	0.999309	0.000554142	0.00230416	0.00101854	0.995894	0.0034452	0.0320087	0.00335787	0.0111837
	N	0	0	0	0	0	0	0	0	0
	-	0.00022087	1.88333e-05	0.000107374	0.00122243	0.00113658	0.00120498	0.00250054	0.00310015	0.00518604
	LNP rep1	T	A	A	A	T	A	G	C	C
	A	0.000106349	0.998405	0.998298	0.993903	0.000496296	0.995262	0.0169922	0.00210335	0.00119347
	C	0.000129982	0.000732627	0.000200882	0.000980774	0.000697177	0.00155979	0.000295414	0.994446	0.992095
	G	2.36e-05	0.000425396	0.000283597	0.00367495	0.000224515	0.00137072	0.949815	0.000508112	0.000437213
	T	0.999693	0.000437213	0.00115802	0.000744443	0.997613	0.00072081	0.0310657	0.00108712	0.00408853
	N	0	0	0	0	0	0	0	0	0
	-	4.73e-05	0	5.91e-05	0.000697177	0.000968958	0.00108712	0.00183157	0.0018552	0.00218606
	LNP rep2	T	A	A	A	T	A	G	C	C
	A	7.14e-05	0.998302	0.997588	0.993664	0.000956118	0.994834	0.0157545	0.00229754	0.000827685
	C	0.000228327	0.000941848	0.000385301	0.00109882	0.000799144	0.00194078	0.000385301	0.994206	0.990938
	G	2.85e-05	0.00034249	0.000442383	0.00393864	0.000556547	0.00145558	0.951152	0.000413842	0.000813414
	T	0.999643	0.000413842	0.00142704	0.000485194	0.997117	0.00108455	0.0310953	0.00144131	0.00520871
	N	0	0	0	0	0	0	0	0	0
	-	2.85e-05	0	0.000156975	0.000813414	0.000570817	0.00068498	0.00161256	0.0016411	0.00221192
	LNP rep3	T	A	A	A	T	A	G	C	C
	A	7.89e-05	0.998738	0.998383	0.994439	0.001433	0.996148	0.0158551	0.00149874	0.00114377
	C	0.000118321	0.00057846	0.000223496	0.000907131	0.000512726	0.00130154	0.000315524	0.994886	0.992375
	G	0	0.000197202	0.00028923	0.00326041	0.000276083	0.00126209	0.952987	0.000788809	0.000512726
	T	0.999777	0.000473286	0.000999159	0.000696782	0.997121	0.000617901	0.0296461	0.00144615	0.00414125
	N	0	0	0	0	0	0	0	0	0
	-	2.63e-05	1.31e-05	0.000105175	0.000696782	0.000657341	0.000670488	0.00119636	0.00138042	0.00182741
	LNP avg	T	A	A	A	T	A	G	C	C
	A	8.55497e-05	0.998481	0.99809	0.994002	0.000961806	0.995415	0.0162006	0.00196654	0.00105498
	C	0.000158877	0.000750978	0.000269893	0.000995576	0.000669682	0.0016007	0.00033208	0.994513	0.991803
	G	1.73667e-05	0.000321696	0.000338403	0.00362467	0.000352382	0.0013628	0.951318	0.000570254	0.000587784
	T	0.999704	0.000441447	0.00119474	0.00064214	0.997284	0.000807754	0.0306024	0.00132486	0.00447949
	N	0	0	0	0	0	0	0	0	0
	-	3.40333e-05	4.36667e-06	0.000107083	0.000735791	0.000732372	0.000814197	0.00154683	0.00162557	0.00207513

[truncated: 2 more sheets: Extended Data Fig. 9, Extended Data Fig. 10]
